# Supplementary material for: Integrated pan-cancer analysis revealed therapeutic targets in the ABC transporter protein family
Source: PLoS One. 2025 May 30;20(5):e0308585. doi: 10.1371/journal.pone.0308585 (PMC12124511; doi:10.1371/journal.pone.0308585)
Supplement: S1 Table [file pone.0308585.s001.xlsx]

## Sheet: Sheet1
	baseMean	log2FoldChange	lfcSE	stat	padj	pvalue	ensembl	gene_name
ENSG00000264404.3	11.5329	-3.42866	0.728907	-1.96	0.0499963	0.755294	ENSG00000264404.3	LINC02675
ENSG00000133069.17	596.236	2.5351	0.272982	1.9602	0.0499722	0.755186	ENSG00000133069.17	TMCC2
ENSG00000178726.7	2459.92	-2.50251	0.256096	-1.96221	0.0497383	0.751906	ENSG00000178726.7	THBD
ENSG00000183304.10	1.49686	3.78625	0.910088	1.96272	0.0496789	0.751262	ENSG00000183304.10	FAM9A
ENSG00000204421.3	182.276	-2.93914	0.478276	-1.96359	0.0495773	0.74998	ENSG00000204421.3	LY6G6C
ENSG00000154277.13	3624.31	2.71999	0.366667	1.96361	0.0495753	0.74998	ENSG00000154277.13	UCHL1
ENSG00000124882.4	589.206	-2.97094	0.494418	-1.96381	0.0495518	0.74998	ENSG00000124882.4	EREG
ENSG00000203985.11	123.79	-3.04096	0.529982	-1.96414	0.0495143	0.74979	ENSG00000203985.11	LDLRAD1
ENSG00000285561.1	1.16803	3.53699	0.781859	1.96582	0.0493194	0.747093	ENSG00000285561.1
ENSG00000225475.1	3.24267	2.81892	0.416446	1.96646	0.0492458	0.746232	ENSG00000225475.1
ENSG00000185038.14	95.2899	-3.01552	0.516351	-1.96672	0.0492151	0.746019	ENSG00000185038.14	NA
ENSG00000251061.2	2.10783	-3.74313	0.885804	-1.96785	0.0490849	0.744299	ENSG00000251061.2	LINC02512
ENSG00000226757.2	1.15003	3.12724	0.572723	1.96821	0.0490442	0.743934	ENSG00000226757.2	PP12613
ENSG00000258412.1	2.03651	-3.08343	0.550217	-1.96909	0.0489431	0.742654	ENSG00000258412.1
ENSG00000281386.1	1.64281	-3.40787	0.714215	-1.97121	0.0487002	0.739219	ENSG00000281386.1
ENSG00000280780.2	4.86892	3.11075	0.563433	1.9714	0.0486779	0.739132	ENSG00000280780.2	NA
ENSG00000126562.17	575.085	-2.70372	0.356385	-1.9746	0.048314	0.733856	ENSG00000126562.17	WNK4
ENSG00000278857.1	30.6699	-3.01556	0.514115	-1.97535	0.0482288	0.732811	ENSG00000278857.1	IGKV1D-12
ENSG00000130643.9	210.689	3.04892	0.53072	1.97641	0.0481085	0.731233	ENSG00000130643.9	CALY
ENSG00000165762.3	3.65234	3.43178	0.723938	1.97776	0.0479555	0.729155	ENSG00000165762.3	OR4K2
ENSG00000257989.1	42.4142	-3.16749	0.589491	-1.9805	0.0476476	0.724722	ENSG00000257989.1
ENSG00000279455.1	0.397333	3.99452	1.00682	1.981	0.0475911	0.724109	ENSG00000279455.1
ENSG00000136099.13	80.3069	3.13001	0.570418	1.98102	0.0475885	0.724109	ENSG00000136099.13	PCDH8
ENSG00000253709.1	5.30572	-3.14128	0.576004	-1.98138	0.0475484	0.723953	ENSG00000253709.1	IGHV1-14
ENSG00000172752.14	51.3071	-2.94867	0.47877	-1.98148	0.0475373	0.723953	ENSG00000172752.14	NA
ENSG00000145681.11	397.591	2.77584	0.391499	1.98172	0.0475101	0.723863	ENSG00000145681.11	HAPLN1
ENSG00000274173.1	872.122	-2.75085	0.378879	-1.98178	0.0475044	0.723863	ENSG00000274173.1	LINC02967
ENSG00000116544.12	151.035	2.62286	0.31425	1.98205	0.0474735	0.723801	ENSG00000116544.12	DLGAP3
ENSG00000280081.4	21.7564	3.63576	0.824824	1.98317	0.0473488	0.722145	ENSG00000280081.4	LINC01667
ENSG00000154478.4	49.9203	3.24238	0.626415	1.98332	0.0473317	0.722132	ENSG00000154478.4	GPR26
ENSG00000213373.7	89.7276	-3.02368	0.516017	-1.98381	0.0472775	0.721552	ENSG00000213373.7	LINC00671
ENSG00000220008.3	29.4759	2.55872	0.281602	1.98409	0.047246	0.721317	ENSG00000220008.3	NA
ENSG00000104818.15	1.6175	3.86377	0.939076	1.98468	0.0471796	0.720551	ENSG00000104818.15	CGB2
ENSG00000287405.1	24.2633	2.81225	0.409093	1.9855	0.0470893	0.719419	ENSG00000287405.1
ENSG00000248180.1	17.2034	2.52175	0.262723	1.98593	0.0470407	0.718921	ENSG00000248180.1	GAPDHP60
ENSG00000179172.10	1.48081	2.53489	0.269316	1.9861	0.047022	0.718882	ENSG00000179172.10	HNRNPCL1
ENSG00000235491.1	1.55835	-3.67283	0.841953	-1.98684	0.0469402	0.717878	ENSG00000235491.1	LINC01889
ENSG00000196289.7	2.11485	2.96981	0.488083	1.98697	0.046926	0.717878	ENSG00000196289.7	BECN2
ENSG00000259730.1	0.493498	-4.2127	1.11307	-1.98792	0.0468209	0.716544	ENSG00000259730.1
ENSG00000019186.10	883.621	-2.96113	0.483436	-1.98813	0.0467971	0.716426	ENSG00000019186.10	CYP24A1
ENSG00000260303.1	3.66324	-3.27459	0.640609	-1.98965	0.0466291	0.714099	ENSG00000260303.1
ENSG00000167588.13	1539.99	-2.75121	0.377405	-1.99045	0.0465408	0.712992	ENSG00000167588.13	GPD1
ENSG00000223564.1	15.8842	-3.26209	0.634039	-1.99056	0.0465289	0.712992	ENSG00000223564.1	CYP4F32P
ENSG00000287717.1	0.320536	4.11275	1.06101	1.99127	0.0464515	NA	ENSG00000287717.1
ENSG00000218582.2	24.1555	2.45633	0.228992	1.9928	0.0462833	0.709534	ENSG00000218582.2	GAPDHP63
ENSG00000157110.16	3692.23	-2.40716	0.204198	-1.99392	0.0461609	0.707901	ENSG00000157110.16	RBPMS
ENSG00000136535.15	31.8845	3.28208	0.642812	1.99449	0.046098	0.70718	ENSG00000136535.15	TBR1
ENSG00000239590.1	1.33379	2.92599	0.464095	1.99527	0.0460132	0.706122	ENSG00000239590.1	OR1J4
ENSG00000230873.9	88.6742	-3.0095	0.505865	-1.9956	0.0459777	0.705819	ENSG00000230873.9	STMND1
ENSG00000272202.1	5.47702	2.50256	0.25179	1.99595	0.0459395	0.705475	ENSG00000272202.1
ENSG00000256155.1	3.90909	2.84077	0.421087	1.99667	0.0458615	0.70452	ENSG00000256155.1	LINC02598
ENSG00000280366.1	1.72465	-3.6738	0.838106	-1.99712	0.0458124	0.704008	ENSG00000280366.1
ENSG00000175170.16	70.1148	2.50807	0.254354	1.99751	0.0457698	0.703597	ENSG00000175170.16	FAM182B
ENSG00000186146.1	1.1474	-4.66527	1.33421	-1.99763	0.0457563	0.703597	ENSG00000186146.1	NA
ENSG00000253768.1	21.2069	-3.48244	0.741976	-1.99796	0.045721	0.703331	ENSG00000253768.1
ENSG00000235200.3	27.3635	-4.01813	1.00975	-1.99864	0.0456469	0.702433	ENSG00000235200.3	NA
ENSG00000287059.1	140.225	-2.84531	0.42278	-1.99941	0.0455642	0.701402	ENSG00000287059.1
ENSG00000234781.2	1.0104	3.51003	0.755231	1.99942	0.0455625	0.701402	ENSG00000234781.2	LINC01103
ENSG00000167880.8	4802.4	-2.65411	0.327094	-1.99976	0.0455262	0.701302	ENSG00000167880.8	EVPL
ENSG00000109208.5	2.12451	-4.42365	1.21156	-2.00045	0.0454521	0.700401	ENSG00000109208.5	SMR3A
ENSG00000197465.14	16.169	-2.53542	0.267501	-2.00156	0.0453325	0.6988	ENSG00000197465.14	GYPE
ENSG00000138083.5	81.9418	3.03639	0.517698	2.00193	0.0452928	0.698429	ENSG00000138083.5	SIX3
ENSG00000253574.5	21.823	-3.77978	0.888316	-2.00355	0.0451184	0.695981	ENSG00000253574.5
ENSG00000248783.1	3.39066	4.09662	1.04501	2.00632	0.0448225	0.691656	ENSG00000248783.1
ENSG00000259285.1	1.46002	-3.22594	0.610915	-2.00673	0.0447788	0.691221	ENSG00000259285.1	ALDH1A2-AS1
ENSG00000179362.14	412.481	-2.82321	0.410033	-2.00767	0.044678	0.689903	ENSG00000179362.14	HMGN2P46
ENSG00000091482.8	45.5871	-3.06936	0.532589	-2.00785	0.0446593	0.689853	ENSG00000091482.8	SMPX
ENSG00000170128.5	15.4364	-2.76432	0.38053	-2.00857	0.0445824	0.688904	ENSG00000170128.5	GPR25
ENSG00000138678.11	593.375	-2.56655	0.281947	-2.00944	0.0444909	0.687728	ENSG00000138678.11	GPAT3
ENSG00000224550.1	16.1904	2.48614	0.241793	2.01057	0.0443704	0.686103	ENSG00000224550.1	NDUFA4P1
ENSG00000249526.1	3.78983	2.67922	0.337756	2.01098	0.044328	0.685686	ENSG00000249526.1
ENSG00000237911.2	0.565194	3.11888	0.556337	2.01116	0.0443084	0.68562	ENSG00000237911.2	SRP68P3
ENSG00000089169.15	323.732	3.08402	0.538592	2.01269	0.0441468	0.683356	ENSG00000089169.15	RPH3A
ENSG00000224968.2	5.19302	-2.78037	0.387483	-2.01396	0.0440138	0.681533	ENSG00000224968.2	NA
ENSG00000181355.21	9.89622	3.06142	0.526905	2.01445	0.0439621	0.68097	ENSG00000181355.21	OFCC1
ENSG00000286685.1	1.67355	3.50864	0.748782	2.01479	0.0439264	0.680653	ENSG00000286685.1	NA
ENSG00000183196.10	487.913	2.68431	0.339426	2.01608	0.0437912	0.678793	ENSG00000183196.10	CHST6
ENSG00000113492.14	480.133	-3.60684	0.796955	-2.01623	0.0437758	0.678792	ENSG00000113492.14	AGXT2
ENSG00000253661.2	42.9102	2.94146	0.466939	2.01624	0.0437748	0.678792	ENSG00000253661.2	NA
ENSG00000260211.2	2.50455	3.24569	0.61765	2.01683	0.0437135	0.678296	ENSG00000260211.2
ENSG00000235434.1	1.36945	-3.55351	0.769756	-2.01819	0.0435714	0.676327	ENSG00000235434.1	RNF186-AS1
ENSG00000160683.5	8.24071	-3.01873	0.504014	-2.02124	0.0432549	0.671648	ENSG00000160683.5	CXCR5
ENSG00000255484.2	1.04595	3.25683	0.621744	2.02146	0.0432326	0.671535	ENSG00000255484.2	LINC02764
ENSG00000111405.9	86.1551	-2.76983	0.38075	-2.02188	0.0431892	0.671095	ENSG00000111405.9	ENDOU
ENSG00000088826.18	1448.5	2.41854	0.206823	2.02365	0.0430058	0.668477	ENSG00000088826.18	SMOX
ENSG00000254089.2	5.96657	-3.84743	0.912359	-2.0249	0.0428778	0.66672	ENSG00000254089.2
ENSG00000240280.7	55.2964	2.91945	0.453865	2.02582	0.0427828	0.665475	ENSG00000240280.7	TCAM1P
ENSG00000158402.20	269.752	2.47649	0.235148	2.02634	0.0427304	0.664892	ENSG00000158402.20	NA
ENSG00000261704.2	3.64244	-3.26329	0.62295	-2.02791	0.0425695	0.662619	ENSG00000261704.2	IGHV1OR16-1
ENSG00000164076.17	170.784	3.14081	0.56255	2.02794	0.0425668	0.662619	ENSG00000164076.17	CAMKV
ENSG00000269055.1	3.84748	-3.63048	0.803689	-2.02874	0.0424843	0.661756	ENSG00000269055.1	BNIP3P18
ENSG00000125355.16	534.094	2.71773	0.3535	2.03035	0.0423214	0.659448	ENSG00000125355.16	TMEM255A
ENSG00000225611.1	7.44663	2.60247	0.296651	2.03092	0.0422634	0.658774	ENSG00000225611.1	NA
ENSG00000108759.4	14.991	-3.07336	0.528494	-2.03098	0.0422566	0.658774	ENSG00000108759.4	KRT32
ENSG00000231990.2	2.82719	3.51545	0.745626	2.03246	0.0421071	0.656797	ENSG00000231990.2
ENSG00000267069.1	5.88317	-2.78036	0.383552	-2.03457	0.0418945	0.653709	ENSG00000267069.1	NA
ENSG00000286248.1	15.7661	2.68213	0.335212	2.03493	0.0418582	0.653372	ENSG00000286248.1
ENSG00000285797.1	1.7828	-3.65189	0.811051	-2.03672	0.0416779	0.650786	ENSG00000285797.1
ENSG00000253377.2	1.69843	-3.82244	0.89429	-2.03786	0.0415637	0.649228	ENSG00000253377.2
ENSG00000076555.15	1812.31	-2.4229	0.20739	-2.03913	0.041437	0.647477	ENSG00000076555.15	NA
ENSG00000264717.5	4.44569	-3.20197	0.589438	-2.03918	0.0414325	0.647477	ENSG00000264717.5	NA
ENSG00000188100.9	2.01295	-4.11542	1.03717	-2.03961	0.0413889	0.647178	ENSG00000188100.9	FAM25A
ENSG00000267206.6	2.88639	-3.11405	0.545586	-2.04192	0.041159	0.643809	ENSG00000267206.6	LCN6
ENSG00000286647.1	3.87453	-3.57874	0.772962	-2.04246	0.0411059	0.643204	ENSG00000286647.1
ENSG00000180332.6	30.2981	3.15935	0.567526	2.04281	0.0410717	0.642894	ENSG00000180332.6	NA
ENSG00000213023.11	91.6787	2.74886	0.366548	2.04301	0.0410516	0.642805	ENSG00000213023.11	SYT3
ENSG00000273214.1	1.14178	3.37315	0.672093	2.04309	0.0410437	0.642805	ENSG00000273214.1
ENSG00000256982.2	7.98323	2.90307	0.441927	2.04347	0.0410058	0.642539	ENSG00000256982.2	NA
ENSG00000258803.1	1.26673	3.24487	0.609158	2.04359	0.0409942	0.642539	ENSG00000258803.1
ENSG00000125816.5	12.5059	4.03708	0.996347	2.04455	0.0408992	0.64132	ENSG00000125816.5	NKX2-4
ENSG00000227036.8	1108.46	2.55897	0.273375	2.04472	0.0408827	0.641287	ENSG00000227036.8	NA
ENSG00000228997.1	2.17378	-3.36812	0.669088	-2.04476	0.0408784	0.641287	ENSG00000228997.1
ENSG00000204941.14	15.794	-3.32678	0.648365	-2.04634	0.0407225	0.639223	ENSG00000204941.14	PSG5
ENSG00000105974.13	7807.88	-2.49936	0.244009	-2.04648	0.0407092	0.639223	ENSG00000105974.13	CAV1
ENSG00000135973.3	8.65735	2.7042	0.344009	2.04704	0.0406541	0.638598	ENSG00000135973.3	GPR45
ENSG00000227078.1	1.16296	3.01063	0.493663	2.04721	0.0406375	0.638563	ENSG00000227078.1	LINC02094
ENSG00000230051.2	0.784809	3.61009	0.786375	2.04749	0.0406102	0.638359	ENSG00000230051.2	NA
ENSG00000267015.1	6.27597	-3.34843	0.658459	-2.04786	0.0405735	0.638007	ENSG00000267015.1
ENSG00000258117.2	1.38206	-4.90074	1.41646	-2.04788	0.040572	0.638007	ENSG00000258117.2
ENSG00000254760.1	1.78129	2.64109	0.312958	2.04849	0.0405117	0.637484	ENSG00000254760.1
ENSG00000175766.13	8.72424	3.34706	0.657356	2.04921	0.0404414	0.636602	ENSG00000175766.13	EIF4E1B
ENSG00000166897.16	498.054	2.83277	0.40625	2.0499	0.0403738	0.635763	ENSG00000166897.16	ELFN2
ENSG00000144834.14	512.95	3.17187	0.571398	2.05088	0.0402787	0.63449	ENSG00000144834.14	TAGLN3
ENSG00000154928.18	509.871	2.67594	0.329523	2.05127	0.0402402	0.634107	ENSG00000154928.18	NA
ENSG00000226540.2	3.98619	2.5752	0.28016	2.05312	0.0400612	0.631509	ENSG00000226540.2	GAPDHP73
ENSG00000196787.3	142.954	2.50734	0.247014	2.0539	0.0399853	0.630536	ENSG00000196787.3	NA
ENSG00000080572.13	10.8253	-3.21917	0.593204	-2.05523	0.0398571	0.628735	ENSG00000080572.13	NA
ENSG00000257604.1	4.73577	-2.86965	0.422826	-2.05676	0.0397094	0.626627	ENSG00000257604.1
ENSG00000274682.1	6.24125	3.76693	0.858321	2.05859	0.0395339	0.624078	ENSG00000274682.1
ENSG00000174498.14	147.447	2.92175	0.447336	2.06053	0.0393478	0.621361	ENSG00000174498.14	IGDCC3
ENSG00000162188.6	21.7432	2.76095	0.369049	2.06192	0.0392155	0.61949	ENSG00000162188.6	GNG3
ENSG00000251583.1	2.34377	2.66052	0.32021	2.06279	0.039133	0.618407	ENSG00000251583.1	MFFP2
ENSG00000267594.5	15.6041	3.07165	0.519396	2.06327	0.0390871	0.6179	ENSG00000267594.5	CYP4F24P
ENSG00000204894.4	8.12726	3.06314	0.515012	2.0643	0.0389889	0.616567	ENSG00000204894.4
ENSG00000163462.18	234.719	2.49897	0.24162	2.06508	0.0389156	0.615625	ENSG00000163462.18	NA
ENSG00000286274.1	2.88062	-3.42922	0.692054	-2.06518	0.0389056	0.615625	ENSG00000286274.1
ENSG00000146399.2	2.41443	-3.61155	0.780302	-2.06529	0.0388955	0.615625	ENSG00000146399.2	NA
ENSG00000213401.10	177.751	3.55242	0.751451	2.0659	0.038838	0.615052	ENSG00000213401.10	MAGEA12
ENSG00000256988.2	14.1873	2.88836	0.429845	2.06671	0.0387617	0.614062	ENSG00000256988.2
ENSG00000185847.8	6.42559	-3.3083	0.632896	-2.06716	0.038719	0.613603	ENSG00000185847.8	NA
ENSG00000262294.1	27.2689	-2.79927	0.386448	-2.06824	0.0386171	0.612206	ENSG00000262294.1	RPH3AL-AS2
ENSG00000106648.14	2.96515	3.41147	0.682343	2.06856	0.0385872	0.611949	ENSG00000106648.14	GALNTL5
ENSG00000226053.1	2.69901	3.70526	0.824116	2.0692	0.0385278	0.611224	ENSG00000226053.1	LINC01776
ENSG00000207296.1	11.118	-3.6934	0.818156	-2.06978	0.038473	0.610572	ENSG00000207296.1	RNU6-140P
ENSG00000251576.1	5.85858	-2.89002	0.429739	-2.07107	0.0383524	0.608875	ENSG00000251576.1	LINC01267
ENSG00000260423.2	85.2435	2.63971	0.308862	2.0712	0.0383405	0.608875	ENSG00000260423.2	LINC02367
ENSG00000131738.11	7.43361	-3.53255	0.739672	-2.07194	0.0382712	0.608019	ENSG00000131738.11	KRT33B
ENSG00000134200.4	0.81841	-2.98194	0.47378	-2.07256	0.0382131	0.607311	ENSG00000134200.4	TSHB
ENSG00000102003.11	1369.47	2.83052	0.400667	2.07284	0.0381868	0.607111	ENSG00000102003.11	NA
ENSG00000086570.12	2114.47	-2.89702	0.432414	-2.07444	0.0380384	0.604966	ENSG00000086570.12	NA
ENSG00000133475.17	19.8292	-3.00312	0.483354	-2.07532	0.0379565	0.60388	ENSG00000133475.17	NA
ENSG00000261121.2	13.3956	2.87176	0.420015	2.07554	0.0379369	0.603783	ENSG00000261121.2	LINC02473
ENSG00000227365.1	0.320356	4.61431	1.25758	2.07884	0.0376318	NA	ENSG00000227365.1
ENSG00000287394.1	20.8493	3.84284	0.886435	2.07894	0.0376232	0.599004	ENSG00000287394.1
ENSG00000178531.6	1205.95	2.63847	0.307064	2.07926	0.037593	0.598737	ENSG00000178531.6	CTXN1
ENSG00000196890.4	78.2352	2.56869	0.273251	2.08121	0.0374147	0.59611	ENSG00000196890.4	NA
ENSG00000140506.17	9.57007	-3.93288	0.928562	-2.08158	0.0373808	0.595783	ENSG00000140506.17	LMAN1L
ENSG00000225334.3	4.07007	2.82704	0.397275	2.08178	0.0373627	0.595707	ENSG00000225334.3	LINC02813
ENSG00000249106.1	2.24206	3.72947	0.830011	2.08367	0.0371899	0.593163	ENSG00000249106.1	GPM6A-DT
ENSG00000266248.1	0.660461	4.16606	1.03953	2.0837	0.0371876	0.593163	ENSG00000266248.1
ENSG00000171557.17	22461.7	-3.88049	0.902111	-2.08454	0.0371107	0.592324	ENSG00000171557.17	FGG
ENSG00000227917.3	1.13505	3.1207	0.537515	2.08497	0.0370723	0.591924	ENSG00000227917.3
ENSG00000254366.7	2.87414	-3.7453	0.836973	-2.08525	0.0370466	0.591725	ENSG00000254366.7
ENSG00000282381.1	2.39637	3.06585	0.510911	2.08618	0.036962	0.590584	ENSG00000282381.1	NA
ENSG00000173250.2	2.38081	3.20897	0.5792	2.08731	0.0368605	0.589173	ENSG00000173250.2	NA
ENSG00000235990.2	1.07145	2.80757	0.386752	2.08808	0.0367909	0.588272	ENSG00000235990.2	RPL23AP20
ENSG00000148408.13	242.437	2.93064	0.445088	2.09091	0.0365358	0.584403	ENSG00000148408.13	NA
ENSG00000077009.13	77.2458	-3.36252	0.651622	-2.09097	0.0365309	0.584403	ENSG00000077009.13	NA
ENSG00000219951.4	7.23197	2.52047	0.248779	2.09211	0.036429	0.583112	ENSG00000219951.4
ENSG00000216753.3	2.29915	4.34016	1.11839	2.09243	0.0363998	0.582853	ENSG00000216753.3	HMGA1P7
ENSG00000278052.1	0.780072	4.22778	1.06457	2.09266	0.0363799	0.582745	ENSG00000278052.1
ENSG00000235010.1	1.88875	3.04462	0.498807	2.09424	0.0362384	0.580686	ENSG00000235010.1	JAKMIP3-AS1
ENSG00000236304.1	22.2267	-2.57447	0.274269	-2.09454	0.0362121	0.580473	ENSG00000236304.1	NA
ENSG00000226702.1	2.24771	3.78389	0.851641	2.09465	0.0362021	0.580473	ENSG00000226702.1	NA
ENSG00000232765.6	3.33679	4.10234	1.00358	2.09484	0.0361849	0.580454	ENSG00000232765.6	NA
ENSG00000115163.15	401.992	2.53491	0.255303	2.0952	0.0361536	0.58016	ENSG00000115163.15	CENPA
ENSG00000108688.11	21.7297	2.84235	0.401267	2.09923	0.0357969	0.574643	ENSG00000108688.11	CCL7
ENSG00000272798.1	2.07806	2.84507	0.402554	2.09926	0.0357936	0.574643	ENSG00000272798.1
ENSG00000248464.1	2.1911	-3.37135	0.652541	-2.10156	0.035592	0.571767	ENSG00000248464.1	FGF10-AS1
ENSG00000225559.1	1.48241	3.42434	0.677689	2.10176	0.0355742	0.571686	ENSG00000225559.1
ENSG00000274425.1	9.77334	2.38162	0.181395	2.10379	0.0353969	0.569041	ENSG00000274425.1
ENSG00000138650.9	682.515	2.97837	0.464788	2.10498	0.0352931	0.567577	ENSG00000138650.9	PCDH10
ENSG00000249956.4	2.83813	-4.15734	1.02472	-2.10529	0.0352658	0.567343	ENSG00000249956.4	UGT2B24P
ENSG00000099812.9	3369.96	-2.82389	0.391304	-2.10551	0.0352471	0.567247	ENSG00000099812.9	MISP
ENSG00000176092.16	772.616	-2.79059	0.375417	-2.10589	0.0352142	0.566922	ENSG00000176092.16	NA
ENSG00000250969.1	2.21779	3.17243	0.556593	2.10645	0.0351654	0.566341	ENSG00000250969.1
ENSG00000140795.13	82.2125	-2.66479	0.315446	-2.10745	0.035079	0.565153	ENSG00000140795.13	MYLK3
ENSG00000250103.2	3.5863	-3.90453	0.90366	-2.10758	0.0350677	0.565153	ENSG00000250103.2	NA
ENSG00000260580.1	0.517139	-4.79601	1.32465	-2.11075	0.034794	0.560967	ENSG00000260580.1
ENSG00000279360.1	3.89967	3.34571	0.636742	2.11343	0.0345642	0.557463	ENSG00000279360.1
ENSG00000287334.1	0.9709	3.39561	0.660274	2.11369	0.0345421	0.557309	ENSG00000287334.1
ENSG00000181143.15	3229.87	3.11275	0.526029	2.11537	0.0343982	0.555187	ENSG00000181143.15	MUC16
ENSG00000260913.1	2.60712	3.26344	0.596416	2.11839	0.0341423	0.551257	ENSG00000260913.1	LINC01254
ENSG00000287680.1	5.55125	2.8752	0.413052	2.11885	0.0341028	0.550818	ENSG00000287680.1
ENSG00000175874.10	212.612	2.8184	0.384989	2.12579	0.0335208	0.541614	ENSG00000175874.10	CREG2
ENSG00000164920.9	459.794	-2.64828	0.304953	-2.12584	0.0335164	0.541614	ENSG00000164920.9	NA
ENSG00000284645.1	0.514964	4.11214	0.993137	2.12674	0.0334421	0.540733	ENSG00000284645.1
ENSG00000239672.8	1395.28	2.36052	0.169334	2.12907	0.0332484	0.537796	ENSG00000239672.8	NME1
ENSG00000143032.8	2.91463	3.47445	0.692036	2.1306	0.0331221	0.535949	ENSG00000143032.8	BARHL2
ENSG00000251039.2	94.5683	-3.15889	0.543911	-2.13066	0.0331171	0.535949	ENSG00000251039.2	NA
ENSG00000234190.1	1.29503	-3.74926	0.820504	-2.13194	0.033012	0.534555	ENSG00000234190.1
ENSG00000166159.11	55.5087	3.29198	0.60559	2.13343	0.0328895	0.532764	ENSG00000166159.11	LRTM2
ENSG00000259674.1	41.866	-2.97411	0.456534	-2.1337	0.0328675	0.532602	ENSG00000259674.1	RPL7AP75
ENSG00000235024.1	1.71854	3.4186	0.664383	2.13521	0.0327436	0.530787	ENSG00000235024.1	CDK5R2-AS1
ENSG00000231056.1	3.3533	-3.78355	0.834966	-2.13608	0.0326731	0.529837	ENSG00000231056.1	LINC02522
ENSG00000118094.12	77.8776	-2.78169	0.365853	-2.13663	0.0326284	0.529304	ENSG00000118094.12	TREH
ENSG00000224167.2	3.03125	2.86979	0.407084	2.13664	0.032627	0.529304	ENSG00000224167.2	NA
ENSG00000204174.8	9.15725	-3.15049	0.538363	-2.13701	0.0325973	0.529185	ENSG00000204174.8	NPY4R
ENSG00000105767.3	2532.49	2.51509	0.241004	2.13727	0.0325759	0.529029	ENSG00000105767.3	CADM4
ENSG00000170683.6	1.22688	-3.20728	0.564637	-2.13815	0.0325045	0.528062	ENSG00000170683.6	NA
ENSG00000276627.3	6.75554	3.59655	0.746596	2.13844	0.0324808	0.527869	ENSG00000276627.3
ENSG00000204933.3	5.87174	-3.31097	0.613032	-2.1385	0.0324762	0.527869	ENSG00000204933.3	CD177P1
ENSG00000021852.13	1262.55	-3.98941	0.930153	-2.1388	0.0324515	0.527777	ENSG00000021852.13	NA
ENSG00000169085.13	11.6815	3.04624	0.488986	2.13961	0.0323862	0.526907	ENSG00000169085.13	NA
ENSG00000270864.1	7.03402	-3.16083	0.542214	-2.1409	0.0322822	0.525407	ENSG00000270864.1	IGHV3OR16-6
ENSG00000257943.2	3.38354	-3.23662	0.577438	-2.14157	0.0322282	0.52472	ENSG00000257943.2
ENSG00000247228.3	13.8042	-3.38766	0.646882	-2.14514	0.0319414	0.52024	ENSG00000247228.3
ENSG00000286573.1	0.582384	3.84688	0.860598	2.14605	0.0318693	0.519255	ENSG00000286573.1
ENSG00000253120.1	10.8888	-3.09928	0.512152	-2.1464	0.0318415	0.518991	ENSG00000253120.1	IGLV2-34
ENSG00000171236.10	3494.73	-2.7951	0.370362	-2.14683	0.0318071	0.518621	ENSG00000171236.10	LRG1
ENSG00000176884.16	412.577	2.89892	0.418577	2.14756	0.0317484	0.517853	ENSG00000176884.16	GRIN1
ENSG00000211626.2	1.77562	-3.66964	0.777179	-2.14833	0.0316876	0.51705	ENSG00000211626.2	IGKV6D-41
ENSG00000280336.1	2.27379	2.95621	0.444839	2.14956	0.0315898	0.515643	ENSG00000280336.1
ENSG00000275173.1	2.43094	-3.93388	0.899618	-2.14967	0.0315817	0.515643	ENSG00000275173.1
ENSG00000287451.1	0.874113	3.5746	0.731955	2.15122	0.0314589	0.513883	ENSG00000287451.1
ENSG00000123485.12	827.568	2.51143	0.237621	2.15229	0.0313745	0.512692	ENSG00000123485.12	HJURP
ENSG00000230387.4	40.3132	-2.91765	0.426297	-2.1526	0.0313502	0.512482	ENSG00000230387.4	NA
ENSG00000160111.14	1061.21	-2.68096	0.315894	-2.15565	0.0311107	0.508753	ENSG00000160111.14	NA
ENSG00000257940.1	0.886587	-3.96409	0.910186	-2.1579	0.030936	0.506081	ENSG00000257940.1
ENSG00000226193.1	3.9271	-4.18936	1.01449	-2.1581	0.0309203	0.506011	ENSG00000226193.1
ENSG00000078898.7	277.341	-3.46662	0.679416	-2.15865	0.0308777	0.505499	ENSG00000078898.7	BPIFB2
ENSG00000231231.5	5.7532	-3.13647	0.526392	-2.15898	0.030852	0.505264	ENSG00000231231.5	LINC01423
ENSG00000117601.14	9235.92	-3.48508	0.687772	-2.15927	0.0308295	0.50508	ENSG00000117601.14	NA
ENSG00000268620.1	3.10702	-3.64344	0.760941	-2.15974	0.0307925	0.504659	ENSG00000268620.1
ENSG00000284617.1	1.45151	3.20681	0.558602	2.16041	0.0307409	0.503999	ENSG00000284617.1
ENSG00000276076.4	0.784916	-4.16871	1.00338	-2.16139	0.030665	0.50294	ENSG00000276076.4	NA
ENSG00000253584.1	1.93964	4.20442	1.01971	2.16181	0.0306331	0.502601	ENSG00000253584.1
ENSG00000272154.5	1.52192	2.87431	0.404247	2.16282	0.0305553	0.50151	ENSG00000272154.5
ENSG00000280409.1	11.9303	3.45088	0.670773	2.16299	0.0305419	0.501473	ENSG00000280409.1	LINC01101
ENSG00000255372.1	1.54355	3.80155	0.832835	2.16316	0.0305291	0.501448	ENSG00000255372.1
ENSG00000104321.11	168.267	-2.93072	0.42986	-2.16517	0.0303749	0.4991	ENSG00000104321.11	TRPA1
ENSG00000204956.5	94.0563	2.5424	0.250248	2.16746	0.0302001	0.49641	ENSG00000204956.5	NA
ENSG00000274317.2	13.226	-2.67529	0.311426	-2.16839	0.0301291	0.495425	ENSG00000274317.2	LINC02334
ENSG00000285971.1	2.41448	3.43893	0.663324	2.16927	0.0300624	0.49451	ENSG00000285971.1
ENSG00000279578.1	3.43673	5.31772	1.52909	2.16974	0.0300266	0.494104	ENSG00000279578.1
ENSG00000257302.1	7.59201	-3.42144	0.654855	-2.17062	0.0299597	0.493186	ENSG00000257302.1	FAHD2P1
ENSG00000004846.16	279.373	-3.26232	0.581496	-2.17081	0.0299457	0.493137	ENSG00000004846.16	ABCB5
ENSG00000226994.9	3.26823	3.63703	0.754077	2.1709	0.0299387	0.493137	ENSG00000226994.9
ENSG00000140451.13	306.446	2.51283	0.236156	2.17155	0.0298894	0.492573	ENSG00000140451.13	PIF1
ENSG00000288057.1	8.48424	-4.58731	1.19129	-2.17185	0.0298668	0.492382	ENSG00000288057.1
ENSG00000259439.2	88.736	3.17194	0.539573	2.17198	0.0298575	0.492382	ENSG00000259439.2	NA
ENSG00000166947.15	3.05194	-3.26205	0.5809	-2.17258	0.0298118	0.49184	ENSG00000166947.15	EPB42
ENSG00000223783.1	9.50447	-3.079	0.496562	-2.17295	0.0297843	0.491568	ENSG00000223783.1	LINC01983
ENSG00000167371.21	248.105	2.61791	0.284298	2.17345	0.0297462	0.49112	ENSG00000167371.21	PRRT2
ENSG00000232325.4	4.38035	3.36507	0.628043	2.17354	0.02974	0.49112	ENSG00000232325.4
ENSG00000197415.12	425.463	-2.71426	0.328585	-2.17374	0.0297247	0.49112	ENSG00000197415.12	VEPH1
ENSG00000227131.1	1.74813	-4.20467	1.01358	-2.17512	0.0296209	0.489596	ENSG00000227131.1
ENSG00000229255.1	3.15112	-3.97514	0.90613	-2.17975	0.029276	0.484074	ENSG00000229255.1
ENSG00000223624.1	0.80774	2.70214	0.321745	2.18228	0.0290887	0.481155	ENSG00000223624.1
ENSG00000143921.9	353.562	-3.17917	0.540332	-2.18232	0.0290863	0.481155	ENSG00000143921.9	ABCG8
ENSG00000248211.1	5.40322	-3.2873	0.589359	-2.18424	0.0289447	0.479129	ENSG00000248211.1	TRPC7-AS1
ENSG00000269883.1	1.50774	4.15511	0.986593	2.1844	0.0289329	0.479112	ENSG00000269883.1
ENSG00000086159.13	173.728	-2.9502	0.434944	-2.18465	0.0289144	0.478983	ENSG00000086159.13	AQP6
ENSG00000174500.13	151.184	-2.59468	0.272163	-2.18501	0.0288878	0.478721	ENSG00000174500.13	GCSAM
ENSG00000284299.1	1.46713	2.90501	0.413931	2.18638	0.0287879	0.477242	ENSG00000284299.1	NA
ENSG00000260532.1	1.56366	3.52056	0.694927	2.18808	0.0286637	0.47536	ENSG00000260532.1
ENSG00000246465.1	37.0653	2.64635	0.295324	2.18862	0.0286244	0.474884	ENSG00000246465.1
ENSG00000172497.9	143.196	-3.54837	0.707186	-2.18948	0.0285618	0.474022	ENSG00000172497.9	ACOT12
ENSG00000223462.2	4.50595	-2.91061	0.41586	-2.18971	0.0285449	0.473918	ENSG00000223462.2
ENSG00000181997.8	1.87122	-3.37365	0.627165	-2.19025	0.0285062	0.473452	ENSG00000181997.8	AQP7P2
ENSG00000010379.16	713.92	-3.14744	0.523292	-2.19274	0.0283259	0.470633	ENSG00000010379.16	SLC6A13
ENSG00000168582.5	0.672582	4.13883	0.975	2.19368	0.0282588	0.469692	ENSG00000168582.5	CRYGA
ENSG00000272372.1	19.2131	3.13441	0.516919	2.19457	0.0281947	0.468802	ENSG00000272372.1
ENSG00000279675.1	35.8888	3.01406	0.462024	2.19481	0.0281771	0.468683	ENSG00000279675.1
ENSG00000154415.8	4.02204	-4.79587	1.27349	-2.19543	0.0281324	0.468115	ENSG00000154415.8	PPP1R3A
ENSG00000173627.8	20.4427	-3.39939	0.637085	-2.19656	0.0280521	0.466953	ENSG00000173627.8	APOBEC4
ENSG00000232400.1	9.85896	-3.30155	0.592367	-2.19721	0.0280057	0.466354	ENSG00000232400.1	RAD17P1
ENSG00000255021.1	6.79728	-3.51421	0.688928	-2.19792	0.027955	0.465684	ENSG00000255021.1
ENSG00000182379.10	728.604	2.73803	0.335786	2.19793	0.0279544	0.465684	ENSG00000182379.10	NXPH4
ENSG00000253590.1	2.04457	-3.34543	0.61213	-2.19796	0.0279522	0.465684	ENSG00000253590.1	IGLV3-13
ENSG00000124507.11	459.441	2.77195	0.35081	2.20048	0.0277731	0.463172	ENSG00000124507.11	PACSIN1
ENSG00000233670.7	74.8791	3.57184	0.714255	2.20068	0.027759	0.463111	ENSG00000233670.7	PIRT
ENSG00000166407.14	72.429	3.03352	0.469499	2.20134	0.0277122	0.462502	ENSG00000166407.14	LMO1
ENSG00000204511.3	37.173	-3.91753	0.869946	-2.20419	0.0275106	0.45931	ENSG00000204511.3	MCCD1
ENSG00000056487.16	142.161	2.97316	0.44149	2.20427	0.0275051	0.45931	ENSG00000056487.16	PHF21B
ENSG00000198077.10	119.849	-3.48966	0.675629	-2.20484	0.027465	0.458892	ENSG00000198077.10	NA
ENSG00000177103.15	350.373	2.87563	0.396902	2.20615	0.0273734	0.457532	ENSG00000177103.15	DSCAML1
ENSG00000253596.1	1.46921	3.1174	0.506454	2.20631	0.027362	0.457514	ENSG00000253596.1
ENSG00000178342.4	15.5789	2.64264	0.291166	2.20712	0.0273059	0.456746	ENSG00000178342.4	NA
ENSG00000155961.5	220.712	2.6574	0.297595	2.20904	0.0271716	0.454672	ENSG00000155961.5	RAB39B
ENSG00000205488.9	158.022	-2.85959	0.389059	-2.20942	0.0271457	0.454407	ENSG00000205488.9	CALML3-AS1
ENSG00000267683.1	4.5218	3.93896	0.8773	2.21014	0.0270954	0.453737	ENSG00000267683.1
ENSG00000147246.10	32.4096	3.45896	0.660036	2.21043	0.0270756	0.453575	ENSG00000147246.10	HTR2C
ENSG00000283183.2	19.7024	3.63669	0.74043	2.21046	0.0270735	0.453575	ENSG00000283183.2	NA
ENSG00000092377.15	22.3928	-3.60763	0.727281	-2.21047	0.0270724	0.453575	ENSG00000092377.15	TBL1Y
ENSG00000226390.1	0.957787	4.37501	1.07439	2.21058	0.027065	0.453575	ENSG00000226390.1	KCNQ2-AS1
ENSG00000227243.3	3.60876	-3.54165	0.697272	-2.21098	0.0270373	0.453575	ENSG00000227243.3	SLAMF6P1
ENSG00000265107.3	479.163	-2.51798	0.234268	-2.21105	0.0270325	0.453575	ENSG00000265107.3	GJA5
ENSG00000156222.12	685.2	-3.20668	0.545532	-2.21192	0.0269719	0.452859	ENSG00000156222.12	SLC28A1
ENSG00000250620.2	3.8532	-3.38396	0.625673	-2.21196	0.0269696	0.452859	ENSG00000250620.2	LINC02515
ENSG00000107187.17	11.1742	3.4337	0.648094	2.21219	0.0269538	0.452859	ENSG00000107187.17	LHX3
ENSG00000235665.6	7.11417	2.96294	0.435289	2.21219	0.0269535	0.452859	ENSG00000235665.6	LINC00298
ENSG00000250681.1	0.987234	-3.61949	0.732045	-2.21228	0.0269472	0.452859	ENSG00000250681.1
ENSG00000237594.2	31.891	2.74698	0.337607	2.21256	0.026928	0.452859	ENSG00000237594.2	TIAM1-AS1
ENSG00000162951.11	384.502	3.31772	0.595398	2.21317	0.0268856	0.452431	ENSG00000162951.11	LRRTM1
ENSG00000260676.5	58.86	-5.07248	1.38742	-2.21453	0.0267924	0.451033	ENSG00000260676.5	LINC01541
ENSG00000235979.9	5.84321	2.90551	0.408742	2.21535	0.0267361	0.450254	ENSG00000235979.9
ENSG00000287720.1	8.74977	2.87563	0.394766	2.21809	0.0265487	0.447267	ENSG00000287720.1
ENSG00000236394.2	2.13712	2.81471	0.367142	2.21907	0.026482	0.446312	ENSG00000236394.2
ENSG00000157017.16	54.4444	-2.56618	0.255081	-2.2196	0.0264457	0.445869	ENSG00000157017.16	GHRL
ENSG00000100170.10	1155.49	-2.96814	0.436164	-2.21967	0.026441	0.445869	ENSG00000100170.10	SLC5A1
ENSG00000143847.15	397.856	2.63632	0.286668	2.21972	0.0264381	0.445869	ENSG00000143847.15	NA
ENSG00000105398.4	1722.57	-4.26519	1.02031	-2.2201	0.0264121	0.445807	ENSG00000105398.4	SULT2A1
ENSG00000249306.6	71.7028	3.19467	0.537903	2.22097	0.0263529	0.444977	ENSG00000249306.6	NA
ENSG00000211946.3	180.786	-3.09592	0.493219	-2.22198	0.0262846	0.443991	ENSG00000211946.3	IGHV3-20
ENSG00000224276.1	5.78454	-2.99827	0.449025	-2.22318	0.0262034	0.442787	ENSG00000224276.1	ARHGEF2-AS1
ENSG00000224209.8	6.18582	2.9293	0.417466	2.22604	0.0260113	0.439708	ENSG00000224209.8	LINC00466
ENSG00000249061.1	0.757381	3.6494	0.740526	2.22733	0.0259252	0.438419	ENSG00000249061.1
ENSG00000226828.2	4.33205	2.88649	0.397962	2.22757	0.0259092	0.438314	ENSG00000226828.2	LINC02774
ENSG00000225872.4	23.128	2.59136	0.265411	2.22809	0.0258748	0.437898	ENSG00000225872.4	NA
ENSG00000271573.1	5.05582	-4.25192	1.00957	-2.23057	0.0257098	0.435272	ENSG00000271573.1
ENSG00000243290.3	385.746	-2.99701	0.44688	-2.23105	0.0256779	0.434896	ENSG00000243290.3	IGKV1-12
ENSG00000261235.1	16.2414	-2.87625	0.392732	-2.23115	0.0256711	0.434896	ENSG00000261235.1
ENSG00000262874.2	20.9566	2.74403	0.333213	2.2329	0.0255554	0.433151	ENSG00000262874.2	C19orf84
ENSG00000286320.1	22.2476	-2.52971	0.237212	-2.23308	0.0255438	0.433118	ENSG00000286320.1	NA
ENSG00000287705.1	2.83784	3.80575	0.808345	2.23388	0.0254909	0.432385	ENSG00000287705.1
ENSG00000283597.3	14.6307	-3.04917	0.468789	-2.23806	0.0252174	0.427909	ENSG00000283597.3	FAM169B
ENSG00000237125.11	658.719	-3.18862	0.531032	-2.23832	0.0252003	0.427782	ENSG00000237125.11	NA
ENSG00000103546.18	252.186	-3.37509	0.614044	-2.2394	0.0251297	0.426746	ENSG00000103546.18	NA
ENSG00000248551.1	1.08767	-3.38224	0.61716	-2.23968	0.0251115	0.426599	ENSG00000248551.1
ENSG00000077157.22	3992.7	-2.478	0.213393	-2.23998	0.0250922	0.426433	ENSG00000077157.22	NA
ENSG00000236311.6	9.35105	3.38172	0.616691	2.24054	0.025056	0.425981	ENSG00000236311.6	TLX1NB
ENSG00000255980.1	12.5439	3.1893	0.530776	2.24068	0.0250467	0.425981	ENSG00000255980.1	NA
ENSG00000284638.1	8.54685	-3.3083	0.583638	-2.24163	0.0249854	0.425104	ENSG00000284638.1	NA
ENSG00000232843.2	0.383952	3.82256	0.812936	2.24195	0.0249647	0.424913	ENSG00000232843.2	SNX18P2
ENSG00000203288.4	29.1482	2.41101	0.183303	2.24225	0.0249454	0.424748	ENSG00000203288.4	NA
ENSG00000265717.1	2.08664	3.7228	0.767776	2.24388	0.02484	0.423114	ENSG00000265717.1
ENSG00000168993.15	478.112	2.6017	0.268102	2.24431	0.0248124	0.422805	ENSG00000168993.15	CPLX1
ENSG00000183542.5	4.31495	2.98405	0.438386	2.24471	0.0247866	0.422527	ENSG00000183542.5	NA
ENSG00000164122.9	84.6498	-3.41837	0.631465	-2.24616	0.024694	0.42111	ENSG00000164122.9	ASB5
ENSG00000211966.2	1945.16	-2.98241	0.437354	-2.24625	0.024688	0.42111	ENSG00000211966.2	IGHV5-51
ENSG00000164458.10	15.264	3.80636	0.803883	2.24705	0.0246371	0.42046	ENSG00000164458.10	TBXT
ENSG00000077935.17	94.8247	2.76811	0.341746	2.24762	0.0246006	0.419998	ENSG00000077935.17	SMC1B
ENSG00000126262.5	110.187	-2.74088	0.329624	-2.24766	0.024598	0.419998	ENSG00000126262.5	FFAR2
ENSG00000275011.1	29.9983	-3.31832	0.586333	-2.24842	0.0245494	0.419447	ENSG00000275011.1	ALOXE3P1
ENSG00000228623.6	31.4168	2.65834	0.292793	2.2485	0.0245443	0.419447	ENSG00000228623.6	NA
ENSG00000280418.1	1.54959	3.25577	0.558431	2.24875	0.0245285	0.41941	ENSG00000280418.1
ENSG00000263655.1	2.77155	3.28949	0.573139	2.24987	0.0244571	0.418349	ENSG00000263655.1
ENSG00000007952.18	712.158	-2.91102	0.404874	-2.25013	0.0244404	0.418225	ENSG00000007952.18	NOX1
ENSG00000253695.2	4.69057	2.74486	0.330932	2.25078	0.0243993	0.417681	ENSG00000253695.2	PINX1-DT
ENSG00000211933.2	447.742	-3.02862	0.45691	-2.25126	0.0243693	0.417328	ENSG00000211933.2	IGHV6-1
ENSG00000224568.2	38.9045	-3.7132	0.760527	-2.25265	0.0242813	0.41598	ENSG00000224568.2	NA
ENSG00000237167.1	3.92622	-3.52623	0.677502	-2.25273	0.0242762	0.41598	ENSG00000237167.1
ENSG00000211688.1	3.68419	-3.50797	0.669109	-2.2537	0.0242149	0.415162	ENSG00000211688.1	TRGJP2
ENSG00000187922.14	9.38373	-3.11709	0.495477	-2.25458	0.0241598	0.414377	ENSG00000187922.14	LCN10
ENSG00000244402.3	7.49668	-5.18485	1.41235	-2.255	0.0241336	0.414086	ENSG00000244402.3	RN7SL314P
ENSG00000144285.22	155.533	3.34788	0.597514	2.25581	0.0240828	0.413373	ENSG00000144285.22	NA
ENSG00000288565.1	3.66629	3.57844	0.698759	2.25892	0.0238881	0.410189	ENSG00000288565.1
ENSG00000286856.1	5.47414	2.86585	0.383264	2.25914	0.0238746	0.410116	ENSG00000286856.1
ENSG00000253992.1	1.08441	3.8405	0.814485	2.25971	0.023839	0.409662	ENSG00000253992.1
ENSG00000223808.1	34.6513	-5.1151	1.37757	-2.2613	0.0237406	0.408127	ENSG00000223808.1
ENSG00000100399.16	322.68	2.58713	0.259619	2.2615	0.0237284	0.408076	ENSG00000100399.16	CHADL
ENSG00000227706.4	11.5941	3.47359	0.651401	2.26219	0.0236854	0.407493	ENSG00000227706.4
ENSG00000163440.12	10.23	3.61186	0.712418	2.26252	0.0236651	0.407301	ENSG00000163440.12	PDCL2
ENSG00000254872.3	70.6157	-2.94881	0.41935	-2.26258	0.0236616	0.407301	ENSG00000254872.3	LINC02688
ENSG00000163808.17	529.11	2.4895	0.216188	2.26425	0.0235587	0.405783	ENSG00000163808.17	KIF15
ENSG00000275613.2	3.78072	2.81154	0.358339	2.26472	0.0235299	0.405444	ENSG00000275613.2
ENSG00000101812.14	2.29399	3.63512	0.721555	2.2661	0.0234451	0.404138	ENSG00000101812.14	NA
ENSG00000103310.11	4.08339	-3.33767	0.590085	-2.26691	0.0233955	0.403438	ENSG00000103310.11	ZP2
ENSG00000260658.6	11.0363	-3.12657	0.496817	-2.26757	0.0233554	0.402904	ENSG00000260658.6	NA
ENSG00000288549.1	2.10854	2.91905	0.405064	2.2689	0.0232746	0.401665	ENSG00000288549.1
ENSG00000101489.20	294.602	2.92482	0.407479	2.2696	0.0232316	0.401079	ENSG00000101489.20	CELF4
ENSG00000237208.1	1.10645	3.65783	0.730095	2.2707	0.0231653	0.400088	ENSG00000237208.1
ENSG00000161682.15	518.39	2.6468	0.284777	2.27124	0.0231327	0.399679	ENSG00000161682.15	FAM171A2
ENSG00000104951.16	898.863	2.65488	0.288267	2.2718	0.0230988	0.399248	ENSG00000104951.16	IL4I1
ENSG00000231221.1	2.04173	-3.55298	0.683369	-2.27253	0.0230545	0.398637	ENSG00000231221.1	LINC01593
ENSG00000143520.6	23.3942	-3.41363	0.621941	-2.27293	0.0230303	0.398374	ENSG00000143520.6	FLG2
ENSG00000286050.1	2.18484	3.6434	0.722785	2.27371	0.0229837	0.397721	ENSG00000286050.1
ENSG00000154198.14	65.5479	-3.39524	0.613586	-2.27392	0.0229709	0.397655	ENSG00000154198.14	NA
ENSG00000243902.6	8.59852	3.11082	0.488454	2.27416	0.0229564	0.397558	ENSG00000243902.6	ELFN2
ENSG00000179915.24	607.062	3.23408	0.542222	2.27596	0.0228481	0.395836	ENSG00000179915.24	NA
ENSG00000225708.6	9.04328	-4.65809	1.16707	-2.27757	0.0227521	0.394326	ENSG00000225708.6
ENSG00000287446.1	5.79257	3.15776	0.508281	2.2778	0.0227387	0.394246	ENSG00000287446.1
ENSG00000174448.8	3.73191	2.68489	0.300494	2.27923	0.0226534	0.39292	ENSG00000174448.8	NA
ENSG00000277399.5	32.0752	2.69589	0.305183	2.28024	0.0225932	0.392029	ENSG00000277399.5	NA
ENSG00000257585.1	4.33059	3.91272	0.83876	2.28041	0.0225835	0.392013	ENSG00000257585.1	LINC00609
ENSG00000176746.6	3.41218	4.00048	0.877151	2.28065	0.022569	0.391913	ENSG00000176746.6	MAGEB6
ENSG00000077327.16	125.743	-3.06308	0.466049	-2.28105	0.0225456	0.391659	ENSG00000077327.16	SPAG6
ENSG00000240184.7	1990.68	2.66665	0.292002	2.28302	0.0224294	0.389793	ENSG00000240184.7	PCDHGC3
ENSG00000241749.4	27.4585	2.8699	0.380815	2.28431	0.0223533	0.388622	ENSG00000241749.4	RPSAP52
ENSG00000168447.11	1061.51	-2.89113	0.390074	-2.28451	0.0223413	0.388564	ENSG00000168447.11	SCNN1B
ENSG00000186193.9	917.51	2.57345	0.250815	2.28635	0.0222336	0.386843	ENSG00000186193.9	SAPCD2
ENSG00000065609.14	440.782	3.22603	0.536157	2.28669	0.0222137	0.386647	ENSG00000065609.14	NA
ENSG00000242173.10	89.3042	3.05551	0.461478	2.28724	0.0221819	0.386243	ENSG00000242173.10	ARHGDIG
ENSG00000184261.5	93.4791	2.70432	0.307662	2.28928	0.0220629	0.384322	ENSG00000184261.5	KCNK12
ENSG00000267968.1	5.84535	-3.99545	0.871074	-2.29079	0.0219754	0.382948	ENSG00000267968.1
ENSG00000146938.16	497.781	2.75052	0.327581	2.29109	0.0219585	0.382802	ENSG00000146938.16	NLGN4X
ENSG00000133454.16	97.6273	-2.99609	0.434517	-2.2924	0.0218828	0.381631	ENSG00000133454.16	MYO18B
ENSG00000287217.1	3.27056	-3.43769	0.626579	-2.29451	0.021761	0.379657	ENSG00000287217.1
ENSG00000246820.2	1.65287	3.50072	0.653602	2.29608	0.0216715	0.378242	ENSG00000246820.2	RIC3-DT
ENSG00000175928.6	1011.83	2.83877	0.365114	2.29729	0.0216023	0.377183	ENSG00000175928.6	LRRN1
ENSG00000285876.1	15.7036	-3.83656	0.798801	-2.29914	0.0214967	0.375486	ENSG00000285876.1
ENSG00000279428.1	8.31938	-3.54872	0.673252	-2.30036	0.0214278	0.374428	ENSG00000279428.1
ENSG00000279904.1	1.9173	4.74973	1.195	2.30103	0.0213901	0.373916	ENSG00000279904.1
ENSG00000149294.17	3279.18	2.98655	0.428582	2.3019	0.0213408	0.3732	ENSG00000149294.17	NCAM1
ENSG00000166509.12	518.514	-4.17892	0.946262	-2.30266	0.0212979	0.372597	ENSG00000166509.12	CLEC3A
ENSG00000267417.1	2.75386	3.17777	0.511131	2.30423	0.0212095	0.371195	ENSG00000267417.1
ENSG00000211667.3	15.5967	-3.20316	0.521907	-2.30531	0.0211492	0.370285	ENSG00000211667.3	IGLV3-12
ENSG00000223812.8	40.5968	3.38201	0.599157	2.30659	0.0210778	0.36918	ENSG00000223812.8	PYDC2-AS1
ENSG00000107105.15	180.069	2.91565	0.396553	2.30902	0.0209427	0.366959	ENSG00000107105.15	ELAVL2
ENSG00000287630.1	7.26274	3.39406	0.60358	2.30965	0.0209075	0.366485	ENSG00000287630.1
ENSG00000187642.9	41.8509	-2.8523	0.368724	-2.3115	0.0208054	0.36484	ENSG00000187642.9	NA
ENSG00000279717.1	32.6399	-3.82655	0.789632	-2.31316	0.0207138	0.363375	ENSG00000279717.1
ENSG00000122012.14	101.866	2.85816	0.370948	2.31344	0.0206986	0.363252	ENSG00000122012.14	SV2C
ENSG00000197322.4	5.76193	3.36274	0.588913	2.31398	0.0206686	0.362868	ENSG00000197322.4	TMEM132E-DT
ENSG00000156269.5	23.9402	3.77477	0.766932	2.31412	0.020661	0.362868	ENSG00000156269.5	NAA11
ENSG00000236276.2	1.58026	3.39862	0.604084	2.31528	0.0205977	0.361907	ENSG00000236276.2	NDP-AS1
ENSG00000268747.1	3.79782	2.7803	0.336676	2.31766	0.020468	0.35977	ENSG00000268747.1
ENSG00000235295.1	4.2509	-3.16148	0.500341	-2.32138	0.0202664	0.356368	ENSG00000235295.1	NA
ENSG00000225179.2	5.79484	-3.24243	0.534673	-2.32372	0.0201403	0.354289	ENSG00000225179.2	LINC00457
ENSG00000205300.3	0.959036	3.20874	0.520029	2.32437	0.0201054	0.353816	ENSG00000205300.3
ENSG00000287990.1	2.13101	3.32889	0.571246	2.32631	0.020002	0.352135	ENSG00000287990.1
ENSG00000233542.2	17.2956	2.70801	0.304092	2.32828	0.0198972	0.350427	ENSG00000233542.2
ENSG00000101470.10	198.313	-2.83925	0.3597	-2.3332	0.0196375	0.345991	ENSG00000101470.10	TNNC2
ENSG00000102290.22	42.244	3.32475	0.567337	2.33502	0.0195423	0.344449	ENSG00000102290.22	NA
ENSG00000135502.19	3.27207	2.90233	0.386306	2.33578	0.0195027	0.343887	ENSG00000135502.19	SLC26A10
ENSG00000149043.16	756.645	-3.11902	0.47883	-2.33698	0.01944	0.342918	ENSG00000149043.16	NA
ENSG00000179709.8	5.09438	-3.85251	0.792445	-2.33772	0.019402	0.342382	ENSG00000179709.8	NLRP8
ENSG00000165887.12	85.8119	-2.91692	0.392202	-2.33787	0.0193937	0.342372	ENSG00000165887.12	ANKRD2
ENSG00000255960.1	4.09102	-3.43668	0.61408	-2.33957	0.0193062	0.340961	ENSG00000255960.1
ENSG00000145321.13	9909.87	-4.90298	1.24064	-2.33991	0.0192883	0.34078	ENSG00000145321.13	GC
ENSG00000164112.13	39.6649	2.8729	0.373007	2.34018	0.0192743	0.340667	ENSG00000164112.13	NA
ENSG00000279924.1	2.14232	-4.32629	0.993772	-2.34086	0.0192392	0.340182	ENSG00000279924.1
ENSG00000272905.1	10.8452	2.60502	0.258107	2.34407	0.0190747	0.337408	ENSG00000272905.1
ENSG00000196368.5	352.019	2.82903	0.353668	2.34408	0.0190739	0.337408	ENSG00000196368.5	NUDT11
ENSG00000266743.1	1.4996	3.66949	0.71205	2.34462	0.0190463	0.337172	ENSG00000266743.1
ENSG00000230444.1	0.902044	3.09894	0.468636	2.34498	0.0190283	0.336988	ENSG00000230444.1	TFAMP1
ENSG00000285551.2	1.83742	-3.51616	0.646295	-2.34593	0.0189798	0.336262	ENSG00000285551.2	LINC02929
ENSG00000169992.10	2249.25	2.47819	0.203505	2.34978	0.0187846	0.332936	ENSG00000169992.10	NLGN2
ENSG00000275152.5	269.93	-3.48744	0.632995	-2.34984	0.0187814	0.332936	ENSG00000275152.5	CCL16
ENSG00000225472.2	43.8568	3.03764	0.441547	2.35	0.0187733	0.332936	ENSG00000225472.2	NFIB-AS1
ENSG00000241294.1	349.433	-3.06853	0.454368	-2.35168	0.0186888	0.331634	ENSG00000241294.1	IGKV2-24
ENSG00000218672.1	14.6762	3.97731	0.84072	2.35192	0.0186768	0.331552	ENSG00000218672.1	LINC03010
ENSG00000132432.14	3848.84	2.40413	0.171723	2.35341	0.0186023	0.330361	ENSG00000132432.14	SEC61G
ENSG00000136267.14	168.355	3.11285	0.472544	2.35502	0.0185219	0.329064	ENSG00000136267.14	DGKB
ENSG00000198515.16	179.646	-2.7341	0.311702	-2.35513	0.0185165	0.329064	ENSG00000198515.16	CNGA1
ENSG00000257275.6	7.96051	-3.68437	0.715007	-2.35574	0.0184858	0.328685	ENSG00000257275.6
ENSG00000139144.11	181.832	-3.20075	0.509061	-2.35876	0.0183363	0.326157	ENSG00000139144.11	PIK3C2G
ENSG00000265246.1	11.3963	-3.29774	0.550037	-2.35937	0.018306	0.325748	ENSG00000265246.1
ENSG00000170482.17	274.881	-2.80006	0.339095	-2.3594	0.0183046	0.325748	ENSG00000170482.17	SLC23A1
ENSG00000176204.13	106.681	3.23028	0.521371	2.35971	0.0182893	0.32571	ENSG00000176204.13	NA
ENSG00000214429.3	13.257	3.36847	0.579423	2.36179	0.0181871	0.32402	ENSG00000214429.3	CYCSP6
ENSG00000183778.17	695.403	-2.90812	0.384213	-2.36358	0.0180995	0.322587	ENSG00000183778.17	NA
ENSG00000264151.6	2.94557	3.29686	0.548458	2.36456	0.0180514	0.321859	ENSG00000264151.6
ENSG00000226426.1	2.93753	3.96242	0.8296	2.3655	0.0180057	0.321173	ENSG00000226426.1
ENSG00000287225.1	8.14265	3.79977	0.76023	2.36741	0.0179132	0.319651	ENSG00000287225.1
ENSG00000233420.2	3.53519	3.16434	0.491593	2.3685	0.0178603	0.318833	ENSG00000233420.2
ENSG00000021461.17	19.0796	-3.08013	0.456002	-2.36871	0.0178505	0.318786	ENSG00000021461.17	NA
ENSG00000249948.6	601.298	-3.38408	0.584177	-2.36929	0.0178225	0.318414	ENSG00000249948.6	NA
ENSG00000274356.1	5.93506	2.55531	0.234112	2.37198	0.0176932	0.316231	ENSG00000274356.1
ENSG00000287566.1	42.2241	3.05307	0.443828	2.3727	0.0176586	0.315738	ENSG00000287566.1
ENSG00000211672.2	10.2105	-3.43749	0.605784	-2.37294	0.0176471	0.315659	ENSG00000211672.2	IGLV4-3
ENSG00000261664.5	16.2389	-2.88587	0.373224	-2.37355	0.0176179	0.315264	ENSG00000261664.5	TTC39A-AS1
ENSG00000287629.1	9.67454	2.89635	0.377633	2.3736	0.0176157	0.315264	ENSG00000287629.1
ENSG00000176956.13	162.257	2.95668	0.403047	2.37361	0.0176151	0.315264	ENSG00000176956.13	LY6H
ENSG00000253764.3	51.6943	2.95988	0.404167	2.37496	0.017551	0.314445	ENSG00000253764.3	NA
ENSG00000234233.1	5.22201	3.26654	0.53311	2.37575	0.0175132	0.313894	ENSG00000234233.1	KCNH1-IT1
ENSG00000278952.1	20.1399	2.70218	0.295551	2.37584	0.0175092	0.313894	ENSG00000278952.1
ENSG00000175497.17	202.219	3.27357	0.536052	2.37584	0.0175091	0.313894	ENSG00000175497.17	DPP10
ENSG00000211964.3	933.914	-3.05579	0.444382	-2.37586	0.0175081	0.313894	ENSG00000211964.3	IGHV3-48
ENSG00000282600.2	44.1404	-3.10778	0.46597	-2.37737	0.0174366	0.313024	ENSG00000282600.2	IGHV3-69-1
ENSG00000204278.12	30.6648	3.92983	0.811726	2.37744	0.0174331	0.313024	ENSG00000204278.12	NA
ENSG00000235427.1	1.74243	-3.25669	0.528524	-2.37773	0.0174195	0.312969	ENSG00000235427.1
ENSG00000243694.3	24.9923	-3.85449	0.779921	-2.3778	0.0174165	0.312969	ENSG00000243694.3	NA
ENSG00000267593.2	4.99569	-3.57717	0.662918	-2.37914	0.0173532	0.312028	ENSG00000267593.2	LINC01926
ENSG00000285804.2	25.8052	2.77498	0.325487	2.38098	0.0172666	0.310597	ENSG00000285804.2
ENSG00000134533.6	1058.6	-2.73363	0.308086	-2.38125	0.0172538	0.310492	ENSG00000134533.6	RERG
ENSG00000170579.17	574.123	2.90773	0.381095	2.38189	0.017224	0.31008	ENSG00000170579.17	DLGAP1
ENSG00000214285.3	0.402536	4.80486	1.17757	2.38191	0.0172232	0.31008	ENSG00000214285.3	NPS
ENSG00000136274.9	628.147	2.75749	0.317867	2.38303	0.0171709	0.309374	ENSG00000136274.9	NACAD
ENSG00000276631.1	0.881258	3.43183	0.600566	2.38414	0.0171192	0.308567	ENSG00000276631.1
ENSG00000232679.2	31.4159	3.0159	0.426076	2.38432	0.0171109	0.308542	ENSG00000232679.2	LINC01705
ENSG00000151615.3	1.29851	3.86705	0.783032	2.38439	0.0171077	0.308542	ENSG00000151615.3	POU4F2
ENSG00000269667.2	1.13292	-3.49845	0.628264	-2.38506	0.0170764	0.308169	ENSG00000269667.2
ENSG00000238194.2	9.99377	4.98519	1.25143	2.38542	0.0170596	0.307992	ENSG00000238194.2	PHACTR3-AS1
ENSG00000147234.10	297.932	2.88788	0.371942	2.38714	0.0169802	0.306682	ENSG00000147234.10	NA
ENSG00000262884.1	14.2322	-3.1007	0.460999	-2.38765	0.0169566	0.306379	ENSG00000262884.1
ENSG00000174450.12	8.09004	3.46614	0.613284	2.39064	0.0168191	0.304018	ENSG00000174450.12	NA
ENSG00000232131.1	2.22908	-3.76187	0.736885	-2.39097	0.0168041	0.30387	ENSG00000232131.1	NCOA7-AS1
ENSG00000131620.17	3384.41	-2.69457	0.290443	-2.39141	0.0167837	0.303625	ENSG00000131620.17	NA
ENSG00000166391.15	358.755	-3.27515	0.532659	-2.39394	0.0166686	0.301664	ENSG00000166391.15	MOGAT2
ENSG00000124469.12	7.05748	-3.24543	0.519831	-2.39584	0.0165824	0.300226	ENSG00000124469.12	CEACAM8
ENSG00000234068.7	53.9386	4.09864	0.875904	2.39597	0.0165764	0.300226	ENSG00000234068.7	PAGE2
ENSG00000127528.6	1484.93	-2.49447	0.206291	-2.39696	0.0165319	0.299556	ENSG00000127528.6	KLF2
ENSG00000224114.1	96.7517	2.93772	0.390352	2.40224	0.0162948	0.29538	ENSG00000224114.1
ENSG00000282608.2	223.905	2.59189	0.246368	2.40244	0.0162861	0.295341	ENSG00000282608.2	ADORA3
ENSG00000114948.13	877.865	2.86992	0.362073	2.4026	0.0162788	0.295329	ENSG00000114948.13	ADAM23
ENSG00000253274.1	16.4567	-3.24984	0.520189	-2.40266	0.0162765	0.295329	ENSG00000253274.1	IGHV1-67
ENSG00000279688.1	0.693508	-4.29576	0.955471	-2.40275	0.0162722	0.295329	ENSG00000279688.1	AQP7P3
ENSG00000197565.16	619.905	-2.87918	0.365902	-2.40276	0.0162719	0.295329	ENSG00000197565.16	NA
ENSG00000229314.5	8912.7	-3.79784	0.748154	-2.40304	0.0162596	0.295329	ENSG00000229314.5	NA
ENSG00000177359.20	135.507	2.89526	0.372466	2.40361	0.016234	0.295116	ENSG00000177359.20	NA
ENSG00000109610.6	2452.81	-2.64507	0.268164	-2.40552	0.0161495	0.2937	ENSG00000109610.6	SOD3
ENSG00000224795.3	7.433	4.06573	0.857751	2.40831	0.0160264	0.291579	ENSG00000224795.3	NA
ENSG00000286630.1	3.3018	4.52408	1.04712	2.41048	0.0159314	0.289969	ENSG00000286630.1
ENSG00000138271.6	13.4933	-3.59727	0.662432	-2.41122	0.0158992	0.289502	ENSG00000138271.6	GPR87
ENSG00000167346.7	15.8579	-4.60488	1.08002	-2.41188	0.0158705	0.289096	ENSG00000167346.7	NA
ENSG00000286598.1	3.03408	-4.1956	0.909984	-2.4128	0.0158307	0.28849	ENSG00000286598.1
ENSG00000114279.13	429.75	2.78077	0.323551	2.41311	0.0158169	0.288356	ENSG00000114279.13	NA
ENSG00000173894.11	964.125	2.59816	0.247788	2.41398	0.0157793	0.287788	ENSG00000173894.11	CBX2
ENSG00000286387.1	1.26823	4.77006	1.1464	2.41631	0.0156785	0.286067	ENSG00000286387.1
ENSG00000124302.13	163.402	3.05645	0.436976	2.41764	0.0156215	0.285143	ENSG00000124302.13	CHST8
ENSG00000277531.2	91.795	3.16793	0.482681	2.41967	0.0155345	0.283671	ENSG00000277531.2	NA
ENSG00000231150.5	15.2606	-4.06134	0.851861	-2.4198	0.0155289	0.283671	ENSG00000231150.5	DNAH8-AS1
ENSG00000102385.12	137.437	2.84612	0.349662	2.41983	0.0155276	0.283671	ENSG00000102385.12	NA
ENSG00000275875.1	2.27522	2.95518	0.394384	2.42195	0.0154373	0.282243	ENSG00000275875.1
ENSG00000135604.10	387.187	-2.50375	0.207659	-2.42586	0.0152721	0.279338	ENSG00000135604.10	NA
ENSG00000224607.4	19.3858	-3.3752	0.566286	-2.42845	0.0151635	0.277465	ENSG00000224607.4	IGKV1D-27
ENSG00000250787.1	1.26188	-3.51662	0.624087	-2.43013	0.0150932	0.276292	ENSG00000250787.1	HMGN1P17
ENSG00000084110.11	490.179	-3.11078	0.457028	-2.43044	0.0150803	0.276169	ENSG00000084110.11	HAL
ENSG00000048462.11	91.8767	-2.94222	0.387589	-2.43099	0.0150578	0.275869	ENSG00000048462.11	TNFRSF17
ENSG00000286892.1	11.7824	-3.35042	0.554368	-2.43597	0.0148521	0.272213	ENSG00000286892.1
ENSG00000169903.7	2357.06	-3.64118	0.673345	-2.43736	0.0147951	0.27128	ENSG00000169903.7	TM4SF4
ENSG00000168412.6	5.97018	-3.24536	0.510757	-2.43826	0.014758	0.270712	ENSG00000168412.6	NA
ENSG00000090889.12	1046.6	2.54572	0.223718	2.43931	0.0147154	0.27004	ENSG00000090889.12	KIF4A
ENSG00000013293.6	212.07	3.57962	0.64732	2.44025	0.014677	0.269447	ENSG00000013293.6	SLC7A14
ENSG00000137090.12	29.5466	3.39554	0.57178	2.44069	0.0146592	0.269231	ENSG00000137090.12	DMRT1
ENSG00000124942.14	47197.2	-2.41676	0.170694	-2.44155	0.0146246	0.268705	ENSG00000124942.14	AHNAK
ENSG00000129744.3	4.17153	-3.14545	0.469119	-2.4417	0.0146183	0.268702	ENSG00000129744.3	ART1
ENSG00000257582.5	2.56555	-3.73071	0.708795	-2.44176	0.014616	0.268702	ENSG00000257582.5	LINC01475
ENSG00000229953.1	79.1894	2.80819	0.330507	2.44531	0.0144729	0.266249	ENSG00000229953.1
ENSG00000161082.13	183.007	2.93559	0.382384	2.44672	0.0144162	0.265314	ENSG00000161082.13	CELF5
ENSG00000232887.1	5.50071	4.5418	1.03798	2.4488	0.0143335	0.2639	ENSG00000232887.1
ENSG00000172818.10	513.302	-2.83418	0.340645	-2.44883	0.0143322	0.2639	ENSG00000172818.10	OVOL1
ENSG00000178171.11	70.5977	3.57842	0.644545	2.4489	0.0143294	0.2639	ENSG00000178171.11	AMER3
ENSG00000166862.7	48.1363	3.77655	0.725236	2.44962	0.0143007	0.263623	ENSG00000166862.7	CACNG2
ENSG00000239205.1	1.45485	-4.29591	0.936919	-2.45049	0.0142661	0.263094	ENSG00000239205.1	LINC02023
ENSG00000211656.3	5.58522	-3.36757	0.557984	-2.45092	0.0142493	0.262893	ENSG00000211656.3	IGLV2-33
ENSG00000196549.12	2343.23	-2.85651	0.349424	-2.4512	0.014238	0.262793	ENSG00000196549.12	NA
ENSG00000236253.7	24.0858	4.5043	1.02157	2.45142	0.0142293	0.262741	ENSG00000236253.7	SLC25A3P1
ENSG00000255660.1	2.38163	-3.87445	0.764611	-2.4515	0.014226	0.262741	ENSG00000255660.1	RERG-AS1
ENSG00000268649.5	7.17822	2.84944	0.346412	2.45212	0.0142017	0.262449	ENSG00000268649.5
ENSG00000124140.14	228.863	2.95525	0.389452	2.4528	0.0141749	0.262062	ENSG00000124140.14	NA
ENSG00000177938.5	2.32451	-3.74546	0.71133	-2.45379	0.0141358	0.261448	ENSG00000177938.5	CAPZA3
ENSG00000286611.1	2.61887	3.07776	0.439175	2.45405	0.0141259	0.261373	ENSG00000286611.1
ENSG00000198467.16	9545.07	-2.603	0.24565	-2.45473	0.014099	0.260983	ENSG00000198467.16	TPM2
ENSG00000081052.13	673.187	-2.73781	0.300448	-2.45571	0.0140606	0.26038	ENSG00000081052.13	NA
ENSG00000153303.17	128.407	-3.23185	0.501545	-2.45611	0.0140448	0.260197	ENSG00000153303.17	NA
ENSG00000259459.6	113.962	-3.05926	0.431131	-2.45694	0.0140127	0.259709	ENSG00000259459.6	LINC02568
ENSG00000267774.2	6.6322	-4.34749	0.955384	-2.45712	0.0140057	0.259688	ENSG00000267774.2
ENSG00000232727.2	5.39941	2.74243	0.302116	2.45744	0.0139933	0.259565	ENSG00000232727.2	YWHAEP1
ENSG00000285980.2	3.27359	3.68156	0.684228	2.45761	0.0139866	0.259549	ENSG00000285980.2
ENSG00000197403.4	0.68854	-3.69021	0.6871	-2.45992	0.0138969	0.257991	ENSG00000197403.4	NA
ENSG00000213088.12	885.611	-2.72479	0.294544	-2.46071	0.0138662	0.257529	ENSG00000213088.12	ACKR1
ENSG00000236279.7	78.9143	3.16826	0.474246	2.4634	0.0137626	0.255712	ENSG00000236279.7	CLEC2L
ENSG00000211967.3	287.477	-3.11239	0.451451	-2.46403	0.0137386	0.255371	ENSG00000211967.3	IGHV3-53
ENSG00000279047.4	2.47755	3.22241	0.49576	2.46573	0.0136733	0.254264	ENSG00000279047.4	PCDHB1-AS1
ENSG00000111674.9	4662.51	2.60707	0.246001	2.46777	0.0135959	0.25293	ENSG00000111674.9	ENO2
ENSG00000162772.17	3523.89	-2.58977	0.238841	-2.46931	0.0135375	0.251949	ENSG00000162772.17	ATF3
ENSG00000229404.6	32.7225	3.33249	0.539453	2.47007	0.0135085	0.251514	ENSG00000229404.6	LINC00858
ENSG00000249413.2	6.49141	3.43675	0.581545	2.47057	0.0134896	0.251268	ENSG00000249413.2
ENSG00000274520.1	3.2138	3.6491	0.667117	2.47198	0.0134366	0.250385	ENSG00000274520.1
ENSG00000172023.8	417.354	-5.07735	1.24409	-2.47357	0.0133769	0.249377	ENSG00000172023.8	REG1B
ENSG00000174945.13	112.267	2.77496	0.313088	2.4752	0.0133161	0.248346	ENSG00000174945.13	NA
ENSG00000251468.2	13.1076	-2.85048	0.343439	-2.47636	0.0132731	0.247648	ENSG00000251468.2
ENSG00000178233.18	165.974	3.3693	0.552707	2.47743	0.0132331	0.247005	ENSG00000178233.18	TMEM151B
ENSG00000237330.3	132.712	-2.99211	0.40039	-2.47787	0.0132171	0.24681	ENSG00000237330.3	RNF223
ENSG00000205279.8	32.302	-3.72472	0.695711	-2.47907	0.0131726	0.246082	ENSG00000205279.8	NA
ENSG00000283991.1	5.2025	-3.98496	0.80065	-2.47919	0.0131682	0.246082	ENSG00000283991.1
ENSG00000260450.2	1.20715	4.91434	1.17548	2.47927	0.0131653	0.246082	ENSG00000260450.2	LINC02134
ENSG00000266446.1	1.73034	2.89903	0.362541	2.47979	0.0131458	0.24589	ENSG00000266446.1
ENSG00000233760.2	29.5125	-3.06911	0.431075	-2.48011	0.0131343	0.245778	ENSG00000233760.2	NA
ENSG00000286697.1	1.24563	-4.25672	0.908291	-2.48458	0.0129704	0.242812	ENSG00000286697.1
ENSG00000237396.1	1.09474	-4.74273	1.10363	-2.48519	0.0129481	0.242498	ENSG00000237396.1	LNCNEF
ENSG00000167800.9	33.3922	-3.22332	0.492072	-2.48606	0.0129166	0.242008	ENSG00000167800.9	NA
ENSG00000151790.9	1096.45	-3.02227	0.411026	-2.48711	0.0128785	0.241395	ENSG00000151790.9	TDO2
ENSG00000227059.7	9.33211	5.37005	1.35486	2.48738	0.0128689	0.241318	ENSG00000227059.7	ANHX
ENSG00000259762.1	7.92678	2.70962	0.285282	2.48745	0.0128663	0.241318	ENSG00000259762.1
ENSG00000255398.3	54.7556	-3.0017	0.402436	-2.4891	0.0128067	0.240354	ENSG00000255398.3	HCAR3
ENSG00000253497.1	11.065	-3.46451	0.588356	-2.48916	0.0128046	0.240354	ENSG00000253497.1	IGKV1-13
ENSG00000236875.3	0.461268	3.95034	0.783271	2.49	0.0127743	0.239948	ENSG00000236875.3	DDX11L5
ENSG00000268307.1	49.7868	-2.99387	0.399114	-2.4902	0.0127672	0.239915	ENSG00000268307.1	LINC02560
ENSG00000180209.12	90.0026	-2.93344	0.374514	-2.49241	0.0126878	0.238523	ENSG00000180209.12	MYL11
ENSG00000235070.3	15.556	-4.13935	0.858068	-2.49322	0.0126591	0.238084	ENSG00000235070.3
ENSG00000234795.10	5.51534	-4.27477	0.912373	-2.49325	0.012658	0.238084	ENSG00000234795.10	NA
ENSG00000248144.6	2569.1	-3.34616	0.539575	-2.49485	0.0126012	0.237195	ENSG00000248144.6	ADH1C
ENSG00000157884.11	10.2092	-3.29878	0.520472	-2.49539	0.012582	0.236933	ENSG00000157884.11	CIB4
ENSG00000167100.15	228.766	2.61366	0.245878	2.49577	0.0125683	0.236775	ENSG00000167100.15	SAMD14
ENSG00000081181.8	572.856	-2.71417	0.286104	-2.49618	0.0125538	0.236603	ENSG00000081181.8	ARG2
ENSG00000224141.6	19.412	4.22118	0.889731	2.49646	0.0125439	0.236516	ENSG00000224141.6	MIR548XHG
ENSG00000241131.2	0.828712	4.03639	0.815628	2.49672	0.0125349	0.236446	ENSG00000241131.2	LINC02032
ENSG00000258717.1	0.888136	4.4647	0.986515	2.49839	0.0124759	0.235433	ENSG00000258717.1
ENSG00000243238.1	354.922	-3.10056	0.440315	-2.49948	0.0124375	0.234808	ENSG00000243238.1	IGKV2-30
ENSG00000099957.16	132.804	2.9097	0.363874	2.50004	0.012418	0.234539	ENSG00000099957.16	NA
ENSG00000279551.1	1.19813	4.16555	0.866182	2.50011	0.0124153	0.234539	ENSG00000279551.1
ENSG00000188761.13	443.565	-2.95645	0.38256	-2.50013	0.0124149	0.234539	ENSG00000188761.13	BCL2L15
ENSG00000128016.7	12993.4	-2.51905	0.2075	-2.50146	0.0123684	0.233898	ENSG00000128016.7	ZFP36
ENSG00000112297.18	3973.77	-2.60526	0.241872	-2.50239	0.0123358	0.233381	ENSG00000112297.18	CRYBG1
ENSG00000154654.15	628.239	2.98492	0.39348	2.50309	0.0123113	0.233017	ENSG00000154654.15	NCAM2
ENSG00000187682.2	7.22764	2.81994	0.327571	2.5031	0.012311	0.233017	ENSG00000187682.2	ERAS
ENSG00000204241.8	58.2585	2.82966	0.331386	2.50362	0.0122929	0.232865	ENSG00000204241.8	NA
ENSG00000285969.1	1.65618	3.58048	0.631182	2.504	0.0122798	0.232716	ENSG00000285969.1
ENSG00000212391.1	1.56257	-3.25732	0.501893	-2.50516	0.0122396	0.232053	ENSG00000212391.1
ENSG00000129991.13	57.5517	3.09396	0.436637	2.50541	0.0122308	0.231985	ENSG00000129991.13	TNNI3
ENSG00000272954.1	6.55797	2.67405	0.269023	2.50553	0.0122267	0.231985	ENSG00000272954.1
ENSG00000100373.10	272.409	-3.19196	0.475609	-2.50617	0.0122047	0.231686	ENSG00000100373.10	UPK3A
ENSG00000284623.1	0.959232	3.71852	0.685399	2.50733	0.0121647	0.231026	ENSG00000284623.1	LINC02786
ENSG00000184647.11	3.06979	3.20801	0.481404	2.50935	0.0120952	0.229804	ENSG00000184647.11	PRSS55
ENSG00000260289.2	16.8675	3.40407	0.559233	2.51071	0.012049	0.229024	ENSG00000260289.2
ENSG00000276048.1	1.86748	3.75252	0.697952	2.51094	0.0120409	0.228967	ENSG00000276048.1
ENSG00000235038.1	0.776387	4.0382	0.81141	2.51192	0.0120075	0.22843	ENSG00000235038.1
ENSG00000224041.3	96.322	-3.18603	0.471921	-2.51319	0.0119645	0.227708	ENSG00000224041.3	IGKV3D-15
ENSG00000228689.8	3.57827	-4.14293	0.852529	-2.51362	0.01195	0.22753	ENSG00000228689.8
ENSG00000166482.12	3246.89	-2.70722	0.281257	-2.5145	0.0119202	0.227059	ENSG00000166482.12	MFAP4
ENSG00000151631.8	19.7869	-3.37921	0.54831	-2.51539	0.0118902	0.226584	ENSG00000151631.8	AKR1C6P
ENSG00000204961.7	9.51639	2.98961	0.393341	2.5159	0.011873	0.226354	ENSG00000204961.7	PCDHA9
ENSG00000125872.8	337.585	-3.15156	0.457632	-2.51636	0.0118575	0.226154	ENSG00000125872.8	NA
ENSG00000281097.1	3.9157	-3.40572	0.558366	-2.51756	0.0118169	0.225477	ENSG00000281097.1	LINC01395
ENSG00000287229.1	4.71944	3.39046	0.552213	2.51798	0.0118031	0.225309	ENSG00000287229.1
ENSG00000161681.16	355.024	2.9688	0.384396	2.52032	0.0117247	0.223909	ENSG00000161681.16	NA
ENSG00000160349.10	8.77524	-3.29265	0.512833	-2.5206	0.0117155	0.223828	ENSG00000160349.10	LCN1
ENSG00000250166.3	6.86378	3.07427	0.426189	2.52066	0.0117136	0.223828	ENSG00000250166.3	NA
ENSG00000206129.4	3.52307	-3.32157	0.524117	-2.52152	0.011685	0.223437	ENSG00000206129.4
ENSG00000198930.13	155.73	3.47122	0.582868	2.5241	0.0115994	0.221896	ENSG00000198930.13	CSAG1
ENSG00000232930.2	3.72092	4.67887	1.06129	2.52415	0.0115977	0.221896	ENSG00000232930.2
ENSG00000225465.9	81.1259	2.91698	0.363078	2.52558	0.0115508	0.221155	ENSG00000225465.9	NA
ENSG00000035720.8	188.872	-3.05126	0.416244	-2.52558	0.0115508	0.221155	ENSG00000035720.8	STAP1
ENSG00000185271.9	22.1912	-2.64596	0.255714	-2.52609	0.011534	0.221025	ENSG00000185271.9	KLHL33
ENSG00000204616.11	650.283	-3.14505	0.453059	-2.52738	0.0114918	0.220309	ENSG00000204616.11	TRIM31
ENSG00000273124.1	2.89829	3.61448	0.63878	2.52745	0.0114895	0.220309	ENSG00000273124.1
ENSG00000234575.2	3.8152	-3.98012	0.783274	-2.528	0.0114715	0.22011	ENSG00000234575.2	CTSLP8
ENSG00000228727.9	18.1717	2.58804	0.232345	2.53091	0.0113767	0.218385	ENSG00000228727.9	NA
ENSG00000103253.19	573.345	2.61082	0.241268	2.53171	0.0113509	0.217984	ENSG00000103253.19	HAGHL
ENSG00000233532.6	44.5207	3.06041	0.418792	2.53207	0.0113391	0.21785	ENSG00000233532.6	LINC00460
ENSG00000124260.12	107.242	4.20343	0.870113	2.53235	0.01133	0.217769	ENSG00000124260.12	MAGEA10
ENSG00000173335.5	37.3236	-4.57611	1.01706	-2.5329	0.0113123	0.217524	ENSG00000173335.5	CST9
ENSG00000145920.15	2334.68	3.69208	0.667695	2.53421	0.0112701	0.216804	ENSG00000145920.15	CPLX2
ENSG00000261543.1	0.930281	3.27951	0.504723	2.53508	0.0112423	0.216363	ENSG00000261543.1
ENSG00000106302.10	22.9876	-3.47921	0.583478	-2.53515	0.0112398	0.216363	ENSG00000106302.10	HYAL4
ENSG00000288552.1	2.19893	4.58452	1.0193	2.5356	0.0112255	0.216227	ENSG00000288552.1
ENSG00000273238.3	26.9236	4.09791	0.827178	2.53623	0.0112054	0.215934	ENSG00000273238.3	TMEM271
ENSG00000287872.1	1.87288	2.88266	0.347961	2.53666	0.0111916	0.215759	ENSG00000287872.1
ENSG00000287666.1	4.27423	-3.35036	0.531924	-2.53863	0.0111287	0.214641	ENSG00000287666.1
ENSG00000255618.2	6.32695	5.61378	1.42334	2.53894	0.0111189	0.214544	ENSG00000255618.2	LINC02440
ENSG00000177354.12	19.2553	-3.94273	0.765143	-2.53904	0.0111158	0.214544	ENSG00000177354.12	C10orf71
ENSG00000145526.12	110.952	3.59492	0.628008	2.53965	0.0110963	0.214292	ENSG00000145526.12	CDH18
ENSG00000211654.2	35.469	-3.48125	0.583201	-2.53987	0.0110895	0.214255	ENSG00000211654.2	IGLV5-37
ENSG00000173212.4	71.017	-2.99264	0.390489	-2.54205	0.0110205	0.213014	ENSG00000173212.4	NA
ENSG00000286398.1	5.10398	-4.9526	1.16135	-2.54239	0.0110096	0.212895	ENSG00000286398.1
ENSG00000254157.1	2.48773	-3.64884	0.64841	-2.54289	0.0109939	0.212685	ENSG00000254157.1	IGKV2-18
ENSG00000286446.1	1.14934	4.04328	0.803216	2.54387	0.0109632	0.212181	ENSG00000286446.1
ENSG00000124237.6	187.005	-4.15143	0.845527	-2.54449	0.0109438	0.211898	ENSG00000124237.6	C20orf85
ENSG00000226527.2	2.14599	3.48868	0.584976	2.54486	0.0109321	0.211764	ENSG00000226527.2
ENSG00000166922.8	1592.97	2.96246	0.378084	2.54562	0.0109085	0.211398	ENSG00000166922.8	NA
ENSG00000250668.2	1.4155	4.87461	1.12902	2.54611	0.0108931	0.211191	ENSG00000250668.2	LINC02123
ENSG00000269935.1	5.79475	4.25206	0.884302	2.54672	0.0108742	0.210917	ENSG00000269935.1
ENSG00000271880.1	4.06249	-3.14339	0.448729	-2.54805	0.0108327	0.210203	ENSG00000271880.1
ENSG00000255974.8	2152.47	-3.63724	0.642319	-2.54895	0.0108049	0.209756	ENSG00000255974.8	CYP2A6
ENSG00000075673.12	230.253	-3.36527	0.535578	-2.54915	0.0107987	0.209725	ENSG00000075673.12	ATP12A
ENSG00000153822.14	2906.86	-3.47537	0.578268	-2.55137	0.0107302	0.208486	ENSG00000153822.14	NA
ENSG00000075461.6	1328.96	3.08058	0.42333	2.55257	0.0106932	0.207859	ENSG00000075461.6	CACNG4
ENSG00000040731.10	144.697	3.64112	0.64224	2.5553	0.0106095	0.206321	ENSG00000040731.10	CDH10
ENSG00000101134.12	433.718	2.85143	0.333193	2.55537	0.0106075	0.206321	ENSG00000101134.12	DOK5
ENSG00000011465.18	15775.6	-2.70157	0.274499	-2.55583	0.0105933	0.206186	ENSG00000011465.18	DCN
ENSG00000287906.1	196.185	-2.90634	0.354368	-2.55762	0.010539	0.205218	ENSG00000287906.1
ENSG00000139209.16	1217.47	-3.21855	0.475876	-2.56064	0.0104481	0.203537	ENSG00000139209.16	SLC38A4
ENSG00000283342.1	35.1213	-3.92412	0.751414	-2.56066	0.0104473	0.203537	ENSG00000283342.1	NBPF13P
ENSG00000186369.10	55.6722	3.54408	0.602884	2.56115	0.0104325	0.203411	ENSG00000186369.10	NA
ENSG00000228067.1	2.49382	2.9898	0.386353	2.56191	0.0104099	0.20306	ENSG00000228067.1	LINC01740
ENSG00000228262.10	705.787	-3.62161	0.632955	-2.56196	0.0104082	0.20306	ENSG00000228262.10	NA
ENSG00000068976.14	428.556	-2.83704	0.326672	-2.56233	0.0103973	0.20299	ENSG00000068976.14	PYGM
ENSG00000147394.18	3068.2	-2.61721	0.240852	-2.56263	0.0103884	0.202906	ENSG00000147394.18	NA
ENSG00000280032.1	59.4622	-2.91851	0.35838	-2.56294	0.0103789	0.202808	ENSG00000280032.1
ENSG00000156150.9	5.75292	3.59643	0.622516	2.56448	0.010333	0.202	ENSG00000156150.9	ALX3
ENSG00000258183.6	2.22432	3.34466	0.524137	2.56548	0.0103034	0.20151	ENSG00000258183.6	LINC02392
ENSG00000146670.10	1407.05	2.5675	0.221093	2.56679	0.0102645	0.200838	ENSG00000146670.10	CDCA5
ENSG00000134755.17	5634.06	-2.76893	0.299556	-2.56688	0.0102618	0.200838	ENSG00000134755.17	NA
ENSG00000288003.1	18.9145	-4.88501	1.12389	-2.56699	0.0102585	0.200838	ENSG00000288003.1
ENSG00000197614.11	987.256	-2.96067	0.374111	-2.56787	0.0102326	0.200476	ENSG00000197614.11	MFAP5
ENSG00000228109.1	116.528	2.51786	0.201459	2.57053	0.0101543	0.19903	ENSG00000228109.1	NA
ENSG00000115194.11	101.63	3.00043	0.389044	2.57151	0.0101255	0.198553	ENSG00000115194.11	SLC30A3
ENSG00000250781.2	3.37101	-3.71938	0.668238	-2.57301	0.0100819	0.197786	ENSG00000250781.2
ENSG00000132639.13	1548.19	3.17659	0.457246	2.57321	0.0100759	0.197754	ENSG00000132639.13	NA
ENSG00000240694.9	1219.68	2.97162	0.377578	2.57329	0.0100738	0.197754	ENSG00000240694.9	PNMA2
ENSG00000261227.2	4.73199	3.6649	0.646949	2.57347	0.0100686	0.197754	ENSG00000261227.2
ENSG00000198569.10	44.7213	-2.74826	0.290551	-2.57531	0.0100149	0.196818	ENSG00000198569.10	SLC34A3
ENSG00000226207.1	1.64628	4.13956	0.830736	2.5755	0.0100096	0.1968	ENSG00000226207.1
ENSG00000168748.14	39.2102	-3.16501	0.452203	-2.5763	0.00998647	0.196431	ENSG00000168748.14	CA7
ENSG00000211899.10	20236.5	-3.07877	0.418662	-2.57672	0.00997422	0.196277	ENSG00000211899.10	IGHM
ENSG00000278630.1	4.65752	5.1097	1.20634	2.5778	0.00994321	0.195753	ENSG00000278630.1	LINC02335
ENSG00000216819.1	2.75527	3.01799	0.394907	2.57781	0.00994299	0.195753	ENSG00000216819.1	TUBB2BP1
ENSG00000203837.5	61.4473	-4.35472	0.913411	-2.57794	0.00993917	0.195753	ENSG00000203837.5	PNLIPRP3
ENSG00000258402.1	0.776502	-5.65475	1.41729	-2.57868	0.0099178	0.195512	ENSG00000258402.1
ENSG00000145194.19	7.08688	4.05258	0.794761	2.58263	0.00980492	0.193372	ENSG00000145194.19	ECE2
ENSG00000259518.2	2.95345	3.21751	0.471381	2.58286	0.00979851	0.193331	ENSG00000259518.2	LINC01583
ENSG00000106034.18	660.083	-2.62498	0.241968	-2.58289	0.00979777	0.193331	ENSG00000106034.18	CPED1
ENSG00000170775.3	556.038	2.86504	0.334803	2.58373	0.00977369	0.193012	ENSG00000170775.3	GPR37
ENSG00000279940.1	2.52328	-3.68952	0.653745	-2.58437	0.00975569	0.192742	ENSG00000279940.1
ENSG00000104918.8	26.8475	-3.03489	0.400367	-2.58486	0.00974199	0.192556	ENSG00000104918.8	RETN
ENSG00000156076.10	532.727	-3.49319	0.577656	-2.58492	0.00974019	0.192556	ENSG00000156076.10	WIF1
ENSG00000065328.17	491.522	2.6145	0.237671	2.5855	0.00972377	0.192367	ENSG00000065328.17	MCM10
ENSG00000251321.1	90.1312	-5.44242	1.33115	-2.58606	0.00970808	0.192142	ENSG00000251321.1	PCAT4
ENSG00000169291.10	617.761	-2.64783	0.250493	-2.58622	0.00970338	0.192134	ENSG00000169291.10	SHE
ENSG00000182898.4	6.36294	-4.55235	0.986222	-2.58801	0.00965335	0.191228	ENSG00000182898.4	TCHHL1
ENSG00000223648.4	76.3506	-3.31766	0.508672	-2.59038	0.00958692	0.189997	ENSG00000223648.4	IGHV3-64
ENSG00000164266.11	4712.71	-3.54691	0.596654	-2.59264	0.00952434	0.18884	ENSG00000164266.11	SPINK1
ENSG00000112299.8	1206.02	-3.06391	0.410156	-2.5939	0.00948932	0.18823	ENSG00000112299.8	VNN1
ENSG00000259754.2	4.48593	-3.50376	0.579708	-2.59399	0.00948688	0.18823	ENSG00000259754.2
ENSG00000261250.1	2.57934	-3.56879	0.604352	-2.59583	0.00943641	0.187346	ENSG00000261250.1
ENSG00000285948.1	1.36261	2.95065	0.366021	2.59724	0.00939754	0.186658	ENSG00000285948.1
ENSG00000286944.1	7.94693	-4.01984	0.777652	-2.59736	0.00939433	0.186658	ENSG00000286944.1
ENSG00000249346.7	20.6684	-3.5597	0.600383	-2.59784	0.00938131	0.186502	ENSG00000249346.7	NA
ENSG00000235142.10	866.787	-3.40819	0.542052	-2.59789	0.00937989	0.186502	ENSG00000235142.10	NA
ENSG00000171532.5	49.2769	3.30523	0.50228	2.59861	0.00936031	0.18625	ENSG00000171532.5	NEUROD2
ENSG00000287490.1	0.833669	3.06029	0.40788	2.59951	0.0093357	0.185843	ENSG00000287490.1
ENSG00000253460.2	5.73506	-3.54041	0.592057	-2.60179	0.00927385	0.184695	ENSG00000253460.2	IGKV2OR22-3
ENSG00000241566.1	23.8269	-3.35034	0.518639	-2.60363	0.00922434	0.183791	ENSG00000241566.1	IGKV2D-24
ENSG00000232234.4	3.90423	-3.10081	0.422689	-2.6043	0.00920617	0.18351	ENSG00000232234.4
ENSG00000006016.11	1069.67	3.02174	0.392323	2.60434	0.00920512	0.18351	ENSG00000006016.11	NA
ENSG00000150244.12	8.48133	5.18841	1.22381	2.60532	0.00917897	0.183132	ENSG00000150244.12	TRIM48
ENSG00000240563.2	407.694	-3.39129	0.533853	-2.60613	0.00915709	0.182777	ENSG00000240563.2	L1TD1
ENSG00000229526.2	11.6556	-4.50653	0.961528	-2.60682	0.00913875	0.182493	ENSG00000229526.2	KRT16P4
ENSG00000247416.4	15.5157	3.37575	0.527609	2.60753	0.00911988	0.182197	ENSG00000247416.4	NA
ENSG00000129810.15	198.665	2.60788	0.233097	2.60783	0.00911169	0.182115	ENSG00000129810.15	SGO1
ENSG00000173825.7	56.9125	2.52603	0.201587	2.60942	0.00906956	0.181355	ENSG00000173825.7	TIGD3
ENSG00000287176.1	2.02915	4.2134	0.848224	2.60945	0.00906871	0.181355	ENSG00000287176.1
ENSG00000179136.7	2.13091	-3.27688	0.488996	-2.61123	0.0090217	0.180559	ENSG00000179136.7	NA
ENSG00000233977.1	0.802667	3.09517	0.419385	2.61137	0.00901811	0.180559	ENSG00000233977.1
ENSG00000077152.11	889.119	2.50942	0.195062	2.61155	0.00901318	0.180551	ENSG00000077152.11	NA
ENSG00000224675.1	9.56043	3.46679	0.561632	2.61167	0.00901023	0.180551	ENSG00000224675.1
ENSG00000116194.13	331.278	-2.81998	0.313961	-2.61171	0.00900899	0.180551	ENSG00000116194.13	ANGPTL1
ENSG00000080618.17	1866.17	-3.70896	0.653983	-2.61316	0.00897101	0.179949	ENSG00000080618.17	CPB2
ENSG00000197421.10	8.74178	-3.3397	0.512405	-2.61453	0.00893514	0.17931	ENSG00000197421.10	NA
ENSG00000094796.5	76.9955	-3.72783	0.660476	-2.61604	0.00889562	0.178597	ENSG00000094796.5	KRT31
ENSG00000214782.7	2.92544	-3.96403	0.750609	-2.61659	0.0088814	0.178392	ENSG00000214782.7	MS4A18
ENSG00000074370.18	3624.9	-2.6768	0.258624	-2.61694	0.00887227	0.178289	ENSG00000074370.18	ATP2A3
ENSG00000253957.1	4.59795	-3.51787	0.579508	-2.61924	0.00881251	0.177168	ENSG00000253957.1	IGHV3-22
ENSG00000285963.1	2.58489	-5.12349	1.19242	-2.61944	0.00880732	0.177143	ENSG00000285963.1
ENSG00000244280.1	25.3172	-3.67818	0.640636	-2.61956	0.00880434	0.177143	ENSG00000244280.1	NA
ENSG00000186806.5	490.886	-2.72113	0.275203	-2.62037	0.00878343	0.176822	ENSG00000186806.5	NA
ENSG00000232539.1	1.46451	3.80766	0.689625	2.62122	0.00876167	0.176464	ENSG00000232539.1	LINC00945
ENSG00000172901.20	38.6094	-2.88709	0.338283	-2.62234	0.00873286	0.175963	ENSG00000172901.20	NA
ENSG00000234511.10	22.9124	2.84013	0.320264	2.62324	0.00870992	0.17558	ENSG00000234511.10	C5orf58
ENSG00000244306.11	91.7769	2.72921	0.277857	2.6244	0.0086802	0.17506	ENSG00000244306.11	DUXAP10
ENSG00000132704.16	81.8138	-3.15674	0.440486	-2.62605	0.00863827	0.174293	ENSG00000132704.16	FCRL2
ENSG00000233441.6	3.4687	-4.12735	0.809997	-2.62637	0.00863006	0.174206	ENSG00000233441.6	CYP2AB1P
ENSG00000260293.2	89.3226	2.74987	0.285513	2.62638	0.00862977	0.174206	ENSG00000260293.2
ENSG00000225064.1	6.28362	-4.97064	1.1307	-2.62725	0.00860778	0.173914	ENSG00000225064.1	LINC01802
ENSG00000264026.2	4.89384	2.93832	0.357091	2.62767	0.00859718	0.173778	ENSG00000264026.2	LINC02003
ENSG00000182107.7	2816.87	-2.70866	0.269649	-2.62806	0.00858725	0.173656	ENSG00000182107.7	TMEM30B
ENSG00000197472.15	48.6924	2.78371	0.298066	2.62932	0.00855563	0.173095	ENSG00000197472.15	ZNF695
ENSG00000224944.2	3.30517	3.41499	0.53748	2.63263	0.00847264	0.171494	ENSG00000224944.2	CASC6
ENSG00000254768.6	3.21114	3.75383	0.66536	2.63592	0.00839105	0.16992	ENSG00000254768.6	SLC17A6-DT
ENSG00000270412.1	3.94482	-2.92374	0.350294	-2.63703	0.00836348	0.169438	ENSG00000270412.1
ENSG00000138472.11	2.96767	-4.50459	0.949425	-2.63801	0.0083395	0.169029	ENSG00000138472.11	GUCA1C
ENSG00000231982.1	16.813	2.68189	0.258402	2.63886	0.00831851	0.16868	ENSG00000231982.1
ENSG00000250360.1	6.05926	-3.98265	0.751144	-2.63951	0.00830248	0.168432	ENSG00000250360.1
ENSG00000134769.21	1997.3	2.90969	0.344639	2.63954	0.00830187	0.168432	ENSG00000134769.21	NA
ENSG00000229422.2	20.1279	2.792	0.299927	2.64064	0.00827488	0.168025	ENSG00000229422.2
ENSG00000254081.2	2.32908	3.93622	0.732564	2.64307	0.00821587	0.166903	ENSG00000254081.2	LINC01299
ENSG00000226043.2	5.0607	4.02017	0.764222	2.64343	0.00820708	0.1668	ENSG00000226043.2
ENSG00000265142.9	17.1666	-3.15795	0.437928	-2.64415	0.00818967	0.166522	ENSG00000265142.9	MIR133A1HG
ENSG00000107807.13	97.3964	3.44593	0.546574	2.64545	0.00815827	0.165959	ENSG00000107807.13	TLX1
ENSG00000270372.1	16.4185	3.91188	0.721286	2.65066	0.00803358	0.163497	ENSG00000270372.1
ENSG00000155657.28	787.927	-2.73715	0.278007	-2.65155	0.0080124	0.163141	ENSG00000155657.28	NA
ENSG00000138109.11	1594.55	-3.81507	0.684286	-2.6525	0.00798993	0.162757	ENSG00000138109.11	CYP2C9
ENSG00000172803.18	81.8641	2.71574	0.269687	2.65398	0.00795489	0.162118	ENSG00000172803.18	SNX32
ENSG00000226482.1	0.697166	-4.47308	0.931824	-2.65402	0.00795397	0.162118	ENSG00000226482.1	ADIPOQ-AS1
ENSG00000263155.6	124.844	-2.74139	0.279332	-2.65415	0.00795074	0.162118	ENSG00000263155.6	MYZAP
ENSG00000277363.5	879.724	2.66361	0.249991	2.65453	0.0079419	0.162075	ENSG00000277363.5	SRCIN1
ENSG00000277945.1	3.60836	3.45365	0.547597	2.65459	0.00794038	0.162075	ENSG00000277945.1
ENSG00000187772.8	89.6462	4.19552	0.826039	2.65788	0.00786333	0.160619	ENSG00000187772.8	LIN28B
ENSG00000253965.1	1.41428	3.48894	0.560156	2.65809	0.00785844	0.160592	ENSG00000253965.1	NA
ENSG00000225783.8	729.047	2.87803	0.330276	2.65847	0.00784968	0.160487	ENSG00000225783.8	NA
ENSG00000235139.2	14.9959	-5.51191	1.32091	-2.65871	0.00784405	0.160445	ENSG00000235139.2	LINC03017
ENSG00000243004.6	28.1451	-3.01091	0.380213	-2.65879	0.00784224	0.160445	ENSG00000243004.6	NA
ENSG00000228141.7	2.76582	2.93012	0.3498	2.659	0.00783737	0.160445	ENSG00000228141.7
ENSG00000121905.10	144.704	3.00799	0.379082	2.65903	0.00783649	0.160445	ENSG00000121905.10	HPCA
ENSG00000145794.17	289.843	3.04411	0.392371	2.66102	0.00779053	0.159643	ENSG00000145794.17	MEGF10
ENSG00000211597.2	73.2728	-3.19456	0.448451	-2.66376	0.00772735	0.158421	ENSG00000211597.2	IGKJ1
ENSG00000197476.3	11.1211	-3.50111	0.563496	-2.66393	0.00772331	0.158411	ENSG00000197476.3
ENSG00000054356.14	1245.93	3.33799	0.502231	2.66409	0.00771963	0.158409	ENSG00000054356.14	PTPRN
ENSG00000283992.2	6.9396	-4.24198	0.84121	-2.66518	0.00769472	0.15797	ENSG00000283992.2	SLURP2
ENSG00000204044.6	7.3201	2.89334	0.335125	2.66568	0.00768324	0.157807	ENSG00000204044.6	SLC12A5-AS1
ENSG00000196167.10	834.702	-2.96952	0.363609	-2.66638	0.00766736	0.157553	ENSG00000196167.10	COLCA1
ENSG00000281920.1	10.7154	2.86229	0.323162	2.66828	0.007624	0.156735	ENSG00000281920.1
ENSG00000236437.1	1.4468	4.81215	1.05301	2.67058	0.00757211	0.15574	ENSG00000236437.1	NA
ENSG00000259342.1	99.8311	-3.15531	0.432561	-2.67087	0.00756555	0.155677	ENSG00000259342.1
ENSG00000145284.12	5120.88	2.89853	0.336223	2.67241	0.00753081	0.155033	ENSG00000145284.12	SCD5
ENSG00000242887.1	47.8241	-3.28721	0.481469	-2.67351	0.00750614	0.154597	ENSG00000242887.1	IGHJ3
ENSG00000241635.8	307.897	-3.77272	0.662768	-2.67472	0.00747922	0.154113	ENSG00000241635.8	UGT1A1
ENSG00000268231.1	1.35564	3.86273	0.696381	2.67488	0.00747569	0.154112	ENSG00000268231.1
ENSG00000263146.2	101.789	4.50016	0.934498	2.67541	0.00746378	0.153938	ENSG00000263146.2	NA
ENSG00000244541.6	27.0712	-3.28802	0.481421	-2.67546	0.00746268	0.153938	ENSG00000244541.6	LINC01213
ENSG00000214336.5	60.252	3.71091	0.639239	2.67647	0.00744014	0.153592	ENSG00000214336.5	FOXI3
ENSG00000237013.1	2.62165	3.42865	0.533606	2.67735	0.00742072	0.153262	ENSG00000237013.1	LINC01812
ENSG00000250426.2	3.24898	-4.89394	1.08054	-2.67824	0.00740098	0.152925	ENSG00000250426.2	FTLP10
ENSG00000259129.6	48.5295	3.5189	0.566897	2.67932	0.00737715	0.152503	ENSG00000259129.6	LINC00648
ENSG00000019169.10	839.545	-3.02155	0.380981	-2.68136	0.00733225	0.151645	ENSG00000019169.10	NA
ENSG00000125384.7	240.258	-2.71878	0.268036	-2.68165	0.00732592	0.151585	ENSG00000125384.7	PTGER2
ENSG00000114529.13	531.963	-2.69767	0.260042	-2.68291	0.00729849	0.151087	ENSG00000114529.13	C3orf52
ENSG00000260173.1	2.06115	-3.17887	0.439285	-2.68361	0.00728327	0.150842	ENSG00000260173.1
ENSG00000255750.6	79.3941	3.06903	0.39826	2.68425	0.00726921	0.150621	ENSG00000255750.6
ENSG00000183850.14	32.975	2.85255	0.317611	2.68427	0.00726884	0.150621	ENSG00000183850.14	ZNF730
ENSG00000138735.16	1637.83	-2.69236	0.257898	-2.68464	0.0072608	0.150586	ENSG00000138735.16	PDE5A
ENSG00000286580.1	2.43924	4.17163	0.808903	2.68466	0.00726032	0.150586	ENSG00000286580.1
ENSG00000288547.3	44.1437	-2.75461	0.281026	-2.68518	0.00724904	0.150483	ENSG00000288547.3	C3orf36
ENSG00000077498.9	2238.53	-4.82359	1.05143	-2.68547	0.00724275	0.150422	ENSG00000077498.9	TYR
ENSG00000057593.14	657.009	-3.35236	0.50344	-2.68623	0.0072263	0.15015	ENSG00000057593.14	F7
ENSG00000275278.1	3.03611	3.40586	0.52309	2.68761	0.0071966	0.149603	ENSG00000275278.1
ENSG00000285544.1	0.864553	3.68809	0.628023	2.68794	0.00718935	0.149522	ENSG00000285544.1
ENSG00000103723.16	448.573	2.91252	0.339397	2.68865	0.00717414	0.149275	ENSG00000103723.16	NA
ENSG00000164825.4	2320.74	-3.31629	0.488846	-2.69264	0.00708885	0.147569	ENSG00000164825.4	DEFB1
ENSG00000189299.7	5.67847	5.69904	1.37295	2.69422	0.00705528	0.146939	ENSG00000189299.7	FOXR2
ENSG00000224924.7	42.1985	4.6853	0.996603	2.69445	0.00705052	0.146908	ENSG00000224924.7	NA
ENSG00000127329.16	1573.54	-2.5663	0.209924	-2.69763	0.00698354	0.145581	ENSG00000127329.16	PTPRB
ENSG00000117594.10	1187.09	-3.15081	0.426415	-2.69879	0.00695911	0.145139	ENSG00000117594.10	HSD11B1
ENSG00000230747.1	8.11455	2.76639	0.283936	2.69915	0.0069516	0.14505	ENSG00000230747.1
ENSG00000215270.3	15.48	2.74292	0.275117	2.70039	0.00692593	0.144582	ENSG00000215270.3	TOMM40P2
ENSG00000166573.6	82.603	3.60718	0.594752	2.70227	0.00688683	0.143833	ENSG00000166573.6	GALR1
ENSG00000187556.7	134.739	2.98044	0.362608	2.70387	0.00685369	0.143208	ENSG00000187556.7	NA
ENSG00000203663.4	2.32905	3.3504	0.499317	2.70449	0.00684097	0.14301	ENSG00000203663.4	OR2L2
ENSG00000188916.9	138.977	3.01587	0.375557	2.70496	0.00683122	0.142873	ENSG00000188916.9	INSYN2A
ENSG00000152954.12	161.308	3.74648	0.645559	2.70538	0.00682254	0.142758	ENSG00000152954.12	NRSN1
ENSG00000283178.1	11.2947	3.31915	0.487523	2.70583	0.00681338	0.142633	ENSG00000283178.1
ENSG00000250036.1	1.45572	-3.80757	0.667844	-2.70657	0.0067982	0.142382	ENSG00000250036.1	IGKV1D-37
ENSG00000254290.1	115.352	-3.38247	0.510767	-2.70665	0.00679667	0.142382	ENSG00000254290.1	NA
ENSG00000144369.13	1052.74	2.78544	0.290157	2.70694	0.00679075	0.14236	ENSG00000144369.13	NA
ENSG00000281990.1	156.765	-3.75033	0.646025	-2.70939	0.00674079	0.141379	ENSG00000281990.1	IGHV1-69-2
ENSG00000237400.1	1.31637	-4.34669	0.865959	-2.70993	0.0067297	0.141213	ENSG00000237400.1
ENSG00000258292.1	0.631165	-3.8839	0.695113	-2.71021	0.00672411	0.141162	ENSG00000258292.1	LINC02410
ENSG00000228510.2	7.65944	2.8472	0.312578	2.71038	0.00672064	0.141156	ENSG00000228510.2
ENSG00000141505.12	1920.39	-3.22933	0.453486	-2.71084	0.00671123	0.141024	ENSG00000141505.12	ASGR1
ENSG00000143595.13	11.1864	-3.37209	0.50573	-2.71308	0.00666608	0.140142	ENSG00000143595.13	AQP10
ENSG00000250333.2	0.684828	-4.0611	0.759265	-2.7146	0.0066355	0.139565	ENSG00000250333.2
ENSG00000231227.1	0.564738	4.00689	0.738829	2.71631	0.00660131	0.138911	ENSG00000231227.1
ENSG00000228328.2	9.72713	2.65643	0.241621	2.71677	0.00659233	0.138787	ENSG00000228328.2	PGK1P1
ENSG00000283431.1	4.78857	5.03258	1.11609	2.71716	0.00658454	0.138689	ENSG00000283431.1
ENSG00000150471.16	672.06	2.99906	0.367685	2.71717	0.00658427	0.138689	ENSG00000150471.16	NA
ENSG00000272267.2	20.525	2.8233	0.302811	2.71884	0.00655105	0.138114	ENSG00000272267.2
ENSG00000126861.5	356.308	3.17143	0.430402	2.72171	0.00649442	0.136985	ENSG00000126861.5	OMG
ENSG00000278677.2	2.67879	2.9249	0.339514	2.72419	0.00644592	0.136026	ENSG00000278677.2	H2AC17
ENSG00000279725.1	5.54157	-3.62637	0.596824	-2.72504	0.00642933	0.13574	ENSG00000279725.1
ENSG00000249642.2	5.21015	4.51808	0.923969	2.72529	0.0064245	0.135702	ENSG00000249642.2
ENSG00000117501.14	9.14071	-3.47134	0.5397	-2.72622	0.00640649	0.135386	ENSG00000117501.14	NA
ENSG00000171450.6	250.607	3.56959	0.575362	2.728	0.00637191	0.134719	ENSG00000171450.6	CDK5R2
ENSG00000211892.4	10766.8	-3.16511	0.427068	-2.72817	0.00636877	0.134716	ENSG00000211892.4	IGHG4
ENSG00000174407.13	2.94048	-4.46729	0.903804	-2.7299	0.00633535	0.134073	ENSG00000174407.13	NA
ENSG00000254709.8	79.2954	-3.22866	0.450076	-2.7299	0.00633527	0.134073	ENSG00000254709.8	IGLL5
ENSG00000184292.7	15947.4	-3.0021	0.367065	-2.73003	0.00633288	0.134073	ENSG00000184292.7	TACSTD2
ENSG00000279161.1	8.77418	2.97117	0.355623	2.73089	0.00631641	0.133863	ENSG00000279161.1
ENSG00000064886.14	1067.7	3.01527	0.371709	2.73137	0.0063072	0.133731	ENSG00000064886.14	CHI3L2
ENSG00000117148.8	92.3725	3.58048	0.578359	2.73269	0.00628187	0.133258	ENSG00000117148.8	ACTL8
ENSG00000158246.8	821.818	-2.88427	0.323484	-2.73358	0.00626501	0.132963	ENSG00000158246.8	TENT5B
ENSG00000203757.2	0.800031	-3.47526	0.539539	-2.73429	0.00625149	0.132739	ENSG00000203757.2	OR6K3
ENSG00000267665.2	12.7929	3.1695	0.427681	2.73452	0.0062472	0.132711	ENSG00000267665.2	NA
ENSG00000133169.6	1135.97	3.38812	0.50758	2.73478	0.00624219	0.132668	ENSG00000133169.6	BEX1
ENSG00000239941.1	2.10985	-3.37448	0.502128	-2.73731	0.00619432	0.131713	ENSG00000239941.1	LINC02917
ENSG00000164822.5	67.3204	-5.26395	1.19211	-2.73797	0.006182	0.131514	ENSG00000164822.5	DEFA6
ENSG00000159184.8	1901.02	-3.74338	0.636733	-2.738	0.00618137	0.131514	ENSG00000159184.8	HOXB13
ENSG00000128438.10	23.6569	-3.19762	0.437364	-2.73826	0.00617648	0.131514	ENSG00000128438.10	NA
ENSG00000147509.14	238.582	3.01098	0.368984	2.73991	0.00614569	0.130929	ENSG00000147509.14	RGS20
ENSG00000257114.3	7.30909	3.09963	0.400942	2.74262	0.00609504	0.129912	ENSG00000257114.3	LINC02450
ENSG00000250753.2	2.49643	3.88397	0.685917	2.74664	0.00602099	0.128395	ENSG00000250753.2
ENSG00000232520.2	3.77235	3.45503	0.529663	2.74709	0.00601272	0.12828	ENSG00000232520.2	GCSIR
ENSG00000270773.1	2.2495	3.11796	0.406741	2.74857	0.00598559	0.127762	ENSG00000270773.1
ENSG00000277693.2	6.80497	4.16736	0.788002	2.75044	0.00595145	0.127094	ENSG00000277693.2
ENSG00000254607.2	17.1039	-3.72118	0.62573	-2.75068	0.00594714	0.127063	ENSG00000254607.2	NA
ENSG00000169442.9	980.73	-2.79926	0.290433	-2.75197	0.00592376	0.126624	ENSG00000169442.9	CD52
ENSG00000189129.14	270.716	-2.65242	0.236709	-2.75621	0.00584755	0.125055	ENSG00000189129.14	PLAC9
ENSG00000283286.1	0.954651	-3.84416	0.668967	-2.75673	0.00583823	0.124916	ENSG00000283286.1	NA
ENSG00000260457.2	3.17312	-5.78321	1.37186	-2.75772	0.00582069	0.1246	ENSG00000260457.2
ENSG00000159197.4	2.58863	-3.25474	0.454962	-2.75789	0.00581756	0.124593	ENSG00000159197.4	KCNE2
ENSG00000186458.5	27.4944	-4.53475	0.918777	-2.75883	0.0058009	0.124296	ENSG00000186458.5	DEFB132
ENSG00000206043.7	1.9237	-4.00801	0.727575	-2.75986	0.00578257	0.123963	ENSG00000206043.7	C18orf63
ENSG00000135439.11	585.394	2.78448	0.284155	2.76074	0.00576701	0.123689	ENSG00000135439.11	NA
ENSG00000160716.6	179.464	3.16238	0.420883	2.76177	0.00574889	0.123359	ENSG00000160716.6	CHRNB2
ENSG00000152214.14	23.4357	4.31259	0.837328	2.76187	0.00574706	0.123359	ENSG00000152214.14	RIT2
ENSG00000255774.2	191.984	-3.71582	0.621129	-2.76242	0.00573742	0.123232	ENSG00000255774.2	LINC02747
ENSG00000110243.12	798.028	-4.55869	0.925234	-2.76545	0.0056845	0.122154	ENSG00000110243.12	APOA5
ENSG00000156395.13	152.335	3.75699	0.63528	2.7657	0.00568011	0.122118	ENSG00000156395.13	NA
ENSG00000133115.12	35.1221	-3.5234	0.550806	-2.76577	0.00567881	0.122118	ENSG00000133115.12	STOML3
ENSG00000259237.1	2.43388	-4.81512	1.01781	-2.76585	0.00567739	0.122118	ENSG00000259237.1	NA
ENSG00000116176.6	66.3454	-3.1727	0.423862	-2.76671	0.00566258	0.121918	ENSG00000116176.6	NA
ENSG00000089116.4	35.4207	3.54729	0.557527	2.77528	0.00551548	0.118808	ENSG00000089116.4	LHX5
ENSG00000241224.8	49.8455	-4.37958	0.857235	-2.77588	0.00550528	0.118646	ENSG00000241224.8	C3orf85
ENSG00000248518.1	1.91979	6.73156	1.70328	2.77791	0.005471	0.117964	ENSG00000248518.1
ENSG00000260918.1	128.915	3.49167	0.536956	2.77801	0.00546927	0.117964	ENSG00000260918.1
ENSG00000250081.1	6.78636	2.7953	0.286061	2.78017	0.00543296	0.117257	ENSG00000250081.1
ENSG00000264727.1	25.9734	-3.27228	0.457585	-2.78042	0.0054288	0.117224	ENSG00000264727.1
ENSG00000286180.1	3.28319	2.85841	0.308655	2.78114	0.00541691	0.117024	ENSG00000286180.1
ENSG00000198753.12	947.013	2.85232	0.306178	2.78375	0.00537348	0.116142	ENSG00000198753.12	PLXNB3
ENSG00000167434.10	398.17	-3.17685	0.422607	-2.78474	0.00535712	0.115844	ENSG00000167434.10	CA4
ENSG00000118193.12	488.534	2.68321	0.245279	2.78546	0.00534522	0.115643	ENSG00000118193.12	KIF14
ENSG00000271830.1	15.1201	3.33582	0.47947	2.78604	0.00533564	0.115492	ENSG00000271830.1
ENSG00000196228.3	7.80799	-4.43324	0.873329	-2.78617	0.00533349	0.115492	ENSG00000196228.3	NA
ENSG00000235748.1	2.20953	2.98242	0.352603	2.78618	0.00533329	0.115492	ENSG00000235748.1	SEPTIN14P12
ENSG00000248408.1	14.8098	-4.63194	0.943592	-2.78928	0.0052825	0.114508	ENSG00000248408.1	LINC02469
ENSG00000178394.5	16.1434	4.45044	0.878323	2.78991	0.00527228	0.114342	ENSG00000178394.5	HTR1A
ENSG00000164438.6	16.7572	4.17218	0.778527	2.79011	0.00526898	0.114326	ENSG00000164438.6	TLX3
ENSG00000237223.6	18.0927	-3.27962	0.458578	-2.7904	0.00526428	0.11428	ENSG00000237223.6	NA
ENSG00000100665.12	979.136	-4.07357	0.742465	-2.79281	0.00522521	0.113487	ENSG00000100665.12	SERPINA4
ENSG00000213853.10	6510.33	-2.58242	0.208541	-2.79284	0.00522479	0.113487	ENSG00000213853.10	EMP2
ENSG00000270419.1	35.8297	2.68252	0.244365	2.79303	0.00522167	0.113487	ENSG00000270419.1	NA
ENSG00000125804.14	21.4818	3.00124	0.35841	2.79355	0.00521327	0.113393	ENSG00000125804.14	FAM182A
ENSG00000104760.17	3188.9	-4.04333	0.731003	-2.79524	0.00518606	0.112856	ENSG00000104760.17	FGL1
ENSG00000227718.1	8.61731	-5.40744	1.21885	-2.79562	0.00517996	0.112779	ENSG00000227718.1
ENSG00000233492.2	3.06249	4.43692	0.871651	2.79575	0.00517792	0.112779	ENSG00000233492.2
ENSG00000275410.5	1522.2	-3.35584	0.484589	-2.79792	0.00514332	0.11209	ENSG00000275410.5	NA
ENSG00000260073.2	4.781	5.51569	1.25588	2.79938	0.00512006	0.111638	ENSG00000260073.2
ENSG00000091651.9	485.236	2.57591	0.205611	2.80095	0.00509518	0.11115	ENSG00000091651.9	ORC6
ENSG00000138615.6	1419.11	-3.11706	0.398249	-2.80494	0.00503264	0.109839	ENSG00000138615.6	CILP
ENSG00000231776.5	5.10871	3.79234	0.638955	2.80511	0.00502999	0.109835	ENSG00000231776.5	LINC01611
ENSG00000166825.15	10545.9	-3.03135	0.36742	-2.80701	0.00500041	0.109243	ENSG00000166825.15	ANPEP
ENSG00000204277.1	18.2784	3.11874	0.398522	2.80722	0.00499706	0.109223	ENSG00000204277.1	LINC01993
ENSG00000224373.3	1184.39	-3.21602	0.43265	-2.81064	0.00494435	0.108124	ENSG00000224373.3	IGHV4-59
ENSG00000253230.9	49.5284	4.58858	0.920353	2.81259	0.0049144	0.107521	ENSG00000253230.9	NA
ENSG00000175063.17	2274.29	2.75286	0.267669	2.81266	0.00491341	0.107521	ENSG00000175063.17	UBE2C
ENSG00000270171.1	7.65532	3.08892	0.387143	2.8127	0.00491268	0.107521	ENSG00000270171.1
ENSG00000185966.4	62.5396	-5.84676	1.36742	-2.81315	0.00490589	0.107493	ENSG00000185966.4	LCE3E
ENSG00000114812.13	735.411	-2.80135	0.284802	-2.81369	0.00489759	0.107364	ENSG00000114812.13	VIPR1
ENSG00000043039.7	774.608	-3.06536	0.378612	-2.81385	0.00489515	0.107364	ENSG00000043039.7	BARX2
ENSG00000233534.3	0.791658	-3.89292	0.672534	-2.81461	0.0048836	0.107163	ENSG00000233534.3	LINC02524
ENSG00000197153.5	9.82191	2.97291	0.345497	2.81597	0.00486295	0.106762	ENSG00000197153.5	H3C12
ENSG00000183128.7	19.5911	3.38843	0.492996	2.8163	0.004858	0.106706	ENSG00000183128.7	CALHM3
ENSG00000287578.1	11.0787	4.32305	0.824747	2.81668	0.00485232	0.106634	ENSG00000287578.1
ENSG00000274736.5	25.9662	-2.84419	0.299688	-2.81689	0.00484912	0.106616	ENSG00000274736.5	CCL23
ENSG00000237457.6	16.3297	4.3842	0.845927	2.81845	0.00482565	0.106152	ENSG00000237457.6	BRINP3-DT
ENSG00000102230.14	213.101	3.08307	0.384202	2.81902	0.00481703	0.106015	ENSG00000102230.14	PCYT1B
ENSG00000261175.6	137.43	-3.3233	0.468952	-2.82182	0.00477525	0.105148	ENSG00000261175.6	LINC02188
ENSG00000111341.10	13548	-2.91933	0.32554	-2.82402	0.0047426	0.10448	ENSG00000111341.10	MGP
ENSG00000128383.13	240.005	-3.12211	0.397152	-2.82538	0.00472239	0.104086	ENSG00000128383.13	APOBEC3A
ENSG00000244414.7	1357.15	-4.47565	0.876078	-2.82584	0.00471571	0.10399	ENSG00000244414.7	NA
ENSG00000078295.17	848.795	3.1858	0.418853	2.83107	0.0046393	0.102356	ENSG00000078295.17	ADCY2
ENSG00000253959.1	3.09676	-3.86157	0.657537	-2.83113	0.00463832	0.102356	ENSG00000253959.1	LINC01863
ENSG00000118137.10	17385.7	-3.91592	0.676288	-2.83299	0.00461153	0.101844	ENSG00000118137.10	APOA1
ENSG00000196754.13	12879.2	-3.34383	0.474123	-2.83435	0.00459196	0.101462	ENSG00000196754.13	S100A2
ENSG00000176076.7	31.3412	3.05146	0.370862	2.83519	0.00457988	0.101245	ENSG00000176076.7	KCNE5
ENSG00000137878.17	182.39	-2.87293	0.307859	-2.83547	0.00457584	0.101206	ENSG00000137878.17	GCOM1
ENSG00000222881.1	2.00666	3.00345	0.353579	2.83797	0.00454011	0.100466	ENSG00000222881.1	Y_RNA
ENSG00000279135.1	5.44224	2.99495	0.350492	2.83872	0.00452945	0.10028	ENSG00000279135.1
ENSG00000261046.1	2.06147	5.62184	1.27571	2.83908	0.0045244	0.100217	ENSG00000261046.1	C2orf69P1
ENSG00000168955.4	163.336	-3.83055	0.644624	-2.83973	0.00451524	0.100064	ENSG00000168955.4	TM4SF20
ENSG00000171053.10	1.23298	-4.50819	0.883133	-2.84011	0.00450982	0.0999939	ENSG00000171053.10	PATE1
ENSG00000267568.6	5.26172	3.56223	0.549996	2.84044	0.00450511	0.0999392	ENSG00000267568.6
ENSG00000167244.21	1308.74	3.44463	0.508153	2.84291	0.00447041	0.0992187	ENSG00000167244.21	NA
ENSG00000205628.4	27.2845	3.92662	0.677561	2.84346	0.00446262	0.0990952	ENSG00000205628.4	NA
ENSG00000124701.5	53.6099	-3.15973	0.40783	-2.84367	0.00445969	0.0990794	ENSG00000124701.5	NA
ENSG00000168348.4	31.4881	3.75133	0.61556	2.8451	0.00443976	0.0986858	ENSG00000168348.4	INSM2
ENSG00000279300.1	1.4026	3.82712	0.642132	2.84539	0.00443567	0.0986439	ENSG00000279300.1
ENSG00000280414.1	1.86729	3.87076	0.657195	2.84659	0.00441909	0.0983241	ENSG00000280414.1
ENSG00000101638.14	157.705	3.18784	0.416866	2.84946	0.00437934	0.0974884	ENSG00000101638.14	ST8SIA5
ENSG00000084734.9	215.352	-3.32753	0.465871	-2.84957	0.00437784	0.0974884	ENSG00000084734.9	GCKR
ENSG00000261033.1	5.7526	3.11555	0.391285	2.85099	0.00435833	0.0971175	ENSG00000261033.1	SPECC1-DT
ENSG00000229520.1	7.03632	4.86882	1.00562	2.85279	0.0043337	0.096617	ENSG00000229520.1	NA
ENSG00000255921.1	5.504	3.15633	0.404841	2.85626	0.00428663	0.0956155	ENSG00000255921.1
ENSG00000250102.6	10.8693	4.45273	0.85861	2.85662	0.00428172	0.0955537	ENSG00000250102.6	LINC02377
ENSG00000230838.1	64.83	3.12952	0.394863	2.86052	0.00422942	0.0944338	ENSG00000230838.1	NA
ENSG00000249937.8	7.07009	3.24928	0.436591	2.86143	0.00421729	0.0942101	ENSG00000249937.8	NA
ENSG00000036473.8	392.851	-4.10478	0.735418	-2.86202	0.00420957	0.0940846	ENSG00000036473.8	OTC
ENSG00000255587.9	16.3701	-2.83342	0.291047	-2.86353	0.00418947	0.0936823	ENSG00000255587.9	RAB44
ENSG00000286953.1	5.32513	4.87684	1.00457	2.86377	0.00418632	0.093659	ENSG00000286953.1
ENSG00000229019.1	1.73528	-3.50783	0.526415	-2.86434	0.00417873	0.093536	ENSG00000229019.1
ENSG00000276409.5	17.1008	-2.97468	0.340266	-2.86446	0.00417719	0.093536	ENSG00000276409.5	CCL14
ENSG00000189212.12	42.2119	3.11526	0.388636	2.86967	0.00410904	0.0920684	ENSG00000189212.12	NA
ENSG00000161849.3	7.29238	-4.04161	0.711129	-2.87094	0.00409249	0.0917437	ENSG00000161849.3	KRT84
ENSG00000267420.1	2.58561	-3.78242	0.620825	-2.87106	0.00409103	0.0917437	ENSG00000267420.1
ENSG00000149403.13	223.953	3.08194	0.376701	2.87214	0.00407708	0.0914901	ENSG00000149403.13	GRIK4
ENSG00000259380.6	4.07317	3.15267	0.401316	2.87223	0.0040759	0.0914901	ENSG00000259380.6	LINC02895
ENSG00000176244.7	408.28	2.85786	0.298513	2.87377	0.00405607	0.0911105	ENSG00000176244.7	ACBD7
ENSG00000205277.9	795.503	-3.41958	0.493706	-2.87535	0.00403579	0.0907006	ENSG00000205277.9	NA
ENSG00000234056.2	5.19925	4.76222	0.960191	2.87674	0.00401802	0.0903468	ENSG00000234056.2	NA
ENSG00000181123.8	9.24755	-3.67434	0.581623	-2.87873	0.00399276	0.089824	ENSG00000181123.8
ENSG00000280266.1	0.896695	3.44014	0.500223	2.879	0.00398938	0.0897932	ENSG00000280266.1
ENSG00000213650.3	2.71051	2.78574	0.272875	2.8795	0.00398302	0.0896954	ENSG00000213650.3
ENSG00000257935.2	6.39813	5.43919	1.19299	2.88284	0.00394111	0.0887963	ENSG00000257935.2	NA
ENSG00000256948.1	13.5889	-3.16748	0.404911	-2.8833	0.00393531	0.0887106	ENSG00000256948.1
ENSG00000139219.19	988.43	3.49637	0.518159	2.88786	0.00387878	0.0874803	ENSG00000139219.19	COL2A1
ENSG00000143195.13	395.973	2.98363	0.34058	2.88811	0.00387558	0.0874525	ENSG00000143195.13	ILDR2
ENSG00000115112.8	2472.52	-2.90174	0.312179	-2.88853	0.00387047	0.0873813	ENSG00000115112.8	TFCP2L1
ENSG00000224458.3	2.56971	4.00649	0.69463	2.88858	0.00386989	0.0873813	ENSG00000224458.3	NA
ENSG00000180929.6	27.507	2.9854	0.341036	2.88943	0.00385944	0.0872207	ENSG00000180929.6	GPR62
ENSG00000155897.10	259.179	3.91003	0.660958	2.88979	0.00385496	0.0871635	ENSG00000155897.10	ADCY8
ENSG00000240382.3	623.337	-3.31704	0.455593	-2.89083	0.00384223	0.0869198	ENSG00000240382.3	IGKV1-17
ENSG00000008196.13	562.577	-4.09409	0.724211	-2.89154	0.00383355	0.0867674	ENSG00000008196.13	TFAP2B
ENSG00000136231.14	358.786	3.16109	0.401481	2.89203	0.00382764	0.0866776	ENSG00000136231.14	IGF2BP3
ENSG00000284705.1	1.949	3.78887	0.618128	2.89402	0.00380347	0.086174	ENSG00000284705.1
ENSG00000149591.17	10771.2	-2.73094	0.252504	-2.89477	0.00379433	0.0860106	ENSG00000149591.17	TAGLN
ENSG00000196584.3	330.588	2.56873	0.196465	2.89479	0.00379411	0.0860106	ENSG00000196584.3	NA
ENSG00000268941.2	24.3879	2.98435	0.339994	2.8952	0.00378921	0.085982	ENSG00000268941.2	LINC01711
ENSG00000128285.4	150.938	3.1681	0.403364	2.89589	0.00378086	0.0858362	ENSG00000128285.4	NA
ENSG00000166592.12	1150.94	-2.99052	0.34201	-2.89618	0.00377735	0.0858001	ENSG00000166592.12	RRAD
ENSG00000164406.8	414.832	-3.15566	0.398941	-2.89682	0.00376961	0.0856678	ENSG00000164406.8	LEAP2
ENSG00000166707.12	71.2856	2.82554	0.284877	2.89789	0.00375684	0.0854213	ENSG00000166707.12	ZCCHC18
ENSG00000288011.1	4.73893	3.63475	0.564054	2.89822	0.00375286	0.0853742	ENSG00000288011.1
ENSG00000268416.1	191.049	-3.58316	0.546154	-2.89875	0.00374653	0.0852737	ENSG00000268416.1
ENSG00000228528.2	12.2358	4.33167	0.80402	2.90001	0.00373149	0.0849747	ENSG00000228528.2
ENSG00000162944.11	551.453	2.85873	0.296068	2.90043	0.00372647	0.0849037	ENSG00000162944.11	RFTN2
ENSG00000185610.6	34.4548	3.79992	0.620413	2.90117	0.00371772	0.0847477	ENSG00000185610.6	DBX2
ENSG00000162614.19	705.21	-2.67361	0.232162	-2.90145	0.00371444	0.0847161	ENSG00000162614.19	NEXN
ENSG00000156096.14	2616.82	-4.66067	0.916043	-2.90453	0.00367811	0.0839304	ENSG00000156096.14	UGT2B4
ENSG00000135127.11	1547.38	-2.67538	0.232342	-2.90686	0.00365081	0.0833501	ENSG00000135127.11	NA
ENSG00000109107.14	3287.05	2.94812	0.32616	2.9069	0.00365025	0.0833501	ENSG00000109107.14	ALDOC
ENSG00000241345.1	2.00357	4.72156	0.936023	2.90758	0.00364235	0.0832423	ENSG00000241345.1
ENSG00000279622.2	5.05538	-3.04555	0.359301	-2.90994	0.00361497	0.0826589	ENSG00000279622.2
ENSG00000256234.1	55.7847	3.21157	0.416029	2.91223	0.00358856	0.082097	ENSG00000256234.1	ITPR2-AS1
ENSG00000274461.2	18.647	2.85686	0.294228	2.91224	0.00358851	0.082097	ENSG00000274461.2	LINC02930
ENSG00000177234.7	31.6943	3.22418	0.420054	2.91433	0.00356454	0.0816313	ENSG00000177234.7	LINC01561
ENSG00000286473.1	7.43857	3.74828	0.59983	2.91463	0.00356106	0.0815936	ENSG00000286473.1
ENSG00000206647.1	2.77517	3.12774	0.386905	2.91478	0.0035594	0.0815936	ENSG00000206647.1
ENSG00000259092.1	24.5193	-3.48784	0.510395	-2.91508	0.00355596	0.0815604	ENSG00000259092.1	TRAV30
ENSG00000204657.4	5.41259	3.1962	0.410334	2.91519	0.00355473	0.0815604	ENSG00000204657.4	OR2H2
ENSG00000168509.20	662.808	-4.19823	0.753883	-2.91588	0.00354685	0.0814352	ENSG00000168509.20	HJV
ENSG00000072080.11	285.189	-5.42298	1.17382	-2.9161	0.00354437	0.0814201	ENSG00000072080.11	SPP2
ENSG00000165799.5	133.834	-3.49967	0.514232	-2.91633	0.00354175	0.0814019	ENSG00000165799.5	RNASE7
ENSG00000262668.2	7.02349	3.45103	0.497083	2.91908	0.00351062	0.0807281	ENSG00000262668.2
ENSG00000224728.1	17.8952	2.64415	0.220533	2.92089	0.00349032	0.0803025	ENSG00000224728.1	IMPDH1P8
ENSG00000110436.13	3539.13	3.4676	0.502364	2.92139	0.00348472	0.0802152	ENSG00000110436.13	SLC1A2
ENSG00000153446.16	1961.01	-3.3244	0.45307	-2.92317	0.00346489	0.0797998	ENSG00000153446.16	C16orf89
ENSG00000162062.15	376.484	2.56012	0.191611	2.92321	0.00346443	0.0797998	ENSG00000162062.15	TEDC2
ENSG00000065371.17	58.0738	-3.86871	0.638917	-2.9248	0.00344677	0.0794646	ENSG00000065371.17	NA
ENSG00000127377.10	125.671	-3.33588	0.456721	-2.92493	0.00344529	0.0794646	ENSG00000127377.10	CRYGN
ENSG00000232111.2	9.25595	4.86492	0.978829	2.92689	0.00342375	0.0790155	ENSG00000232111.2
ENSG00000281566.3	7.24112	4.43964	0.832662	2.92993	0.00339036	0.0782853	ENSG00000281566.3	NA
ENSG00000099937.11	3143.5	-3.83995	0.62796	-2.93004	0.00338923	0.0782853	ENSG00000099937.11	SERPIND1
ENSG00000079308.19	13012.6	-2.62203	0.212265	-2.93043	0.00338493	0.0782409	ENSG00000079308.19	NA
ENSG00000254143.1	7.37368	-3.87303	0.639023	-2.93108	0.0033779	0.0781189	ENSG00000254143.1
ENSG00000168078.10	661.272	2.70327	0.239861	2.93201	0.00336778	0.0779253	ENSG00000168078.10	PBK
ENSG00000229385.2	3.70003	4.49366	0.84969	2.93479	0.0033377	0.0772693	ENSG00000229385.2	CTNNA2-AS1
ENSG00000170516.17	30.3244	5.39678	1.15573	2.93909	0.00329179	0.0762461	ENSG00000170516.17	COX7B2
ENSG00000265933.5	226.145	-3.85366	0.630604	-2.93951	0.00328736	0.076183	ENSG00000265933.5	LINC00668
ENSG00000239855.1	476.505	-3.30512	0.443973	-2.93964	0.00328593	0.076183	ENSG00000239855.1	IGKV1-6
ENSG00000248714.7	13.6211	2.69355	0.235849	2.94065	0.00327522	0.0759806	ENSG00000248714.7	ZNF652-AS1
ENSG00000178235.8	85.6544	4.1982	0.74708	2.94239	0.00325693	0.0755956	ENSG00000178235.8	SLITRK1
ENSG00000271776.1	1.17032	4.19215	0.744192	2.94568	0.00322242	0.0748336	ENSG00000271776.1
ENSG00000160180.15	8810.54	-3.39394	0.473204	-2.94575	0.00322171	0.0748336	ENSG00000160180.15	NA
ENSG00000211973.2	302.871	-3.45007	0.492145	-2.94643	0.00321462	0.0747303	ENSG00000211973.2	IGHV1-69
ENSG00000006283.18	141.801	3.06561	0.361203	2.95017	0.00317597	0.0738702	ENSG00000006283.18	CACNA1G
ENSG00000272841.1	163.993	2.68888	0.233424	2.95119	0.00316553	0.0736659	ENSG00000272841.1	MAP3K4-AS1
ENSG00000281327.2	27.0407	3.19427	0.40459	2.95181	0.00315914	0.0735555	ENSG00000281327.2	NA
ENSG00000276772.1	11.8629	-3.00462	0.340193	-2.95309	0.00314611	0.0732904	ENSG00000276772.1
ENSG00000211945.2	1828.33	-3.31746	0.445777	-2.95543	0.00312237	0.0727753	ENSG00000211945.2	IGHV1-18
ENSG00000183072.10	54.8251	3.86208	0.629916	2.95608	0.00311572	0.0726583	ENSG00000183072.10	NKX2-5
ENSG00000069702.11	1813.6	-2.58825	0.198883	-2.95778	0.00309861	0.0722972	ENSG00000069702.11	TGFBR3
ENSG00000008056.14	418.536	3.06249	0.358898	2.96043	0.00307207	0.0717155	ENSG00000008056.14	SYN1
ENSG00000269138.1	11.1388	-4.21816	0.74923	-2.96058	0.00307059	0.0717155	ENSG00000269138.1	ZNF209P
ENSG00000146090.16	97.4184	3.1879	0.401219	2.96072	0.00306916	0.0717155	ENSG00000146090.16	RASGEF1C
ENSG00000070193.5	261.427	-3.37493	0.464382	-2.96077	0.00306874	0.0717155	ENSG00000070193.5	FGF10
ENSG00000107018.8	87.9602	-3.41748	0.478309	-2.96351	0.00304149	0.0711504	ENSG00000107018.8	RLN1
ENSG00000257761.3	4.09645	3.09683	0.369895	2.96525	0.00302435	0.0707867	ENSG00000257761.3
ENSG00000105205.7	16.2416	-3.76666	0.595262	-2.96787	0.00299871	0.0702233	ENSG00000105205.7	CLC
ENSG00000211650.2	199.171	-3.43193	0.482395	-2.96837	0.00299385	0.0701464	ENSG00000211650.2	IGLV5-45
ENSG00000284471.1	8.84338	3.44482	0.486736	2.96839	0.0029936	0.0701464	ENSG00000284471.1
ENSG00000116852.15	1008.95	2.78077	0.26283	2.97062	0.00297202	0.069708	ENSG00000116852.15	KIF21B
ENSG00000197123.9	2.78426	5.13638	1.05532	2.97198	0.00295889	0.0694365	ENSG00000197123.9	ZNF679
ENSG00000263429.3	8.56432	-4.07174	0.697037	-2.97221	0.00295663	0.0694202	ENSG00000263429.3	NA
ENSG00000187135.7	50.1931	4.73085	0.918769	2.9723	0.00295582	0.0694202	ENSG00000187135.7	NA
ENSG00000260422.1	3.52668	3.88104	0.632812	2.97251	0.00295372	0.0694202	ENSG00000260422.1
ENSG00000266885.2	4.31884	4.24606	0.755469	2.97307	0.00294836	0.0693354	ENSG00000266885.2
ENSG00000066230.12	411.346	-3.03146	0.346745	-2.97468	0.00293298	0.0690102	ENSG00000066230.12	SLC9A3
ENSG00000131910.5	369.358	-3.80899	0.607951	-2.97555	0.00292465	0.0688504	ENSG00000131910.5	NR0B2
ENSG00000185962.1	16.4903	-5.56652	1.19841	-2.97604	0.00291997	0.0687765	ENSG00000185962.1	LCE3A
ENSG00000233884.2	1.98497	-4.32174	0.779955	-2.97677	0.00291303	0.0686493	ENSG00000233884.2
ENSG00000205424.2	9.02449	3.66548	0.559332	2.97762	0.00290494	0.0684949	ENSG00000205424.2	PCBP3-AS1
ENSG00000230316.7	105.263	3.45161	0.487431	2.97808	0.00290057	0.0684279	ENSG00000230316.7	NA
ENSG00000224963.3	10.8396	3.16368	0.390669	2.97869	0.00289483	0.0683287	ENSG00000224963.3	ECMXP
ENSG00000105369.10	1011.59	-3.14499	0.384146	-2.98063	0.00287659	0.0679342	ENSG00000105369.10	CD79A
ENSG00000198062.15	8.32895	-5.04488	1.02145	-2.98093	0.00287377	0.0679036	ENSG00000198062.15	NA
ENSG00000229056.2	72.0064	-3.13445	0.38055	-2.98107	0.00287241	0.0679036	ENSG00000229056.2	HECW2-AS1
ENSG00000225177.6	159.359	2.60205	0.201894	2.98201	0.00286359	0.0677346	ENSG00000225177.6	NHSL1-AS1
ENSG00000106018.14	211.007	3.19231	0.399741	2.98271	0.00285707	0.0676164	ENSG00000106018.14	VIPR2
ENSG00000198822.10	80.7443	3.60863	0.539221	2.98325	0.00285206	0.0675335	ENSG00000198822.10	NA
ENSG00000231171.4	2.5135	3.51046	0.505933	2.98549	0.00283126	0.0670766	ENSG00000231171.4	LINC01098
ENSG00000249307.7	243.925	3.20536	0.40331	2.98867	0.00280194	0.0664172	ENSG00000249307.7	NA
ENSG00000170091.11	1105.5	3.8976	0.634341	2.99145	0.0027766	0.0658515	ENSG00000170091.11	NSG2
ENSG00000274576.2	234.894	-3.49314	0.49901	-2.9922	0.00276977	0.0657247	ENSG00000274576.2	IGHV2-70
ENSG00000103740.10	187.125	3.20496	0.402244	2.99559	0.00273913	0.065032	ENSG00000103740.10	ACSBG1
ENSG00000139910.20	903.725	3.11662	0.37259	2.9969	0.00272739	0.0647877	ENSG00000139910.20	NOVA1
ENSG00000224126.2	7.65652	2.81672	0.272492	2.99725	0.0027243	0.0647489	ENSG00000224126.2	UBE2SP2
ENSG00000002726.21	3567.68	-3.37045	0.456788	-3.00018	0.00269816	0.0641618	ENSG00000002726.21	AOC1
ENSG00000271375.1	13.5996	-3.59622	0.531877	-3.00111	0.00268995	0.0640008	ENSG00000271375.1
ENSG00000180998.12	173.302	2.67254	0.224076	3.00138	0.0026876	0.0639789	ENSG00000180998.12	GPR137C
ENSG00000253944.1	21.4215	-3.30846	0.435907	-3.00169	0.00268486	0.0639477	ENSG00000253944.1	MTUS1-DT
ENSG00000204021.4	12.2554	-4.25601	0.751172	-3.00332	0.00267052	0.0636403	ENSG00000204021.4	NA
ENSG00000156475.18	633.572	3.12289	0.373745	3.00443	0.00266081	0.0634427	ENSG00000156475.18	NA
ENSG00000251493.5	95.396	3.12117	0.372913	3.00652	0.00264258	0.0630417	ENSG00000251493.5	FOXD1
ENSG00000214353.8	31.2965	2.80701	0.268414	3.00658	0.00264203	0.0630417	ENSG00000214353.8	VAC14-AS1
ENSG00000249131.2	2.18317	3.22278	0.40666	3.00689	0.00263937	0.0630327	ENSG00000249131.2	PSD2-AS1
ENSG00000239571.1	20.9134	-3.64503	0.54699	-3.00742	0.00263477	0.0629564	ENSG00000239571.1	IGKV2D-30
ENSG00000131187.10	1578.9	-3.20853	0.401492	-3.01009	0.00261172	0.0624392	ENSG00000131187.10	NA
ENSG00000183695.3	1.73055	-3.99148	0.661497	-3.01056	0.00260765	0.0623752	ENSG00000183695.3	MRGPRX2
ENSG00000104332.12	3880.43	-3.14872	0.381408	-3.01178	0.00259724	0.0621596	ENSG00000104332.12	SFRP1
ENSG00000211976.2	378.916	-3.43334	0.474917	-3.01809	0.00254375	0.0609121	ENSG00000211976.2	IGHV3-73
ENSG00000259737.7	1.805	-4.40783	0.796942	-3.02134	0.00251657	0.0602935	ENSG00000259737.7
ENSG00000283462.2	4.16661	4.2859	0.756453	3.02187	0.00251218	0.0602209	ENSG00000283462.2	NA
ENSG00000204361.10	16.2719	-3.46823	0.485366	-3.02499	0.00248641	0.059635	ENSG00000204361.10	NXPE2
ENSG00000250241.6	23.8747	3.5841	0.523441	3.02632	0.00247552	0.0594059	ENSG00000250241.6	NA
ENSG00000151917.18	201.046	2.83358	0.275428	3.02648	0.00247422	0.0594059	ENSG00000151917.18	BEND6
ENSG00000184330.12	440.024	-5.04681	1.00597	-3.02872	0.00245589	0.0589982	ENSG00000184330.12	S100A7A
ENSG00000286581.1	2.01633	-4.01056	0.663633	-3.02962	0.0024486	0.0588549	ENSG00000286581.1
ENSG00000271200.1	6.34518	2.82466	0.272125	3.03044	0.00244194	0.0587263	ENSG00000271200.1	PATJ-DT
ENSG00000236502.1	3.80642	4.08383	0.687437	3.0313	0.00243502	0.0585916	ENSG00000236502.1	NA
ENSG00000105697.9	512.933	-3.163	0.383312	-3.03408	0.00241272	0.0580863	ENSG00000105697.9	HAMP
ENSG00000179593.16	1681.17	-3.25073	0.412075	-3.0352	0.00240374	0.0579014	ENSG00000179593.16	ALOX15B
ENSG00000069764.10	68.1809	-3.12625	0.371009	-3.03564	0.00240029	0.0578495	ENSG00000069764.10	PLA2G10
ENSG00000258689.1	14.281	-3.26984	0.418119	-3.03703	0.00238921	0.0576135	ENSG00000258689.1	NA
ENSG00000254098.1	5.83494	-3.85187	0.609747	-3.03711	0.00238857	0.0576135	ENSG00000254098.1	IGKV2-26
ENSG00000159173.19	439.021	-3.10998	0.365395	-3.03776	0.00238348	0.0575375	ENSG00000159173.19	TNNI1
ENSG00000227307.1	1.44222	-4.38628	0.785018	-3.03978	0.00236751	0.0571829	ENSG00000227307.1
ENSG00000256925.3	18.6962	5.33454	1.09649	3.04111	0.00235708	0.056962	ENSG00000256925.3	ADGRA1-AS1
ENSG00000172969.7	4.70622	-3.37506	0.452048	-3.04184	0.00235136	0.0568545	ENSG00000172969.7	NA
ENSG00000171487.15	8.1575	-4.38349	0.78355	-3.04191	0.00235084	0.0568545	ENSG00000171487.15	NA
ENSG00000167941.3	78.1038	-3.9635	0.645274	-3.0429	0.00234314	0.0567171	ENSG00000167941.3	SOST
ENSG00000273274.2	44.6823	3.12606	0.369636	3.04641	0.00231589	0.056088	ENSG00000273274.2	ZBTB8B
ENSG00000260442.5	20.1588	2.73422	0.240703	3.0503	0.00228611	0.0553968	ENSG00000260442.5	NA
ENSG00000229786.1	0.969482	3.11811	0.36635	3.05203	0.00227303	0.0551099	ENSG00000229786.1	SNRPFP2
ENSG00000172458.4	372.585	3.03894	0.340098	3.05482	0.00225195	0.0546285	ENSG00000172458.4	NA
ENSG00000227094.1	8.16765	3.92868	0.631159	3.05577	0.00224483	0.0544854	ENSG00000227094.1
ENSG00000196970.8	1.48341	3.80583	0.590375	3.05879	0.00222231	0.0539681	ENSG00000196970.8	NA
ENSG00000230945.1	7.25966	-4.33422	0.763077	-3.05896	0.00222106	0.0539671	ENSG00000230945.1	LINC01507
ENSG00000233718.8	20.7939	3.25114	0.408827	3.06032	0.00221104	0.053753	ENSG00000233718.8	NA
ENSG00000188716.5	1.81389	-4.06648	0.675185	-3.06061	0.00220886	0.0537292	ENSG00000188716.5	NA
ENSG00000149948.14	1006.83	3.3593	0.444057	3.0611	0.00220528	0.0536715	ENSG00000149948.14	HMGA2
ENSG00000219438.9	584.342	2.93196	0.304351	3.06212	0.00219778	0.0535181	ENSG00000219438.9	TAFA5
ENSG00000231295.1	16.5288	4.07559	0.677629	3.06301	0.0021912	0.053387	ENSG00000231295.1
ENSG00000241697.5	4.23777	3.70008	0.554886	3.06384	0.00218514	0.0532686	ENSG00000241697.5	TMEFF1
ENSG00000288051.1	0.285804	5.06483	0.999374	3.06675	0.00216398	NA	ENSG00000288051.1
ENSG00000286391.1	7.66205	3.69837	0.553643	3.06763	0.00215767	0.0526275	ENSG00000286391.1	NA
ENSG00000171954.13	308.548	-3.41891	0.462453	-3.06824	0.00215327	0.052549	ENSG00000171954.13	CYP4F22
ENSG00000237194.1	1.95759	3.9658	0.640573	3.06881	0.00214912	0.0524764	ENSG00000237194.1	SNAI1P1
ENSG00000273877.4	3.83232	-5.17666	1.03262	-3.07631	0.00209583	0.0512031	ENSG00000273877.4
ENSG00000250510.8	571.626	2.98108	0.318846	3.07696	0.0020912	0.0511181	ENSG00000250510.8	GPR162
ENSG00000141540.11	1021.3	2.86005	0.27942	3.07799	0.002084	0.05097	ENSG00000141540.11	TTYH2
ENSG00000283703.2	9.46638	-3.5795	0.513079	-3.07848	0.00208063	0.0509155	ENSG00000283703.2	NA
ENSG00000241119.2	306.564	-5.17083	1.02961	-3.07964	0.00207251	0.0507445	ENSG00000241119.2	UGT1A9
ENSG00000030304.14	27.4776	-3.19023	0.38632	-3.08095	0.0020634	0.0505493	ENSG00000030304.14	NA
ENSG00000253171.1	1.84858	3.87379	0.607952	3.08214	0.00205521	0.0503764	ENSG00000253171.1
ENSG00000248131.6	13.4727	4.9186	0.946864	3.08239	0.00205348	0.0503617	ENSG00000248131.6	LINC01194
ENSG00000106236.4	1420.41	3.21961	0.395594	3.08298	0.00204942	0.0502898	ENSG00000106236.4	NPTX2
ENSG00000287021.1	4.33165	3.64001	0.531609	3.085	0.00203552	0.049976	ENSG00000287021.1
ENSG00000287627.1	57.903	-4.29246	0.743048	-3.08521	0.00203405	0.0499675	ENSG00000287627.1
ENSG00000121653.11	1491.02	2.85488	0.277061	3.08553	0.0020319	0.0499421	ENSG00000121653.11	MAPK8IP1
ENSG00000239819.2	74.7264	-3.35235	0.438223	-3.08598	0.00202881	0.0498936	ENSG00000239819.2	IGKV1D-8
ENSG00000286900.1	3.66241	3.27214	0.411947	3.08812	0.00201427	0.0495634	ENSG00000286900.1
ENSG00000179935.10	27.9518	2.87294	0.282622	3.08871	0.00201029	0.0494928	ENSG00000179935.10	LINC00652
ENSG00000229183.8	3.65181	-6.36887	1.41428	-3.08912	0.00200748	0.049451	ENSG00000229183.8	NA
ENSG00000242797.3	12.3434	2.96886	0.313607	3.08939	0.00200565	0.0494331	ENSG00000242797.3	GLYCTK-AS1
ENSG00000149596.7	606.61	-2.92156	0.298193	-3.09047	0.00199841	0.0492821	ENSG00000149596.7	JPH2
ENSG00000168124.2	2.81262	3.7559	0.568084	3.09092	0.00199536	0.0492339	ENSG00000168124.2	OR1F1
ENSG00000251292.1	9.92152	-4.49138	0.805608	-3.09255	0.00198446	0.048992	ENSG00000251292.1	ERVH-1
ENSG00000254810.1	26.6735	-2.84774	0.274082	-3.09302	0.00198133	0.0489419	ENSG00000254810.1	NA
ENSG00000254545.1	2.502	3.47131	0.475675	3.09311	0.00198073	0.0489419	ENSG00000254545.1
ENSG00000168843.14	100.241	3.87059	0.604328	3.09532	0.001966	0.0486171	ENSG00000168843.14	FSTL5
ENSG00000211632.4	83.5832	-3.3944	0.450462	-3.09548	0.00196491	0.0486171	ENSG00000211632.4	IGKV3D-11
ENSG00000155816.20	390.45	3.50506	0.485962	3.09707	0.00195446	0.0483854	ENSG00000155816.20	NA
ENSG00000282024.1	34.172	3.74229	0.562421	3.09784	0.00194936	0.048286	ENSG00000282024.1
ENSG00000110675.13	122.684	3.41566	0.45672	3.09963	0.00193761	0.0480215	ENSG00000110675.13	ELMOD1
ENSG00000169894.18	1617.16	-3.36146	0.438699	-3.10341	0.00191306	0.0474393	ENSG00000169894.18	MUC3A
ENSG00000197901.12	238.114	-5.06651	0.987948	-3.10392	0.00190973	0.0473831	ENSG00000197901.12	SLC22A6
ENSG00000285041.1	0.901177	3.64961	0.531351	3.10455	0.00190567	0.0473088	ENSG00000285041.1
ENSG00000008735.14	1139.87	2.97021	0.312424	3.10543	0.0019	0.0471942	ENSG00000008735.14	MAPK8IP2
ENSG00000144847.13	358.61	3.26487	0.406802	3.10931	0.00187525	0.0466055	ENSG00000144847.13	IGSF11
ENSG00000188883.5	237.135	-3.27609	0.410237	-3.11061	0.00186699	0.0464261	ENSG00000188883.5	KLRG2
ENSG00000151079.7	103.994	3.48387	0.476673	3.11297	0.00185215	0.0460827	ENSG00000151079.7	NA
ENSG00000165443.12	1138.89	3.52072	0.488263	3.11455	0.00184229	0.0458629	ENSG00000165443.12	PHYHIPL
ENSG00000286232.1	2.70483	4.40797	0.772349	3.11772	0.00182254	0.0453966	ENSG00000286232.1
ENSG00000257126.6	9.14724	4.66285	0.853884	3.11852	0.00181762	0.0452993	ENSG00000257126.6	FOXG1-AS1
ENSG00000090512.12	292.044	-4.39792	0.768916	-3.11857	0.00181732	0.0452993	ENSG00000090512.12	FETUB
ENSG00000179813.7	95.9588	-3.92113	0.615938	-3.11903	0.00181445	0.045271	ENSG00000179813.7	FAM216B
ENSG00000100678.19	154.787	3.44402	0.462764	3.12043	0.00180585	0.0450816	ENSG00000100678.19	NA
ENSG00000250708.2	4.87924	3.93797	0.62077	3.12188	0.001797	0.0448856	ENSG00000250708.2	NA
ENSG00000286289.1	33.7907	-2.92965	0.297761	-3.12215	0.00179538	0.0448703	ENSG00000286289.1
ENSG00000214391.3	50.1334	2.71236	0.227816	3.12689	0.00176665	0.044177	ENSG00000214391.3	TUBAP2
ENSG00000270472.2	13.723	-3.62091	0.518348	-3.12707	0.0017656	0.0441756	ENSG00000270472.2	NA
ENSG00000227544.10	53.1572	3.05585	0.337314	3.13017	0.00174707	0.0437364	ENSG00000227544.10	LINC03013
ENSG00000284668.2	3.53611	5.19847	1.02178	3.1303	0.00174627	0.0437364	ENSG00000284668.2	LINC02780
ENSG00000198720.13	690.953	2.61001	0.194783	3.13175	0.0017377	0.043551	ENSG00000198720.13	ANKRD13B
ENSG00000183929.7	14.9142	3.08594	0.346741	3.13183	0.0017372	0.043551	ENSG00000183929.7	DUSP5P1
ENSG00000126752.8	73.9122	4.74678	0.876911	3.13234	0.00173422	0.0435124	ENSG00000126752.8	SSX1
ENSG00000151224.13	3649.88	-3.7525	0.559381	-3.13294	0.00173067	0.043448	ENSG00000151224.13	MAT1A
ENSG00000101938.15	1149.33	-3.17912	0.376355	-3.13299	0.00173033	0.043448	ENSG00000101938.15	CHRDL1
ENSG00000211662.2	3122.21	-3.39827	0.446254	-3.13335	0.00172823	0.0434356	ENSG00000211662.2	IGLV3-21
ENSG00000285564.2	17.841	3.7712	0.564307	3.13872	0.00169688	0.0426717	ENSG00000285564.2
ENSG00000259223.2	1.70502	4.88456	0.917781	3.14297	0.00167243	0.0420806	ENSG00000259223.2
ENSG00000268696.3	6.68489	4.61197	0.830634	3.14455	0.00166343	0.0418777	ENSG00000268696.3	ZNF723
ENSG00000237390.1	3.84832	3.14849	0.365037	3.14624	0.00165384	0.0416599	ENSG00000237390.1
ENSG00000163518.11	10.3558	-3.66866	0.529664	-3.15042	0.00163038	0.0410919	ENSG00000163518.11	FCRL4
ENSG00000188580.15	86.7794	3.39688	0.442924	3.15376	0.00161183	0.0406476	ENSG00000188580.15	NKAIN2
ENSG00000265452.1	36.053	2.86183	0.273245	3.15406	0.00161014	0.0406279	ENSG00000265452.1	MIR3682
ENSG00000134940.14	18.6048	2.67234	0.21313	3.15458	0.00160728	0.0405786	ENSG00000134940.14	ACRV1
ENSG00000132703.4	2772.08	-7.31029	1.68175	-3.1576	0.00159073	0.0401834	ENSG00000132703.4	APCS
ENSG00000284485.1	6.11107	-4.33263	0.737567	-3.1626	0.00156367	0.0395222	ENSG00000284485.1	MIR205
ENSG00000162877.13	77.6733	-3.33474	0.421974	-3.16307	0.00156113	0.0394804	ENSG00000162877.13	PM20D1
ENSG00000081248.11	36.1338	-3.65986	0.524523	-3.1645	0.00155347	0.0393091	ENSG00000081248.11	NA
ENSG00000100557.10	616.389	-4.24647	0.709504	-3.16625	0.00154418	0.0390961	ENSG00000100557.10	CCDC198
ENSG00000287915.1	1.52037	4.58339	0.815517	3.1678	0.00153597	0.0389104	ENSG00000287915.1
ENSG00000168081.9	156.88	3.43453	0.452477	3.17039	0.00152232	0.0385864	ENSG00000168081.9	PNOC
ENSG00000156413.14	569.219	-3.50458	0.474453	-3.17119	0.00151814	0.0385024	ENSG00000156413.14	NA
ENSG00000144406.19	393.95	3.52516	0.480904	3.17144	0.00151684	0.0384913	ENSG00000144406.19	UNC80
ENSG00000172867.4	34.98	-3.78417	0.561857	-3.17549	0.00149585	0.0379802	ENSG00000172867.4	KRT2
ENSG00000167332.9	1362.16	-3.89427	0.59612	-3.17767	0.00148466	0.0377176	ENSG00000167332.9	OR51E2
ENSG00000283608.1	1.21979	4.18445	0.687301	3.1783	0.00148139	0.037656	ENSG00000283608.1
ENSG00000286404.1	1.11077	4.09878	0.660192	3.17904	0.00147764	0.037582	ENSG00000286404.1
ENSG00000136928.7	681.51	3.57688	0.495989	3.17927	0.00147648	0.037574	ENSG00000136928.7	GABBR2
ENSG00000099625.13	165.438	2.84925	0.266985	3.18091	0.00146813	0.0373829	ENSG00000099625.13	NA
ENSG00000223728.3	1.64602	-4.86709	0.900696	-3.1832	0.00145658	0.03711	ENSG00000223728.3
ENSG00000167754.13	961.058	-4.09434	0.657638	-3.18464	0.00144932	0.036946	ENSG00000167754.13	KLK5
ENSG00000211651.3	1562.88	-3.35825	0.426342	-3.18583	0.00144338	0.0368157	ENSG00000211651.3	IGLV1-44
ENSG00000183421.12	1487.6	-2.82559	0.25902	-3.18735	0.00143585	0.0366445	ENSG00000183421.12	RIPK4
ENSG00000117154.12	365.51	3.06774	0.334935	3.18791	0.00143305	0.0365941	ENSG00000117154.12	IGSF21
ENSG00000177453.7	136.123	2.99416	0.311844	3.18799	0.00143264	0.0365941	ENSG00000177453.7	NIM1K
ENSG00000134020.8	412.318	-3.4738	0.46199	-3.19011	0.0014222	0.0363585	ENSG00000134020.8	PEBP4
ENSG00000279400.1	24.0808	3.21733	0.381268	3.19284	0.00140882	0.0360372	ENSG00000279400.1	NA
ENSG00000286839.1	5.01076	3.78648	0.559429	3.1934	0.00140609	0.0359879	ENSG00000286839.1
ENSG00000270036.1	1.36751	3.57647	0.493499	3.19447	0.00140088	0.0358754	ENSG00000270036.1
ENSG00000101180.16	42.2035	3.95524	0.611905	3.19533	0.0013967	0.0357887	ENSG00000101180.16	NA
ENSG00000164756.12	210.895	-3.94282	0.607878	-3.19607	0.00139311	0.0357172	ENSG00000164756.12	NA
ENSG00000182077.12	11.8054	-3.74185	0.544786	-3.19732	0.00138713	0.0355843	ENSG00000182077.12	PTCHD3
ENSG00000285936.1	1.15552	4.34505	0.733286	3.198	0.00138384	0.0355205	ENSG00000285936.1
ENSG00000227165.9	33.0325	3.16813	0.365103	3.19944	0.00137693	0.0353634	ENSG00000227165.9	NA
ENSG00000286522.2	23.4218	3.34179	0.419352	3.19967	0.00137584	0.0353559	ENSG00000286522.2	H3C2
ENSG00000204969.7	23.8195	3.18025	0.368387	3.20383	0.00135613	0.0348693	ENSG00000204969.7	PCDHA2
ENSG00000259404.5	4.05732	3.08141	0.337512	3.20408	0.00135496	0.0348594	ENSG00000259404.5	NA
ENSG00000130649.10	7403.33	-3.70653	0.532599	-3.20415	0.00135462	0.0348594	ENSG00000130649.10	CYP2E1
ENSG00000101280.8	37.8797	-3.00424	0.313346	-3.2049	0.0013511	0.0348001	ENSG00000101280.8	ANGPT4
ENSG00000129214.15	131.33	-3.18571	0.369847	-3.20593	0.00134625	0.0346952	ENSG00000129214.15	SHBG
ENSG00000274641.2	23.9924	3.08021	0.336888	3.20644	0.00134388	0.0346542	ENSG00000274641.2	H2BC17
ENSG00000259407.1	27.7359	3.01613	0.316834	3.20714	0.0013406	0.0345896	ENSG00000259407.1
ENSG00000170426.2	86.8713	-3.92215	0.598529	-3.21146	0.00132063	0.0340941	ENSG00000170426.2	SDR9C7
ENSG00000074317.11	285.259	3.89774	0.59086	3.21182	0.00131896	0.0340707	ENSG00000074317.11	SNCB
ENSG00000198758.11	1037.72	-4.0653	0.641607	-3.21895	0.00128659	0.0332539	ENSG00000198758.11	EPS8L3
ENSG00000158815.11	75.8761	3.29562	0.402494	3.21897	0.00128654	0.0332539	ENSG00000158815.11	FGF17
ENSG00000248300.1	1.05232	-4.29722	0.713013	-3.22185	0.00127365	0.0329575	ENSG00000248300.1	LINC02360
ENSG00000138075.14	167.287	-3.45021	0.449934	-3.22316	0.00126784	0.0328262	ENSG00000138075.14	ABCG5
ENSG00000005102.14	198.852	-3.07023	0.332027	-3.22333	0.00126708	0.0328256	ENSG00000005102.14	MEOX1
ENSG00000109181.12	776.728	-5.75778	1.16523	-3.22492	0.00126009	0.0326636	ENSG00000109181.12	UGT2B10
ENSG00000256463.8	201.437	4.28019	0.706977	3.22527	0.00125854	0.0326423	ENSG00000256463.8	NA
ENSG00000267423.1	0.862047	-4.70303	0.837906	-3.22593	0.00125563	0.0325858	ENSG00000267423.1
ENSG00000272975.1	4.47024	-3.60312	0.496186	-3.23089	0.00123405	0.0320443	ENSG00000272975.1	MYHAS
ENSG00000243321.3	4.93765	3.95136	0.60381	3.23174	0.00123037	0.0319675	ENSG00000243321.3	LINC01998
ENSG00000253288.2	13.4587	-3.81943	0.562925	-3.2321	0.00122886	0.0319468	ENSG00000253288.2
ENSG00000211653.2	2524.62	-3.38367	0.42803	-3.23266	0.00122644	0.0319026	ENSG00000211653.2	IGLV1-40
ENSG00000100721.11	218.061	-3.7346	0.536247	-3.23471	0.00121767	0.0316928	ENSG00000100721.11	TCL1A
ENSG00000178828.7	126.969	-4.09508	0.64742	-3.23605	0.00121195	0.0315624	ENSG00000178828.7	RNF186
ENSG00000283405.2	16.3341	5.05053	0.942626	3.2362	0.00121132	0.0315624	ENSG00000283405.2
ENSG00000229970.3	19.395	3.46309	0.452002	3.23692	0.00120826	0.0315031	ENSG00000229970.3
ENSG00000135218.19	2843.48	-3.06476	0.328751	-3.23881	0.00120028	0.0313133	ENSG00000135218.19	CD36
ENSG00000165478.7	367.84	4.36733	0.730064	3.24264	0.00118427	0.0309136	ENSG00000165478.7	NA
ENSG00000186439.14	82.5296	-3.86028	0.573395	-3.24433	0.00117728	0.0307491	ENSG00000186439.14	TRDN
ENSG00000223259.1	0.940076	4.844	0.876479	3.24481	0.00117531	0.0307157	ENSG00000223259.1	RNA5SP508
ENSG00000258035.2	4.74891	3.4257	0.439311	3.2453	0.00117327	0.0306804	ENSG00000258035.2
ENSG00000125144.14	3813.34	-3.32821	0.408885	-3.24837	0.00116066	0.0303685	ENSG00000125144.14	MT1G
ENSG00000235277.1	11.3207	4.08222	0.640651	3.25016	0.00115341	0.0301965	ENSG00000235277.1
ENSG00000225606.1	6.06092	-3.93314	0.594527	-3.25156	0.00114772	0.0300651	ENSG00000225606.1
ENSG00000267607.1	4.84574	-3.24489	0.382453	-3.25503	0.00113381	0.0297182	ENSG00000267607.1	ICAM4-AS1
ENSG00000178934.5	603.714	-3.95794	0.60141	-3.25558	0.00113162	0.0296783	ENSG00000178934.5	LGALS7B
ENSG00000257056.3	3.51586	5.30644	1.01562	3.25559	0.00113155	0.0296783	ENSG00000257056.3	LINC02282
ENSG00000237480.3	4.0899	4.93468	0.900074	3.26049	0.00111222	0.0292037	ENSG00000237480.3
ENSG00000254896.1	2.04843	4.96925	0.910635	3.26064	0.00111162	0.0292037	ENSG00000254896.1	OPCML-IT1
ENSG00000269274.1	7.281	-4.53822	0.777822	-3.26325	0.00110144	0.0289548	ENSG00000269274.1
ENSG00000165694.10	11.5378	-3.68811	0.517231	-3.26374	0.0010995	0.028921	ENSG00000165694.10	NA
ENSG00000186329.9	9.50206	-4.20782	0.675699	-3.26746	0.00108516	0.0285605	ENSG00000186329.9	TMEM212
ENSG00000006118.15	4057.76	2.7016	0.214646	3.26865	0.0010806	0.0284573	ENSG00000006118.15	TMEM132A
ENSG00000253898.1	37.9889	5.47489	1.06304	3.26883	0.00107992	0.0284562	ENSG00000253898.1	LINC01419
ENSG00000266767.1	5.66825	-4.23407	0.683005	-3.27094	0.0010719	0.0282617	ENSG00000266767.1
ENSG00000228358.6	6.79135	4.00256	0.611674	3.2739	0.00106074	0.0279837	ENSG00000228358.6	NA
ENSG00000266968.2	59.5647	-3.61284	0.492307	-3.27608	0.0010526	0.0277855	ENSG00000266968.2
ENSG00000099365.11	371.528	3.11475	0.340189	3.27685	0.00104971	0.0277255	ENSG00000099365.11	STX1B
ENSG00000155980.13	1445.62	3.53274	0.4675	3.27858	0.00104331	0.027573	ENSG00000155980.13	KIF5A
ENSG00000224122.2	4.9939	-4.79027	0.851059	-3.27858	0.0010433	0.027573	ENSG00000224122.2	NA
ENSG00000277504.1	2.47955	3.1032	0.336478	3.27868	0.00104294	0.027573	ENSG00000277504.1
ENSG00000232188.1	1.46255	-4.26872	0.691402	-3.28133	0.0010332	0.0273543	ENSG00000232188.1
ENSG00000267372.2	29.7056	3.16882	0.355872	3.28439	0.00102205	0.0270751	ENSG00000267372.2
ENSG00000236208.1	2.13051	-5.34525	1.01843	-3.2847	0.00102089	0.0270607	ENSG00000236208.1	NA
ENSG00000258320.1	1.76142	4.27112	0.690141	3.2908	0.000999033	0.026497	ENSG00000258320.1
ENSG00000287939.1	5.25612	6.46841	1.35763	3.29133	0.000997165	0.0264631	ENSG00000287939.1
ENSG00000186160.5	265.383	-3.82006	0.552823	-3.2923	0.000993714	0.0263873	ENSG00000186160.5	CYP4Z1
ENSG00000088002.12	612.946	-3.18474	0.359415	-3.2963	0.000979681	0.0260301	ENSG00000088002.12	SULT2B1
ENSG00000170786.12	761.421	-3.55119	0.470516	-3.29678	0.000978016	0.0260014	ENSG00000170786.12	NA
ENSG00000109956.13	1094.16	3.36972	0.415377	3.29752	0.000975417	0.0259477	ENSG00000109956.13	B3GAT1
ENSG00000111732.11	30.2585	-3.87589	0.568689	-3.29861	0.000971631	0.0258624	ENSG00000111732.11	NA
ENSG00000188833.10	283.508	-3.23846	0.375298	-3.29993	0.000967081	0.0257567	ENSG00000188833.10	ENTPD8
ENSG00000105143.12	168.87	3.97101	0.59691	3.30203	0.000959887	0.0255804	ENSG00000105143.12	NA
ENSG00000238283.3	1.01339	3.56217	0.472951	3.30303	0.000956456	0.0255041	ENSG00000238283.3	TBC1D3P1
ENSG00000173610.12	4.63705	-4.88365	0.872267	-3.30593	0.000946626	0.0252571	ENSG00000173610.12	NA
ENSG00000152595.16	8.85471	3.75573	0.530676	3.30849	0.000938017	0.0250424	ENSG00000152595.16	NA
ENSG00000277631.5	5.17591	-3.29362	0.390811	-3.31008	0.000932687	0.024915	ENSG00000277631.5	NA
ENSG00000234921.1	1.14973	3.77243	0.534995	3.31299	0.000923045	0.0246722	ENSG00000234921.1
ENSG00000159556.10	27.0856	3.25791	0.379594	3.31382	0.000920318	0.0246141	ENSG00000159556.10	ISL2
ENSG00000286517.1	2.67975	-3.93821	0.584596	-3.31546	0.000914911	0.0244842	ENSG00000286517.1
ENSG00000240864.3	602.77	-3.50227	0.452952	-3.31663	0.000911093	0.0243966	ENSG00000240864.3	IGKV1-16
ENSG00000259514.1	2.06805	3.66699	0.50146	3.32427	0.000886505	0.0237525	ENSG00000259514.1
ENSG00000250230.3	20.7666	-3.64037	0.493372	-3.32482	0.000884762	0.02372	ENSG00000250230.3
ENSG00000140675.13	34.1527	-2.99821	0.300174	-3.32542	0.000882845	0.0236828	ENSG00000140675.13	SLC5A2
ENSG00000278192.1	95.0158	3.30105	0.391194	3.32585	0.000881491	0.0236608	ENSG00000278192.1
ENSG00000267653.1	5.92477	-3.64745	0.49473	-3.33	0.000868462	0.0233251	ENSG00000267653.1
ENSG00000196296.14	198.83	-2.90664	0.272141	-3.33153	0.000863715	0.0232115	ENSG00000196296.14	ATP2A1
ENSG00000258545.6	116.724	-3.21325	0.363922	-3.33383	0.000856603	0.0230343	ENSG00000258545.6	NA
ENSG00000260440.3	3.96812	-4.38925	0.716217	-3.33593	0.000850148	0.0228745	ENSG00000260440.3	NA
ENSG00000198598.6	538.109	3.00815	0.302205	3.33599	0.000849951	0.0228745	ENSG00000198598.6	NA
ENSG00000226567.2	3.06289	5.57767	1.07209	3.33709	0.000846603	0.0228066	ENSG00000226567.2	LINC00606
ENSG00000176749.9	794.097	2.90589	0.271391	3.33794	0.000844019	0.0227508	ENSG00000176749.9	CDK5R1
ENSG00000227407.1	0.865651	3.53517	0.459687	3.3396	0.000838981	0.0226287	ENSG00000227407.1
ENSG00000167131.17	0.697372	3.22856	0.36786	3.33975	0.000838545	0.0226287	ENSG00000167131.17	CCDC103
ENSG00000225140.1	22.2011	3.63626	0.488862	3.34707	0.000816708	0.0220546	ENSG00000225140.1	NA
ENSG00000251144.1	5.63549	3.67451	0.500172	3.34787	0.000814362	0.0220046	ENSG00000251144.1
ENSG00000248587.8	47.5737	3.38175	0.412493	3.34976	0.000808823	0.0218681	ENSG00000248587.8	GDNF-AS1
ENSG00000131188.12	368.743	2.75043	0.223997	3.35018	0.000807604	0.0218484	ENSG00000131188.12	PRR7
ENSG00000230258.6	8.45458	-4.65334	0.791709	-3.35142	0.000803994	0.0217639	ENSG00000230258.6
ENSG00000172935.9	350.224	-2.89587	0.267279	-3.35181	0.000802837	0.0217458	ENSG00000172935.9	MRGPRF
ENSG00000287633.1	3.08444	3.7948	0.535339	3.35264	0.000800447	0.0216943	ENSG00000287633.1
ENSG00000230090.5	0.98062	4.34491	0.69912	3.35408	0.000796281	0.0215945	ENSG00000230090.5
ENSG00000182747.5	111.101	3.98168	0.590668	3.35499	0.00079368	0.021537	ENSG00000182747.5	SLC35D3
ENSG00000137860.12	124.78	-3.49447	0.444938	-3.35883	0.000782729	0.0212528	ENSG00000137860.12	SLC28A2
ENSG00000127325.19	153.211	3.73985	0.517853	3.35973	0.000780177	0.0211964	ENSG00000127325.19	BEST3
ENSG00000286663.1	6.28717	5.0705	0.913219	3.36228	0.000773009	0.0210144	ENSG00000286663.1
ENSG00000089685.15	2220.54	2.84113	0.250028	3.36413	0.00076785	0.0208869	ENSG00000089685.15	BIRC5
ENSG00000113763.12	472.238	3.35709	0.40332	3.36479	0.00076601	0.0208496	ENSG00000113763.12	UNC5A
ENSG00000227455.3	4.89245	4.73583	0.812961	3.36526	0.000764716	0.0208271	ENSG00000227455.3
ENSG00000021300.14	3549.37	3.1087	0.329244	3.36742	0.000758752	0.0206773	ENSG00000021300.14	PLEKHB1
ENSG00000100078.4	105.718	-3.67684	0.497954	-3.36746	0.000758634	0.0206773	ENSG00000100078.4	PLA2G3
ENSG00000188822.8	51.7233	-3.36174	0.404229	-3.36872	0.000755172	0.0206049	ENSG00000188822.8	CNR2
ENSG00000135472.9	2523.92	3.53745	0.45622	3.36997	0.000751763	0.0205244	ENSG00000135472.9	FAIM2
ENSG00000258414.1	40.4048	-3.94523	0.576972	-3.37145	0.000747749	0.0204273	ENSG00000258414.1	NA
ENSG00000155066.16	4523.88	-3.11957	0.331954	-3.37267	0.000744419	0.0203488	ENSG00000155066.16	PROM2
ENSG00000189186.10	5.35433	5.14347	0.932004	3.3728	0.000744071	0.0203488	ENSG00000189186.10	NA
ENSG00000272915.1	1.37927	3.27245	0.377214	3.37329	0.000742759	0.0203284	ENSG00000272915.1
ENSG00000241244.1	80.1525	-3.65091	0.489282	-3.37414	0.000740468	0.0202781	ENSG00000241244.1	IGKV1D-16
ENSG00000235034.7	30.2367	3.32937	0.393978	3.37422	0.000740243	0.0202781	ENSG00000235034.7	C19orf81
ENSG00000223863.1	4.24708	-4.56905	0.761309	-3.37452	0.000739457	0.0202753	ENSG00000223863.1	LINC01805
ENSG00000205293.5	23.7127	4.15402	0.638262	3.37483	0.000738618	0.0202647	ENSG00000205293.5	LINC01602
ENSG00000129988.6	2494.04	-4.08487	0.617624	-3.37563	0.000736456	0.0202179	ENSG00000129988.6	LBP
ENSG00000233535.1	3.63596	4.29029	0.677927	3.37837	0.00072916	0.0200299	ENSG00000233535.1
ENSG00000248859.2	8.89746	4.7284	0.80749	3.37887	0.000727846	0.0200061	ENSG00000248859.2	LINC01574
ENSG00000243137.8	60.6071	-4.16804	0.640629	-3.38423	0.000713781	0.0196316	ENSG00000243137.8	PSG4
ENSG00000177191.2	252.731	-2.89089	0.263229	-3.38448	0.000713132	0.0196259	ENSG00000177191.2	NA
ENSG00000222375.1	1.15473	-4.35789	0.695981	-3.38786	0.000704402	0.0193976	ENSG00000222375.1	RN7SKP127
ENSG00000173826.15	118.948	-3.59956	0.472122	-3.38802	0.000703991	0.0193976	ENSG00000173826.15	KCNH6
ENSG00000285711.1	4.85047	5.81168	1.125	3.38815	0.000703669	0.0193976	ENSG00000285711.1	LINC02835
ENSG00000172733.11	49.4032	3.28861	0.380092	3.39026	0.000698269	0.0192644	ENSG00000172733.11	NA
ENSG00000261329.6	16.9148	3.03975	0.306491	3.39243	0.000692767	0.0191244	ENSG00000261329.6	NA
ENSG00000126545.14	7.63793	-5.27584	0.965226	-3.39386	0.000689153	0.0190364	ENSG00000126545.14	CSN1S1
ENSG00000214725.9	26.7793	3.00603	0.296305	3.39526	0.000685626	0.0189507	ENSG00000214725.9	NA
ENSG00000259725.1	10.5664	-4.72304	0.80132	-3.39819	0.000678329	0.0187607	ENSG00000259725.1
ENSG00000234104.1	6.07889	7.2193	1.53531	3.39951	0.000675064	0.0186819	ENSG00000234104.1
ENSG00000211669.3	780.197	-3.61861	0.476067	-3.39996	0.00067395	0.0186627	ENSG00000211669.3	IGLV3-10
ENSG00000146216.13	263.349	3.2221	0.359286	3.40147	0.000670255	0.0185719	ENSG00000146216.13	NA
ENSG00000140093.10	912.524	-4.34275	0.688049	-3.40491	0.000661851	0.0183504	ENSG00000140093.10	SERPINA10
ENSG00000261963.3	9.3361	4.06322	0.605899	3.40522	0.000661104	0.0183411	ENSG00000261963.3	NA
ENSG00000144583.5	126.609	3.39943	0.410777	3.40678	0.000657341	0.0182481	ENSG00000144583.5	MARCHF4
ENSG00000159409.15	413.074	3.67764	0.492362	3.40734	0.000656002	0.0182222	ENSG00000159409.15	CELF3
ENSG00000249173.6	45.7676	-3.94451	0.570363	-3.40924	0.000651436	0.0181067	ENSG00000249173.6	NA
ENSG00000235221.3	4.54663	5.6608	1.07326	3.41092	0.000647436	0.0180067	ENSG00000235221.3	LINC00383
ENSG00000227920.3	2.54365	3.87958	0.550401	3.41492	0.000638008	0.0177556	ENSG00000227920.3
ENSG00000144355.15	247.098	3.5537	0.454618	3.41761	0.000631741	0.0175921	ENSG00000144355.15	DLX1
ENSG00000231918.1	2.76478	4.66174	0.778633	3.41849	0.000629707	0.0175464	ENSG00000231918.1
ENSG00000287355.1	3.96376	3.62436	0.474945	3.4201	0.000625975	0.0174534	ENSG00000287355.1
ENSG00000172508.10	540.619	3.20055	0.350853	3.42181	0.000622068	0.0173553	ENSG00000172508.10	NA
ENSG00000145826.9	138.695	-5.57538	1.04397	-3.42479	0.000615266	0.0171762	ENSG00000145826.9	LECT2
ENSG00000265203.2	11.0186	3.8469	0.538994	3.42658	0.000611241	0.0170746	ENSG00000265203.2	RBP3
ENSG00000173612.10	9.14238	-4.85143	0.830775	-3.43226	0.000598581	0.0167314	ENSG00000173612.10	GPRC6A
ENSG00000128683.14	443.451	3.34086	0.390597	3.43284	0.000597295	0.0167059	ENSG00000128683.14	GAD1
ENSG00000288046.1	94.8203	-3.10897	0.322284	-3.44097	0.000579635	0.0162221	ENSG00000288046.1
ENSG00000254338.1	8.84298	3.52518	0.443169	3.44153	0.000578426	0.0161985	ENSG00000254338.1	MAFA-AS1
ENSG00000237849.1	1.72908	4.76914	0.803913	3.44458	0.000571948	0.0160271	ENSG00000237849.1	NFYAP1
ENSG00000127074.15	59.8241	-3.38671	0.4022	-3.44782	0.000565134	0.0158461	ENSG00000127074.15	RGS13
ENSG00000135222.6	7.5594	-6.57447	1.32666	-3.44812	0.000564501	0.0158383	ENSG00000135222.6	NA
ENSG00000116745.7	69.526	3.99292	0.57791	3.4485	0.000563705	0.015826	ENSG00000116745.7	RPE65
ENSG00000232306.2	4.79126	-3.97595	0.572491	-3.4515	0.000557471	0.0156608	ENSG00000232306.2
ENSG00000184347.15	2454.44	-2.95652	0.276854	-3.45495	0.000550391	0.0154716	ENSG00000184347.15	SLIT3
ENSG00000224406.6	1.07372	4.21343	0.640491	3.45583	0.000548601	0.015431	ENSG00000224406.6	LINC02052
ENSG00000206538.9	900.343	-3.12165	0.324335	-3.45831	0.000543576	0.0152994	ENSG00000206538.9	VGLL3
ENSG00000279387.1	1.18387	5.26446	0.943333	3.46056	0.000539056	0.0151817	ENSG00000279387.1
ENSG00000230699.2	23.3252	3.25167	0.361533	3.46211	0.000535953	0.0151038	ENSG00000230699.2
ENSG00000287011.1	8.67044	3.55094	0.447718	3.4641	0.000532005	0.0150021	ENSG00000287011.1
ENSG00000272619.1	4.98194	4.2075	0.637089	3.46498	0.000530277	0.0149628	ENSG00000272619.1	FAM131B-AS1
ENSG00000109684.15	143.141	-3.42259	0.410449	-3.46592	0.000528412	0.0149196	ENSG00000109684.15	NA
ENSG00000157111.13	316.682	-3.23691	0.356645	-3.46819	0.000523984	0.0148039	ENSG00000157111.13	TMEM171
ENSG00000253445.1	0.64151	-3.87127	0.539486	-3.46862	0.00052313	0.0147892	ENSG00000253445.1
ENSG00000171564.12	26455	-5.1301	0.902171	-3.46952	0.00052139	0.0147493	ENSG00000171564.12	FGB
ENSG00000116329.11	79.3009	3.09946	0.316744	3.47115	0.000518236	0.0146694	ENSG00000116329.11	NA
ENSG00000253642.6	14.8243	4.30044	0.662041	3.47477	0.000511285	0.0144819	ENSG00000253642.6
ENSG00000067840.12	1190.14	3.29838	0.373471	3.47653	0.000507944	0.0143964	ENSG00000067840.12	NA
ENSG00000225383.8	125.278	-3.54573	0.444537	-3.47716	0.000506749	0.0143716	ENSG00000225383.8	SFTA1P
ENSG00000138136.6	17.4566	4.46901	0.710065	3.47717	0.000506742	0.0143716	ENSG00000138136.6	NA
ENSG00000127954.13	2522.81	-3.20505	0.346376	-3.47901	0.000503263	0.0142909	ENSG00000127954.13	STEAP4
ENSG00000130035.9	135.057	3.49644	0.430077	3.47946	0.000502422	0.0142761	ENSG00000130035.9	GALNT8
ENSG00000184374.3	66.6409	-3.24526	0.357882	-3.47953	0.000502293	0.0142761	ENSG00000184374.3	COLEC10
ENSG00000287876.1	4.29007	5.39516	0.975373	3.48088	0.000499769	0.0142189	ENSG00000287876.1
ENSG00000174939.11	601.254	2.98779	0.283739	3.48133	0.000498935	0.0142042	ENSG00000174939.11	ASPHD1
ENSG00000266200.6	74.3571	-5.02766	0.86932	-3.48279	0.00049621	0.0141357	ENSG00000266200.6	NA
ENSG00000231725.1	1.59094	3.43542	0.412141	3.48284	0.000496122	0.0141357	ENSG00000231725.1	VN1R110P
ENSG00000231934.2	1.55243	4.53871	0.728872	3.48307	0.000495693	0.0141357	ENSG00000231934.2	FAM242A
ENSG00000224259.7	448.371	-3.59583	0.458127	-3.48339	0.000495112	0.0141314	ENSG00000224259.7	NA
ENSG00000115263.15	279.704	-6.36131	1.25173	-3.48424	0.000493533	0.0140954	ENSG00000115263.15	GCG
ENSG00000138207.14	18774.3	-4.00546	0.575301	-3.48593	0.000490426	0.0140156	ENSG00000138207.14	NA
ENSG00000177494.6	738.229	-3.60241	0.459655	-3.4861	0.000490115	0.0140156	ENSG00000177494.6	ZBED2
ENSG00000135451.13	854.214	2.87055	0.249532	3.48875	0.000485282	0.0138864	ENSG00000135451.13	TROAP
ENSG00000225107.1	5.9092	4.20492	0.631133	3.49359	0.000476581	0.0136462	ENSG00000225107.1
ENSG00000124812.15	1.79222	-4.91805	0.835257	-3.4936	0.000476561	0.0136462	ENSG00000124812.15	CRISP1
ENSG00000234262.1	4.50272	-5.89354	1.11114	-3.50409	0.000458171	0.0131359	ENSG00000234262.1
ENSG00000101412.13	1217.9	2.67488	0.192472	3.50635	0.000454295	0.0130331	ENSG00000101412.13	E2F1
ENSG00000180139.11	63.8333	-2.96622	0.275309	-3.50958	0.000448812	0.0128841	ENSG00000180139.11	ACTA2-AS1
ENSG00000236668.2	3.74612	4.73634	0.779275	3.5114	0.00044576	0.0128048	ENSG00000236668.2	NA
ENSG00000248227.1	1.9053	3.97275	0.561602	3.51271	0.000443554	0.0127496	ENSG00000248227.1	LINC02513
ENSG00000257636.6	14.695	4.60179	0.740219	3.51489	0.000439944	0.012654	ENSG00000257636.6	G2E3-AS1
ENSG00000009724.17	664.574	-3.50163	0.427211	-3.51496	0.000439818	0.012654	ENSG00000009724.17	NA
ENSG00000287704.1	2.17535	5.75002	1.06643	3.51644	0.000437381	0.0125965	ENSG00000287704.1	NA
ENSG00000228723.6	33.0364	-4.35333	0.669041	-3.51747	0.000435689	0.0125559	ENSG00000228723.6	SRGAP3-AS2
ENSG00000205358.4	532.71	-3.64639	0.468018	-3.5178	0.000435148	0.0125484	ENSG00000205358.4	MT1H
ENSG00000281769.1	52.9312	-4.77536	0.788737	-3.51874	0.000433609	0.0125121	ENSG00000281769.1	LINC01230
ENSG00000261068.2	200.212	-3.13921	0.323651	-3.51987	0.000431759	0.0124668	ENSG00000261068.2	NA
ENSG00000211934.3	1237.92	-3.59965	0.454445	-3.52002	0.000431519	0.0124668	ENSG00000211934.3	IGHV1-2
ENSG00000287560.1	24.2818	3.95057	0.553698	3.52281	0.000426992	0.0123451	ENSG00000287560.1
ENSG00000166396.13	202.869	-3.95851	0.555802	-3.52375	0.000425489	0.0123096	ENSG00000166396.13	SERPINB7
ENSG00000113249.13	294.518	-4.04254	0.578953	-3.52799	0.000418722	0.0121217	ENSG00000113249.13	NA
ENSG00000137251.16	231.535	-4.85691	0.809528	-3.5291	0.000416969	0.0120788	ENSG00000137251.16	TINAG
ENSG00000226939.1	11.1336	7.17602	1.4647	3.53385	0.000409547	0.0118715	ENSG00000226939.1
ENSG00000253958.2	542.297	-2.84021	0.237725	-3.53439	0.000408716	0.0118551	ENSG00000253958.2	CLDN23
ENSG00000182533.7	11.6018	-3.95104	0.551718	-3.5363	0.00040577	0.0117773	ENSG00000182533.7	CAV3
ENSG00000198739.11	124.946	4.68097	0.758093	3.53646	0.000405529	0.0117773	ENSG00000198739.11	LRRTM3
ENSG00000129048.7	77.6834	-3.02021	0.288464	-3.5367	0.000405153	0.0117748	ENSG00000129048.7	ACKR4
ENSG00000126337.13	13.5516	-3.38696	0.392089	-3.53735	0.000404161	0.0117536	ENSG00000126337.13	NA
ENSG00000286364.1	8.23825	4.47883	0.700073	3.54082	0.000398881	0.0116076	ENSG00000286364.1
ENSG00000174562.13	49.8844	-4.59526	0.732789	-3.54163	0.000397669	0.0115799	ENSG00000174562.13	NA
ENSG00000011677.13	259.891	3.90187	0.536719	3.54352	0.000394826	0.0115046	ENSG00000011677.13	GABRA3
ENSG00000253910.2	206.774	3.06032	0.299012	3.54608	0.000391011	0.0114009	ENSG00000253910.2	NA
ENSG00000241351.3	2356.53	-3.51079	0.425921	-3.54712	0.000389471	0.0113634	ENSG00000241351.3	IGKV3-11
ENSG00000211950.2	702.004	-3.67499	0.472129	-3.54775	0.000388543	0.0113438	ENSG00000211950.2	IGHV1-24
ENSG00000137819.14	585.244	-3.04486	0.294466	-3.54834	0.000387672	0.0113258	ENSG00000137819.14	PAQR5
ENSG00000175161.14	765.639	3.94109	0.547005	3.54857	0.000387322	0.011323	ENSG00000175161.14	CADM2
ENSG00000080293.10	236.223	-3.62892	0.458622	-3.55177	0.000382647	0.0111936	ENSG00000080293.10	SCTR
ENSG00000231412.2	22.2717	-3.89493	0.5332	-3.55389	0.000379579	0.0111112	ENSG00000231412.2	NA
ENSG00000245864.3	9.5796	3.62755	0.457897	3.55439	0.000378857	0.0110973	ENSG00000245864.3	NA
ENSG00000237941.2	2.54995	4.09873	0.590053	3.55686	0.000375321	0.011001	ENSG00000237941.2	KCNQ1DN
ENSG00000234855.2	0.626314	4.27306	0.639045	3.55696	0.000375172	0.011001	ENSG00000234855.2	SLIT1-AS1
ENSG00000173376.14	586.491	-3.37149	0.38556	-3.55714	0.000374909	0.011001	ENSG00000173376.14	NDNF
ENSG00000271904.1	1.67317	4.23287	0.627637	3.55758	0.000374291	0.0109924	ENSG00000271904.1
ENSG00000211937.3	930.263	-3.61539	0.453877	-3.55908	0.000372158	0.010937	ENSG00000211937.3	IGHV2-5
ENSG00000279771.1	2.10169	3.60366	0.450471	3.55995	0.00037092	0.0109078	ENSG00000279771.1
ENSG00000280623.1	1049.57	-4.53492	0.711897	-3.5608	0.00036973	0.01088	ENSG00000280623.1	PCAT14
ENSG00000253998.3	72.278	-4.15014	0.60341	-3.56331	0.000366209	0.0107835	ENSG00000253998.3	IGKV2-29
ENSG00000180458.2	19.35	3.45767	0.409057	3.56348	0.000365971	0.0107835	ENSG00000180458.2
ENSG00000179431.7	784.067	2.78224	0.219286	3.5672	0.00036082	0.0106388	ENSG00000179431.7	FJX1
ENSG00000254153.1	12.3014	-3.50474	0.421737	-3.56794	0.000359793	0.0106156	ENSG00000254153.1	NA
ENSG00000185133.14	1654.23	-3.22821	0.343975	-3.57062	0.000356137	0.0105146	ENSG00000185133.14	INPP5J
ENSG00000139737.22	917.506	3.11744	0.312916	3.57106	0.000355536	0.0105039	ENSG00000139737.22	NA
ENSG00000249362.2	4.58313	6.11504	1.15196	3.5722	0.00035399	0.0104651	ENSG00000249362.2	NA
ENSG00000214822.8	27.0937	-4.74152	0.767078	-3.57398	0.000351593	0.0104011	ENSG00000214822.8	NA
ENSG00000109758.9	349.018	-3.71977	0.481094	-3.57471	0.000350616	0.0103791	ENSG00000109758.9	HGFAC
ENSG00000232591.2	5.96794	3.08933	0.304595	3.57632	0.00034846	0.0103222	ENSG00000232591.2	NA
ENSG00000184697.7	619.96	3.98295	0.554434	3.57654	0.000348176	0.0103206	ENSG00000184697.7	CLDN6
ENSG00000182816.9	3.88505	-6.01211	1.12144	-3.57764	0.000346715	0.0102841	ENSG00000182816.9	KRTAP13-2
ENSG00000287538.1	8.60346	4.42258	0.676769	3.57963	0.000344082	0.0102128	ENSG00000287538.1
ENSG00000173404.5	526.943	4.05734	0.574656	3.58012	0.000343436	0.0102004	ENSG00000173404.5	INSM1
ENSG00000136297.15	105.001	5.86671	1.07982	3.58087	0.000342458	0.0101781	ENSG00000136297.15	MMD2
ENSG00000133477.17	1287.49	-3.18744	0.331536	-3.58163	0.000341452	0.010155	ENSG00000133477.17	FAM83F
ENSG00000263874.2	190.23	3.05628	0.294834	3.58262	0.000340168	0.0101236	ENSG00000263874.2	LINC00672
ENSG00000259702.3	5.97725	-4.05458	0.573268	-3.58397	0.000338411	0.010078	ENSG00000259702.3
ENSG00000175097.8	22.2035	-5.40038	0.948635	-3.5845	0.000337728	0.0100644	ENSG00000175097.8	NA
ENSG00000278635.1	12.011	3.06668	0.297435	3.58627	0.00033544	0.0100029	ENSG00000278635.1
ENSG00000072832.15	1978.42	2.97995	0.273016	3.58936	0.000331487	0.00989161	ENSG00000072832.15	CRMP1
ENSG00000198092.6	32.3541	-4.44885	0.681794	-3.59177	0.000328438	0.00980719	ENSG00000198092.6	TMPRSS11F
ENSG00000007314.12	147.032	-3.34993	0.375794	-3.59221	0.000327892	0.00979744	ENSG00000007314.12	SCN4A
ENSG00000150275.19	209.489	4.26211	0.629396	3.59409	0.000325528	0.00973333	ENSG00000150275.19	NA
ENSG00000185640.6	39.1092	-4.0728	0.576673	-3.59441	0.000325128	0.00972789	ENSG00000185640.6	KRT79
ENSG00000169340.10	3.38908	-4.52428	0.701958	-3.59606	0.000323077	0.00967302	ENSG00000169340.10	PDILT
ENSG00000256663.1	38.2052	2.90091	0.250425	3.5975	0.000321286	0.00962586	ENSG00000256663.1
ENSG00000273777.5	28.186	-4.28467	0.63465	-3.59989	0.000318354	0.00954442	ENSG00000273777.5	NA
ENSG00000084628.10	467.151	3.52298	0.423019	3.60027	0.000317892	0.00953698	ENSG00000084628.10	NKAIN1
ENSG00000167971.16	207.272	3.29364	0.359255	3.6009	0.000317123	0.0095203	ENSG00000167971.16	CASKIN1
ENSG00000232044.7	172.138	4.26161	0.627731	3.60283	0.000314776	0.00945622	ENSG00000232044.7	NA
ENSG00000287245.1	8.52787	3.35954	0.37714	3.60486	0.000312321	0.0093888	ENSG00000287245.1
ENSG00000285750.1	2.79964	3.30388	0.361633	3.60554	0.000311506	0.0093706	ENSG00000285750.1
ENSG00000287956.1	6.28823	-7.83622	1.61866	-3.60558	0.000311456	0.0093706	ENSG00000287956.1
ENSG00000234184.6	34.0531	-3.86455	0.516855	-3.60749	0.000309177	0.00931311	ENSG00000234184.6	NA
ENSG00000248771.5	188.626	-4.23326	0.618713	-3.60952	0.000306766	0.0092467	ENSG00000248771.5	SMIM31
ENSG00000266120.1	3.9336	-4.16207	0.598431	-3.6129	0.000302796	0.00913322	ENSG00000266120.1
ENSG00000242580.1	20.8399	-3.99662	0.552396	-3.61447	0.000300965	0.00908414	ENSG00000242580.1	IGKV1D-43
ENSG00000182348.7	15.6822	-4.77539	0.767768	-3.61488	0.000300488	0.00907587	ENSG00000182348.7	ZNF804B
ENSG00000243064.8	34.5021	-3.98849	0.55007	-3.61498	0.000300373	0.00907587	ENSG00000243064.8	NA
ENSG00000283047.1	27.746	3.74527	0.482711	3.61556	0.000299701	0.00906439	ENSG00000283047.1	FRG1FP
ENSG00000197177.15	234.987	4.53269	0.70025	3.61684	0.000298223	0.00902579	ENSG00000197177.15	NA
ENSG00000141837.21	356.266	3.15661	0.319648	3.61839	0.000296441	0.00897795	ENSG00000141837.21	NA
ENSG00000273786.1	3.43848	3.1017	0.304412	3.6191	0.000295628	0.00895941	ENSG00000273786.1
ENSG00000144644.14	14.1177	-3.77993	0.491693	-3.62001	0.000294597	0.00893424	ENSG00000144644.14	NA
ENSG00000239474.7	84.3241	-3.32834	0.366753	-3.62191	0.000292438	0.00887479	ENSG00000239474.7	KLHL41
ENSG00000163534.15	53.8388	-3.66502	0.459392	-3.62439	0.00028964	0.00879587	ENSG00000163534.15	FCRL1
ENSG00000171124.13	1079.09	-3.49085	0.41124	-3.62526	0.000288668	0.00877231	ENSG00000171124.13	NA
ENSG00000102104.9	6.56568	-4.09041	0.576298	-3.62731	0.000286388	0.00870896	ENSG00000102104.9	RS1
ENSG00000150625.16	3543.96	3.96366	0.541002	3.62967	0.000283783	0.00863565	ENSG00000150625.16	NA
ENSG00000257474.5	11.4552	-4.10119	0.578745	-3.63059	0.000282772	0.00861074	ENSG00000257474.5
ENSG00000156920.11	3.2969	-4.1452	0.590852	-3.6307	0.000282659	0.00861074	ENSG00000156920.11	ADGRG4
ENSG00000203877.8	11.6627	4.40296	0.661724	3.63137	0.000281923	0.00859662	ENSG00000203877.8	NA
ENSG00000100079.7	451.459	-3.26161	0.347318	-3.63243	0.000280764	0.00856716	ENSG00000100079.7	LGALS2
ENSG00000198681.7	155.598	5.29969	0.907919	3.63435	0.000278685	0.00850953	ENSG00000198681.7	MAGEA1
ENSG00000224243.2	21.6808	4.921	0.803175	3.63682	0.000276027	0.00843415	ENSG00000224243.2	SOX1-OT
ENSG00000169006.7	103.011	4.89058	0.794733	3.63717	0.000275651	0.00842843	ENSG00000169006.7	NTSR2
ENSG00000161031.13	589.497	-4.18637	0.601118	-3.63717	0.000275651	0.00842843	ENSG00000161031.13	PGLYRP2
ENSG00000287463.1	14.6995	3.30877	0.35967	3.63879	0.000273921	0.00838703	ENSG00000287463.1
ENSG00000224514.3	1.88592	4.62222	0.72036	3.64016	0.000272468	0.00834827	ENSG00000224514.3	LINC00620
ENSG00000228278.5	2615.27	-4.32849	0.639159	-3.64306	0.000269421	0.00826057	ENSG00000228278.5	ORM2
ENSG00000140285.12	432.451	-3.17763	0.322925	-3.64676	0.000265572	0.00814816	ENSG00000140285.12	FGF7
ENSG00000183091.19	875.767	-3.27655	0.350012	-3.64717	0.00026514	0.00814052	ENSG00000183091.19	NA
ENSG00000162873.15	512.44	3.43804	0.394102	3.64891	0.000263354	0.00809124	ENSG00000162873.15	KLHDC8A
ENSG00000261711.6	33.8617	7.2392	1.43536	3.65009	0.000262145	0.00805965	ENSG00000261711.6	NA
ENSG00000286695.1	13.8429	4.87969	0.788691	3.65123	0.000260987	0.00802959	ENSG00000286695.1
ENSG00000253802.2	16.5315	-5.90346	1.06907	-3.65126	0.000260962	0.00802959	ENSG00000253802.2	SIRLNT
ENSG00000213606.3	14.4112	-4.84545	0.779282	-3.65137	0.000260846	0.00802959	ENSG00000213606.3	AKR1B10P1
ENSG00000114757.19	185.978	3.58176	0.432985	3.65314	0.000259051	0.00798654	ENSG00000114757.19	PEX5L
ENSG00000245067.7	18.4034	3.4153	0.387284	3.65441	0.000257772	0.0079526	ENSG00000245067.7	NA
ENSG00000095917.14	65.2961	-3.52591	0.417488	-3.65498	0.000257205	0.0079406	ENSG00000095917.14	TPSD1
ENSG00000206878.1	3.94752	3.44998	0.396696	3.65514	0.000257041	0.0079406	ENSG00000206878.1
ENSG00000260981.1	2.82574	5.07164	0.839948	3.65694	0.000255247	0.00789108	ENSG00000260981.1
ENSG00000112246.10	168.964	-4.50329	0.68389	-3.66037	0.000251851	0.00779148	ENSG00000112246.10	SIM1
ENSG00000214222.2	7.22464	3.00779	0.275241	3.66149	0.000250748	0.00776276	ENSG00000214222.2	TUBBP2
ENSG00000178343.5	258.599	-3.59865	0.436561	-3.66192	0.000250333	0.00775528	ENSG00000178343.5	SHISA3
ENSG00000182132.14	233.291	3.67848	0.457729	3.66698	0.000245434	0.00760878	ENSG00000182132.14	KCNIP1
ENSG00000258986.7	397.17	3.99221	0.543057	3.6685	0.000243974	0.0075688	ENSG00000258986.7	TMEM179
ENSG00000078018.20	3770.3	3.27672	0.347862	3.67017	0.000242386	0.00752477	ENSG00000078018.20	NA
ENSG00000250874.1	7.21678	4.73862	0.74503	3.67585	0.000237059	0.00736453	ENSG00000250874.1
ENSG00000231394.1	0.963002	3.49233	0.405692	3.67848	0.000234627	0.00729404	ENSG00000231394.1
ENSG00000175189.4	427.812	-3.87645	0.510083	-3.67872	0.000234407	0.00729229	ENSG00000175189.4	INHBC
ENSG00000286456.1	15.449	4.00152	0.543234	3.68445	0.000229199	0.00713524	ENSG00000286456.1	NA
ENSG00000163293.12	525.184	-3.04141	0.28263	-3.6847	0.000228968	0.00713303	ENSG00000163293.12	NIPAL1
ENSG00000115718.18	1242.56	-3.66534	0.451738	-3.68651	0.00022735	0.00708757	ENSG00000115718.18	PROC
ENSG00000235097.1	4.33073	-4.20026	0.596802	-3.68675	0.000227137	0.00708588	ENSG00000235097.1	LINC00330
ENSG00000240764.4	89.975	3.39578	0.378522	3.68745	0.000226514	0.00707138	ENSG00000240764.4	PCDHGC5
ENSG00000274363.1	10.4864	2.90833	0.246002	3.69235	0.000222192	0.00694132	ENSG00000274363.1
ENSG00000179058.7	32.4507	2.9808	0.265419	3.69527	0.00021965	0.00686672	ENSG00000179058.7	NA
ENSG00000264956.2	4.38534	4.88036	0.779426	3.69549	0.000219464	0.00686571	ENSG00000264956.2
ENSG00000281880.2	3.91762	4.34109	0.633414	3.69598	0.000219037	0.00685717	ENSG00000281880.2	PAUPAR
ENSG00000227128.5	14.2318	4.37219	0.641661	3.69695	0.000218205	0.00683592	ENSG00000227128.5	LBX1-AS1
ENSG00000164309.15	931.869	-3.10413	0.298612	-3.69753	0.000217711	0.00682525	ENSG00000164309.15	CMYA5
ENSG00000251387.1	1.62854	3.57182	0.424801	3.70013	0.000215488	0.00676029	ENSG00000251387.1
ENSG00000187398.12	500.883	3.85916	0.502032	3.70327	0.000212836	0.00668179	ENSG00000187398.12	LUZP2
ENSG00000267388.1	3.04798	3.06814	0.288262	3.70545	0.000211014	0.00662925	ENSG00000267388.1
ENSG00000285680.2	3.0277	6.22703	1.14063	3.70586	0.000210677	0.00662335	ENSG00000285680.2
ENSG00000155495.9	143.703	5.24535	0.875676	3.7061	0.000210473	0.0066216	ENSG00000155495.9	MAGEC1
ENSG00000171951.5	5353.37	3.89716	0.511842	3.70654	0.000210112	0.00661491	ENSG00000171951.5	SCG2
ENSG00000159387.8	196.247	-3.73239	0.46719	-3.70812	0.000208808	0.00657847	ENSG00000159387.8	IRX6
ENSG00000287928.1	3.03095	-5.58957	0.967924	-3.70853	0.000208469	0.00657245	ENSG00000287928.1
ENSG00000182459.5	7.76405	3.56684	0.422204	3.7111	0.000206359	0.00651052	ENSG00000182459.5	TEX19
ENSG00000277200.1	114.357	3.48143	0.39917	3.71128	0.000206217	0.00651052	ENSG00000277200.1	NA
ENSG00000128918.15	709.432	-3.32892	0.357774	-3.7144	0.000203683	0.00643521	ENSG00000128918.15	ALDH1A2
ENSG00000237813.4	10.6461	-3.31802	0.354763	-3.71522	0.000203027	0.00641902	ENSG00000237813.4
ENSG00000152578.13	683.179	4.04213	0.549534	3.71612	0.000202304	0.0064007	ENSG00000152578.13	NA
ENSG00000226337.3	11.752	-5.03475	0.816196	-3.71817	0.000200673	0.00635361	ENSG00000226337.3	TMEM252-DT
ENSG00000255258.2	1.87163	5.62636	0.973214	3.72617	0.000194414	0.0061598	ENSG00000255258.2	LINC02743
ENSG00000130477.15	580.468	3.56056	0.418477	3.72915	0.000192124	0.00609156	ENSG00000130477.15	NA
ENSG00000279127.1	2.75109	-4.76993	0.742468	-3.73071	0.000190942	0.0060584	ENSG00000279127.1
ENSG00000162374.18	210.195	3.65313	0.442914	3.73238	0.000189676	0.00602251	ENSG00000162374.18	ELAVL4
ENSG00000236154.1	5.34913	3.85308	0.496308	3.73373	0.000188664	0.00599466	ENSG00000236154.1	NA
ENSG00000287894.1	1.28523	3.68105	0.449981	3.73583	0.000187097	0.0059491	ENSG00000287894.1
ENSG00000254486.1	1.61445	3.80609	0.483099	3.73854	0.000185089	0.00588944	ENSG00000254486.1	LINC02547
ENSG00000205866.4	44.9449	-8.11732	1.63494	-3.74163	0.000182834	0.00582184	ENSG00000205866.4	FAM99A
ENSG00000136573.14	109.712	-3.47733	0.394563	-3.74421	0.000180962	0.00576634	ENSG00000136573.14	NA
ENSG00000274993.1	63.226	-4.40056	0.640742	-3.74653	0.000179301	0.00571751	ENSG00000274993.1
ENSG00000271850.2	33.6718	-4.15798	0.575619	-3.74897	0.000177566	0.00566623	ENSG00000271850.2	LINC02343
ENSG00000235782.1	6.71708	-4.75878	0.735485	-3.75096	0.000176155	0.00562524	ENSG00000235782.1
ENSG00000257703.6	13.2954	5.09295	0.824561	3.75103	0.000176112	0.00562524	ENSG00000257703.6
ENSG00000140465.14	266.752	-4.20174	0.586935	-3.75125	0.000175953	0.00562524	ENSG00000140465.14	NA
ENSG00000234177.5	24.8406	4.4602	0.655126	3.75531	0.000173125	0.00554037	ENSG00000234177.5	LINC01114
ENSG00000169550.14	706.942	-4.11054	0.561817	-3.75663	0.00017222	0.00551537	ENSG00000169550.14	MUC15
ENSG00000143107.10	4.04483	3.68273	0.447756	3.75813	0.000171187	0.00548622	ENSG00000143107.10	FNDC7
ENSG00000105492.16	78.9234	-3.42736	0.379692	-3.75926	0.000170414	0.00546537	ENSG00000105492.16	SIGLEC6
ENSG00000174640.15	2571.89	-2.88319	0.234923	-3.75946	0.000170278	0.00546494	ENSG00000174640.15	SLCO2A1
ENSG00000104938.18	25.2388	-3.97784	0.525776	-3.76176	0.00016872	0.00541885	ENSG00000104938.18	CLEC4M
ENSG00000239881.1	6.66218	3.4968	0.397621	3.7644	0.00016695	0.00536585	ENSG00000239881.1	RPS27P25
ENSG00000163501.7	675.416	-4.00379	0.532197	-3.76514	0.000166459	0.00535393	ENSG00000163501.7	IHH
ENSG00000087495.17	368.028	3.54244	0.409587	3.76585	0.000165985	0.00534253	ENSG00000087495.17	PHACTR3
ENSG00000269113.4	546.956	-3.33037	0.352745	-3.77149	0.000162276	0.00522692	ENSG00000269113.4	TRABD2B
ENSG00000170509.12	586.008	-3.83326	0.486014	-3.77203	0.000161924	0.00521937	ENSG00000170509.12	HSD17B13
ENSG00000118271.12	8534.45	-5.0994	0.82158	-3.77249	0.000161626	0.00521353	ENSG00000118271.12	TTR
ENSG00000205076.4	212.033	-4.88649	0.765038	-3.773	0.000161299	0.00520674	ENSG00000205076.4	NA
ENSG00000173237.4	50.6523	-4.19286	0.581193	-3.77304	0.000161273	0.00520674	ENSG00000173237.4	NA
ENSG00000104833.12	1256.27	3.8092	0.479375	3.77407	0.000160606	0.00519187	ENSG00000104833.12	TUBB4A
ENSG00000122145.15	7.87018	-4.59286	0.686002	-3.77967	0.000157034	0.00508009	ENSG00000122145.15	TBX22
ENSG00000173930.9	738.061	-3.74857	0.462045	-3.78442	0.00015407	0.00498781	ENSG00000173930.9	SLCO4C1
ENSG00000133958.13	256.978	3.33231	0.351833	3.78677	0.000152619	0.00494444	ENSG00000133958.13	NA
ENSG00000146678.10	2241.91	-4.54069	0.670589	-3.78875	0.000151407	0.00490872	ENSG00000146678.10	IGFBP1
ENSG00000287692.1	25.8589	-3.73144	0.456795	-3.79041	0.000150401	0.00487966	ENSG00000287692.1
ENSG00000217236.2	21.1291	4.44704	0.645215	3.79261	0.000149074	0.00484015	ENSG00000217236.2	SP9
ENSG00000123358.20	6047.64	-2.98947	0.260874	-3.79289	0.000148902	0.00483806	ENSG00000123358.20	NR4A1
ENSG00000147481.17	95.9149	4.65242	0.699304	3.79294	0.000148876	0.00483806	ENSG00000147481.17	SNTG1
ENSG00000287689.1	2.05742	4.53505	0.668307	3.79325	0.00014869	0.00483806	ENSG00000287689.1
ENSG00000188676.13	25.6912	-3.44656	0.381019	-3.79657	0.000146712	0.00477734	ENSG00000188676.13	NA
ENSG00000232211.1	0.745531	4.70813	0.712487	3.80095	0.000144143	0.00469713	ENSG00000232211.1
ENSG00000286322.1	5.36573	-3.60494	0.421874	-3.8043	0.000142208	0.00463744	ENSG00000286322.1	NA
ENSG00000117322.18	367.499	-3.79798	0.472231	-3.80741	0.000140432	0.00458289	ENSG00000117322.18	NA
ENSG00000117598.13	84.529	4.12022	0.556837	3.80761	0.000140318	0.00458251	ENSG00000117598.13	NA
ENSG00000267603.1	1.22787	-4.68764	0.705631	-3.80885	0.000139617	0.00456298	ENSG00000267603.1	LINC01028
ENSG00000230910.4	100.057	3.89873	0.497958	3.81304	0.000137268	0.00448948	ENSG00000230910.4	NA
ENSG00000186910.4	731.418	-4.78717	0.730577	-3.81502	0.00013617	0.00445685	ENSG00000186910.4	SERPINA11
ENSG00000256597.3	3.10043	4.67962	0.701836	3.81801	0.000134531	0.00440644	ENSG00000256597.3	LINC02393
ENSG00000226629.1	2.00965	-4.16271	0.566399	-3.81836	0.000134343	0.0044035	ENSG00000226629.1	LINC00974
ENSG00000115844.11	78.066	3.68108	0.439901	3.8215	0.000132645	0.00435105	ENSG00000115844.11	DLX2
ENSG00000258274.1	17.4662	-3.5053	0.39345	-3.82591	0.000130288	0.00427688	ENSG00000258274.1	CRADD-AS1
ENSG00000227157.2	12.6378	6.07766	1.06571	3.82625	0.000130112	0.00427424	ENSG00000227157.2
ENSG00000253239.1	10.9882	-4.58015	0.674304	-3.82639	0.000130035	0.00427424	ENSG00000253239.1	IGLVI-70
ENSG00000077080.10	123.002	4.56837	0.670965	3.82787	0.000129257	0.00425241	ENSG00000077080.10	ACTL6B
ENSG00000156675.16	3413.15	-2.97008	0.253285	-3.82999	0.000128151	0.00421914	ENSG00000156675.16	RAB11FIP1
ENSG00000233732.5	4.47166	-4.34521	0.612295	-3.8302	0.000128039	0.00421858	ENSG00000233732.5	IGHV3OR16-10
ENSG00000122584.13	230.947	4.87488	0.750465	3.8308	0.00012773	0.0042115	ENSG00000122584.13	NXPH1
ENSG00000105550.10	84.2206	-5.65372	0.953582	-3.83158	0.000127323	0.00420119	ENSG00000105550.10	FGF21
ENSG00000287893.1	6.31815	4.53124	0.660564	3.83194	0.000127139	0.00419822	ENSG00000287893.1
ENSG00000136881.12	1884.19	-4.17656	0.567661	-3.83426	0.000125943	0.00416182	ENSG00000136881.12	BAAT
ENSG00000175093.5	116.365	3.52557	0.39771	3.83588	0.000125114	0.00413748	ENSG00000175093.5	SPSB4
ENSG00000162728.5	177.032	4.13324	0.555778	3.8383	0.000123889	0.00410001	ENSG00000162728.5	KCNJ9
ENSG00000270318.1	3.79439	-4.27841	0.593515	-3.83885	0.000123612	0.00409387	ENSG00000270318.1	IGHV3OR16-11
ENSG00000274331.1	5.2152	4.85274	0.742515	3.842	0.000122034	0.00404461	ENSG00000274331.1
ENSG00000253877.6	18.5126	4.44287	0.635701	3.8428	0.000121637	0.00403446	ENSG00000253877.6	LINC01608
ENSG00000167552.14	12905.4	2.92677	0.240995	3.8456	0.000120257	0.00399165	ENSG00000167552.14	NA
ENSG00000211891.6	48.7266	-3.84476	0.47955	-3.84686	0.000119642	0.00397421	ENSG00000211891.6	IGHE
ENSG00000259416.2	10.0493	3.24788	0.323843	3.85336	0.000116509	0.00387301	ENSG00000259416.2	LINC02883
ENSG00000253807.6	13.3368	3.6849	0.437182	3.85401	0.000116199	0.00386558	ENSG00000253807.6	LINC01170
ENSG00000286788.1	7.92251	3.73019	0.448863	3.85461	0.000115915	0.00385901	ENSG00000286788.1
ENSG00000258626.2	10.5649	-3.42556	0.369306	-3.86011	0.000113335	0.00377596	ENSG00000258626.2	COX7A2P1
ENSG00000164418.21	292.22	3.57639	0.408155	3.86224	0.00011235	0.00374593	ENSG00000164418.21	NA
ENSG00000204655.12	294.206	5.11296	0.805899	3.86272	0.000112131	0.00374141	ENSG00000204655.12	MOG
ENSG00000186185.14	811.415	2.94608	0.244839	3.86407	0.000111512	0.00372356	ENSG00000186185.14	KIF18B
ENSG00000115616.3	476.226	-3.43204	0.370413	-3.86606	0.000110606	0.00369607	ENSG00000115616.3	SLC9A2
ENSG00000288041.1	5.57646	6.54074	1.17401	3.86773	0.000109854	0.00367367	ENSG00000288041.1
ENSG00000260187.2	1.68745	4.5889	0.669075	3.86937	0.000109116	0.00365176	ENSG00000260187.2	PPIAP48
ENSG00000240216.7	52.7369	-3.82033	0.470096	-3.87224	0.000107838	0.00361167	ENSG00000240216.7	CPHL1P
ENSG00000100121.13	6.89022	-4.2661	0.584774	-3.87516	0.000106553	0.00357134	ENSG00000100121.13	NA
ENSG00000116299.17	6675.81	-3.5235	0.393049	-3.87611	0.000106141	0.0035602	ENSG00000116299.17	ELAPOR1
ENSG00000245832.7	6.68991	3.80277	0.465028	3.8767	0.000105883	0.00355422	ENSG00000245832.7	MIR4300HG
ENSG00000124479.11	188.995	3.76122	0.454107	3.87842	0.000105137	0.00353184	ENSG00000124479.11	NDP
ENSG00000109321.11	1416.64	-3.52104	0.392072	-3.87949	0.000104674	0.00351892	ENSG00000109321.11	AREG
ENSG00000120251.21	885.935	4.40421	0.61947	3.88108	0.000103995	0.00349874	ENSG00000120251.21	NA
ENSG00000229770.2	3.61029	5.07999	0.793215	3.88292	0.000103211	0.00347497	ENSG00000229770.2
ENSG00000128482.16	221.001	3.44078	0.370978	3.88374	0.000102863	0.00346588	ENSG00000128482.16	RNF112
ENSG00000153292.16	1008.45	-3.78138	0.458612	-3.88429	0.000102628	0.00346058	ENSG00000153292.16	ADGRF1
ENSG00000113196.3	56.8353	-5.28352	0.845041	-3.88563	0.000102063	0.00344414	ENSG00000113196.3	HAND1
ENSG00000019102.12	1119.64	-3.50852	0.388223	-3.8857	0.000102034	0.00344414	ENSG00000019102.12	VSIG2
ENSG00000254726.3	1500.65	3.00045	0.257385	3.88696	0.000101508	0.00343058	ENSG00000254726.3	MEX3A
ENSG00000243449.6	417.134	3.04005	0.267571	3.887	0.000101492	0.00343058	ENSG00000243449.6	NA
ENSG00000234638.1	3.69041	-5.0396	0.78196	-3.88715	0.000101427	0.00343058	ENSG00000234638.1
ENSG00000272438.1	8.99041	3.43367	0.368635	3.88914	0.000100599	0.00340761	ENSG00000272438.1
ENSG00000232079.7	98.547	-4.21103	0.56845	-3.88958	0.000100419	0.0034041	ENSG00000232079.7	LINC01697
ENSG00000251076.1	20.3322	-4.88801	0.742369	-3.89026	0.000100135	0.00339707	ENSG00000251076.1
ENSG00000168703.5	53.5355	-4.61666	0.672329	-3.89194	9.94e-05	0.00337631	ENSG00000168703.5	WFDC12
ENSG00000213760.11	255.931	3.52677	0.391916	3.89565	9.79e-05	0.00332746	ENSG00000213760.11	ATP6V1G2
ENSG00000254337.2	12.1381	4.11458	0.542611	3.89705	9.74e-05	0.00331086	ENSG00000254337.2
ENSG00000248373.6	10.1768	-5.15014	0.808303	-3.89723	9.73e-05	0.00331086	ENSG00000248373.6	NA
ENSG00000265763.4	274.297	3.5388	0.394672	3.89892	9.66e-05	0.00329035	ENSG00000265763.4	ZNF488
ENSG00000188674.11	48.758	5.23276	0.828234	3.90319	9.49e-05	0.00323531	ENSG00000188674.11	C2orf80
ENSG00000198829.6	293.815	-3.26581	0.324285	-3.90338	9.49e-05	0.0032353	ENSG00000198829.6	SUCNR1
ENSG00000214856.11	31.4731	-4.88143	0.738157	-3.90355	9.48e-05	0.0032353	ENSG00000214856.11	NA
ENSG00000270540.1	4.24147	4.14883	0.550276	3.905	9.42e-05	0.00321862	ENSG00000270540.1
ENSG00000148798.11	719.483	3.95249	0.499734	3.90706	9.34e-05	0.00319367	ENSG00000148798.11	INA
ENSG00000145113.22	2519.93	-3.65898	0.424545	-3.90766	9.32e-05	0.00318826	ENSG00000145113.22	MUC4
ENSG00000226859.1	1.4551	5.06643	0.784618	3.90818	9.3e-05	0.00318387	ENSG00000226859.1	LINC02051
ENSG00000177839.7	172.1	2.98243	0.251302	3.90936	9.25e-05	0.00317071	ENSG00000177839.7	PCDHB9
ENSG00000112238.12	16.1956	4.40438	0.613997	3.91595	9e-05	0.00308775	ENSG00000112238.12	PRDM13
ENSG00000228392.3	1.06964	4.49744	0.637583	3.91704	8.96e-05	0.00307626	ENSG00000228392.3
ENSG00000124212.6	1514.12	-3.25765	0.321032	-3.91753	8.95e-05	0.00307235	ENSG00000124212.6	PTGIS
ENSG00000153253.19	356.874	3.6983	0.433495	3.91769	8.94e-05	0.00307235	ENSG00000153253.19	NA
ENSG00000248517.1	9.01503	-4.69184	0.686916	-3.91873	8.9e-05	0.00306182	ENSG00000248517.1	LINC02437
ENSG00000077943.8	646.317	-3.0423	0.265934	-3.91938	8.88e-05	0.00305589	ENSG00000077943.8	ITGA8
ENSG00000107796.13	6409.4	-2.97301	0.248217	-3.91998	8.86e-05	0.00305059	ENSG00000107796.13	ACTA2
ENSG00000151322.19	631.787	3.50329	0.383364	3.92131	8.81e-05	0.00303621	ENSG00000151322.19	NA
ENSG00000167889.13	318.243	3.48024	0.377414	3.92206	8.78e-05	0.00302906	ENSG00000167889.13	MGAT5B
ENSG00000253363.7	11.2434	5.02831	0.771947	3.92296	8.75e-05	0.00302016	ENSG00000253363.7
ENSG00000284700.1	4.83414	4.7519	0.701469	3.92305	8.74e-05	0.00302016	ENSG00000284700.1	NA
ENSG00000159164.10	1245.41	3.2629	0.321794	3.92457	8.69e-05	0.00300465	ENSG00000159164.10	SV2A
ENSG00000163631.17	213662	-4.95624	0.753211	-3.92485	8.68e-05	0.00300344	ENSG00000163631.17	ALB
ENSG00000204670.7	4.34787	-4.53728	0.646188	-3.92653	8.62e-05	0.00298495	ENSG00000204670.7	IGKV1OR2-3
ENSG00000163751.4	531.337	-3.38522	0.352756	-3.92685	8.61e-05	0.00298328	ENSG00000163751.4	CPA3
ENSG00000256713.8	46.0685	-4.38229	0.606465	-3.92815	8.56e-05	0.00296951	ENSG00000256713.8	PGA5
ENSG00000164434.12	1483.87	4.6546	0.675648	3.92896	8.53e-05	0.00296177	ENSG00000164434.12	FABP7
ENSG00000142408.6	144.277	3.57942	0.401937	3.92953	8.51e-05	0.00295712	ENSG00000142408.6	NA
ENSG00000232065.1	14.5039	2.85136	0.216633	3.92998	8.5e-05	0.00295389	ENSG00000232065.1	NA
ENSG00000259846.1	3.27084	4.4949	0.634241	3.93369	8.37e-05	0.00291095	ENSG00000259846.1
ENSG00000278012.1	3.19893	4.78962	0.70912	3.93392	8.36e-05	0.00291035	ENSG00000278012.1
ENSG00000228592.2	4.31136	5.87835	0.985808	3.93418	8.35e-05	0.00290947	ENSG00000228592.2	D21S2088E
ENSG00000241231.2	18.3181	5.01691	0.766773	3.93456	8.34e-05	0.00290723	ENSG00000241231.2
ENSG00000163220.11	29321.9	-3.79774	0.45691	-3.93457	8.33e-05	0.00290723	ENSG00000163220.11	S100A9
ENSG00000138347.16	38.7196	-3.91594	0.486947	-3.9346	8.33e-05	0.00290723	ENSG00000138347.16	NA
ENSG00000247763.2	3.60181	3.10059	0.279557	3.93689	8.25e-05	0.00288587	ENSG00000247763.2	TUBAP14
ENSG00000249082.2	40.7258	-4.41299	0.612717	-3.93818	8.21e-05	0.00287264	ENSG00000249082.2	EPIST
ENSG00000101951.17	63.6924	-5.63166	0.921915	-3.93926	8.17e-05	0.00286202	ENSG00000101951.17	PAGE4
ENSG00000186960.12	19.0391	4.99471	0.760123	3.93977	8.16e-05	0.00285816	ENSG00000186960.12	NA
ENSG00000198624.13	1622.51	-2.77241	0.196001	-3.94085	8.12e-05	0.0028476	ENSG00000198624.13	CCDC69
ENSG00000287706.1	10.5394	5.26691	0.828751	3.94196	8.08e-05	0.00283745	ENSG00000287706.1	NA
ENSG00000226741.2	6.6479	-5.22922	0.819206	-3.94189	8.08e-05	0.00283745	ENSG00000226741.2	LINC02554
ENSG00000250529.1	1.11047	-9.25735	1.83997	-3.94427	8e-05	0.00281389	ENSG00000250529.1	LINC02121
ENSG00000257048.1	1.98276	-4.55688	0.647924	-3.94626	7.94e-05	0.00279278	ENSG00000257048.1	LINC02417
ENSG00000244575.3	488.389	-3.76094	0.446	-3.94829	7.87e-05	0.00277143	ENSG00000244575.3	IGKV1-27
ENSG00000134668.12	357.838	3.30734	0.331047	3.94911	7.84e-05	0.00276407	ENSG00000134668.12	NA
ENSG00000229150.1	9.05535	8.36586	1.60956	3.95503	7.65e-05	0.00269875	ENSG00000229150.1	NA
ENSG00000188573.8	141.635	3.5356	0.388044	3.95729	7.58e-05	0.00267548	ENSG00000188573.8	FBLL1
ENSG00000004777.18	776.505	2.79381	0.200483	3.9595	7.51e-05	0.00265287	ENSG00000004777.18	NA
ENSG00000164035.10	939.058	-2.94678	0.238967	-3.96198	7.43e-05	0.00262793	ENSG00000164035.10	EMCN
ENSG00000060566.14	926.187	-4.59488	0.654952	-3.96195	7.43e-05	0.00262793	ENSG00000060566.14	CREB3L3
ENSG00000251087.3	6.90829	3.72914	0.436398	3.9623	7.42e-05	0.00262793	ENSG00000251087.3	ALG1L3P
ENSG00000237410.1	3.7606	3.67214	0.422007	3.96236	7.42e-05	0.00262793	ENSG00000237410.1	NRXN2-AS1
ENSG00000180861.9	265.848	-4.26234	0.570825	-3.96329	7.39e-05	0.00262151	ENSG00000180861.9	LINC01559
ENSG00000139200.14	437.669	3.56592	0.394752	3.96686	7.28e-05	0.00258463	ENSG00000139200.14	PIANP
ENSG00000189051.5	33.9741	-3.82919	0.461023	-3.96769	7.26e-05	0.00257765	ENSG00000189051.5	NA
ENSG00000224721.1	7.89306	-4.03503	0.512834	-3.96821	7.24e-05	0.00257407	ENSG00000224721.1	NA
ENSG00000267334.1	2.62023	5.44962	0.869125	3.96907	7.22e-05	0.0025669	ENSG00000267334.1	KIF18B-DT
ENSG00000237166.2	4.81036	3.79775	0.452658	3.97154	7.14e-05	0.0025424	ENSG00000237166.2	NA
ENSG00000258537.5	4.29279	-4.26364	0.569425	-3.97531	7.03e-05	0.00250445	ENSG00000258537.5	NA
ENSG00000269489.1	8.69552	3.00893	0.253701	3.97683	6.98e-05	0.00249051	ENSG00000269489.1
ENSG00000231698.2	2.24855	-5.62567	0.911213	-3.97895	6.92e-05	0.00247034	ENSG00000231698.2	NA
ENSG00000070019.5	343.679	-3.88492	0.473491	-3.98091	6.87e-05	0.00245206	ENSG00000070019.5	GUCY2C
ENSG00000283766.1	12.9447	-4.39801	0.602343	-3.98114	6.86e-05	0.00245163	ENSG00000283766.1
ENSG00000164683.18	1386.47	3.11948	0.281085	3.98271	6.81e-05	0.00243743	ENSG00000164683.18	NA
ENSG00000244242.2	147.724	3.33595	0.335328	3.984	6.78e-05	0.00242619	ENSG00000244242.2	IFITM10
ENSG00000270187.1	4.00302	-4.64106	0.66222	-3.98819	6.66e-05	0.00238564	ENSG00000270187.1	IGKV1OR2-11
ENSG00000146006.8	186.203	3.66313	0.416842	3.98984	6.61e-05	0.00237106	ENSG00000146006.8	LRRTM2
ENSG00000145248.7	111.402	3.58982	0.398396	3.99055	6.59e-05	0.00236587	ENSG00000145248.7	SLC10A4
ENSG00000248713.1	68.8466	-3.98733	0.497697	-3.99305	6.52e-05	0.00234296	ENSG00000248713.1	NA
ENSG00000260903.3	83.5615	4.06562	0.516984	3.99551	6.46e-05	0.00232061	ENSG00000260903.3	XKR7
ENSG00000111046.4	15.1407	-5.30685	0.827438	-3.99649	6.43e-05	0.00231291	ENSG00000111046.4	MYF6
ENSG00000244215.2	2.81541	-5.04034	0.760642	-3.99707	6.41e-05	0.00230907	ENSG00000244215.2	LINC02016
ENSG00000286284.1	4.33344	7.15486	1.28955	3.99741	6.4e-05	0.00230762	ENSG00000286284.1
ENSG00000175426.11	918.502	3.82693	0.456577	4.00136	6.3e-05	0.00227129	ENSG00000175426.11	PCSK1
ENSG00000138316.11	346.455	3.02497	0.256135	4.00166	6.29e-05	0.00227022	ENSG00000138316.11	ADAMTS14
ENSG00000110076.19	1404.09	3.41143	0.352428	4.00487	6.21e-05	0.00224144	ENSG00000110076.19	NA
ENSG00000184302.7	7.00076	4.99469	0.74749	4.00633	6.17e-05	0.00222988	ENSG00000184302.7	SIX6
ENSG00000253131.1	5.07642	-4.54455	0.63514	-4.00628	6.17e-05	0.00222988	ENSG00000253131.1	IGHV7-56
ENSG00000130294.17	4309.68	4.01479	0.502638	4.00844	6.11e-05	0.00221321	ENSG00000130294.17	NA
ENSG00000264589.4	45.4446	4.13642	0.532922	4.00889	6.1e-05	0.0022108	ENSG00000264589.4	NA
ENSG00000264458.1	4.20132	3.83649	0.458037	4.00948	6.09e-05	0.0022071	ENSG00000264458.1
ENSG00000266970.1	37.1444	3.00581	0.250579	4.01396	5.97e-05	0.00216735	ENSG00000266970.1	NA
ENSG00000124564.17	957.031	-5.3071	0.82367	-4.01508	5.94e-05	0.00215886	ENSG00000124564.17	SLC17A3
ENSG00000144278.15	531.973	3.87342	0.466481	4.01607	5.92e-05	0.0021529	ENSG00000144278.15	GALNT13
ENSG00000243081.2	21.7238	-4.7015	0.672696	-4.01592	5.92e-05	0.0021529	ENSG00000243081.2
ENSG00000278642.1	4.16693	3.46383	0.364442	4.01664	5.9e-05	0.00214988	ENSG00000278642.1
ENSG00000288648.1	2.89503	5.57434	0.889638	4.01774	5.88e-05	0.00214156	ENSG00000288648.1
ENSG00000223350.2	162.11	-4.02103	0.502636	-4.02085	5.8e-05	0.00211519	ENSG00000223350.2	IGLV9-49
ENSG00000184564.11	931.1	-3.8884	0.469545	-4.02177	5.78e-05	0.00210872	ENSG00000184564.11	SLITRK6
ENSG00000253132.1	19.2529	-3.97342	0.490601	-4.02245	5.76e-05	0.00210434	ENSG00000253132.1	IGHV3-62
ENSG00000197321.15	4521.81	-2.71363	0.176809	-4.03616	5.43e-05	0.00198676	ENSG00000197321.15	NA
ENSG00000286710.1	20.6338	3.61205	0.399227	4.03794	5.39e-05	0.00197337	ENSG00000286710.1
ENSG00000259791.1	1.36674	-5.35579	0.830951	-4.0385	5.38e-05	0.0019703	ENSG00000259791.1
ENSG00000228035.1	2.22151	-3.96985	0.487609	-4.03981	5.35e-05	0.0019609	ENSG00000228035.1	NGF-AS1
ENSG00000230269.7	18.1737	4.47435	0.612371	4.04061	5.33e-05	0.00195588	ENSG00000230269.7	LINC02525
ENSG00000211965.4	610.249	-3.8349	0.453313	-4.04775	5.17e-05	0.00189872	ENSG00000211965.4	IGHV3-49
ENSG00000274928.6	6.10033	-3.95446	0.482766	-4.04846	5.16e-05	0.00189454	ENSG00000274928.6	NA
ENSG00000139364.10	347.937	3.62225	0.400637	4.04917	5.14e-05	0.00189035	ENSG00000139364.10	NA
ENSG00000161634.12	33.5074	-6.91342	1.21344	-4.04918	5.14e-05	0.00189035	ENSG00000161634.12	DCD
ENSG00000204175.5	226.056	-3.37287	0.33899	-4.04989	5.12e-05	0.00188763	ENSG00000204175.5	NA
ENSG00000279379.1	2.72252	5.01021	0.742857	4.0522	5.07e-05	0.00187064	ENSG00000279379.1
ENSG00000179292.5	225.083	3.86256	0.459591	4.05264	5.06e-05	0.00186868	ENSG00000179292.5	TMEM151A
ENSG00000228401.5	13.4461	-3.00326	0.247483	-4.05388	5.04e-05	0.00186036	ENSG00000228401.5	NA
ENSG00000231764.10	247.886	3.84161	0.454058	4.05589	4.99e-05	0.00184593	ENSG00000231764.10	NA
ENSG00000269761.1	0.775376	5.16948	0.781232	4.05703	4.97e-05	0.00183844	ENSG00000269761.1
ENSG00000160469.17	505.28	3.15276	0.283757	4.06248	4.86e-05	0.00179757	ENSG00000160469.17	BRSK1
ENSG00000231031.6	3.2418	5.28075	0.807542	4.06263	4.85e-05	0.00179757	ENSG00000231031.6	LINC01804
ENSG00000204872.4	75.5255	-3.67116	0.411361	-4.06253	4.85e-05	0.00179757	ENSG00000204872.4	NAT8B
ENSG00000137343.18	1026.14	2.69075	0.169956	4.06431	4.82e-05	0.00178798	ENSG00000137343.18	ATAT1
ENSG00000151418.12	51.3768	-7.10496	1.2558	-4.06509	4.8e-05	0.00178345	ENSG00000151418.12	ATP6V1G3
ENSG00000163873.10	898.974	3.84952	0.45484	4.06632	4.78e-05	0.00177558	ENSG00000163873.10	GRIK3
ENSG00000229178.1	12.312	2.93738	0.23042	4.06814	4.74e-05	0.00176322	ENSG00000229178.1
ENSG00000135443.8	6.43354	-4.53811	0.623473	-4.07092	4.68e-05	0.00174377	ENSG00000135443.8	KRT85
ENSG00000253691.2	19.7042	-4.14678	0.527181	-4.07218	4.66e-05	0.00173724	ENSG00000253691.2	IGKV2OR22-4
ENSG00000166917.11	7.79449	-5.24805	0.797664	-4.07196	4.66e-05	0.00173745	ENSG00000166917.11	MIR202HG
ENSG00000254176.1	3.48498	-4.45479	0.602751	-4.07265	4.65e-05	0.00173522	ENSG00000254176.1	IGHV3-75
ENSG00000066032.18	574.997	4.27895	0.559296	4.07467	4.61e-05	0.00172304	ENSG00000066032.18	NA
ENSG00000112936.19	3899.02	-3.60958	0.395038	-4.07448	4.61e-05	0.00172304	ENSG00000112936.19	NA
ENSG00000259666.3	2.95041	4.05813	0.505005	4.07547	4.59e-05	0.00171865	ENSG00000259666.3	LINGO1-AS1
ENSG00000250377.2	5.96035	5.20495	0.785669	4.07926	4.52e-05	0.00169224	ENSG00000250377.2
ENSG00000223675.1	1.79649	4.11961	0.519535	4.07983	4.51e-05	0.00168958	ENSG00000223675.1
ENSG00000135226.18	12.7492	-5.12211	0.765042	-4.08096	4.48e-05	0.00168274	ENSG00000135226.18	UGT2B28
ENSG00000169876.14	904.565	-5.71236	0.909678	-4.08096	4.48e-05	0.00168274	ENSG00000169876.14	MUC17
ENSG00000143228.13	642.933	2.96169	0.235593	4.08198	4.47e-05	0.00167819	ENSG00000143228.13	NUF2
ENSG00000187942.12	36.0693	-2.88829	0.217607	-4.08209	4.46e-05	0.00167819	ENSG00000187942.12	LDLRAD2
ENSG00000214402.7	57.1545	3.80767	0.442759	4.08274	4.45e-05	0.00167554	ENSG00000214402.7	LCNL1
ENSG00000152910.19	44.0446	5.10879	0.761025	4.08501	4.41e-05	0.00166068	ENSG00000152910.19	CNTNAP4
ENSG00000174453.10	18.9032	4.45217	0.600075	4.08643	4.38e-05	0.00165242	ENSG00000174453.10	VWC2L
ENSG00000254438.1	5.16325	4.44192	0.597577	4.08636	4.38e-05	0.00165242	ENSG00000254438.1	LINC02683
ENSG00000157833.13	720.113	2.96349	0.235519	4.09092	4.3e-05	0.001623	ENSG00000157833.13	GAREM2
ENSG00000204869.8	42.2262	3.47256	0.359192	4.09965	4.14e-05	0.00156434	ENSG00000204869.8	NA
ENSG00000046774.10	215.383	6.0251	0.9815	4.10097	4.11e-05	0.00155677	ENSG00000046774.10	MAGEC2
ENSG00000227877.7	32.7595	-4.28401	0.55671	-4.10269	4.08e-05	0.00154654	ENSG00000227877.7	MRLN
ENSG00000233999.3	27.9221	-3.92589	0.469234	-4.10432	4.06e-05	0.00153696	ENSG00000233999.3	IGKV3OR2-268
ENSG00000225546.6	9.36784	5.81858	0.929884	4.10651	4.02e-05	0.00152451	ENSG00000225546.6	LINC02476
ENSG00000075043.19	940.527	4.59003	0.63073	4.1064	4.02e-05	0.00152451	ENSG00000075043.19	NA
ENSG00000188817.8	95.9896	-4.42747	0.591103	-4.10669	4.01e-05	0.00152451	ENSG00000188817.8	SNTN
ENSG00000234918.1	62.3429	-8.06377	1.47609	-4.10798	3.99e-05	0.00151798	ENSG00000234918.1
ENSG00000228459.4	24.6023	3.48189	0.360131	4.11488	3.87e-05	0.00147455	ENSG00000228459.4	NA
ENSG00000180316.12	31.7904	-3.53216	0.372253	-4.1159	3.86e-05	0.0014693	ENSG00000180316.12	NA
ENSG00000260611.1	2.83643	5.80311	0.923584	4.11777	3.83e-05	0.00145864	ENSG00000260611.1
ENSG00000106809.11	735.975	-3.62785	0.395283	-4.1182	3.82e-05	0.0014572	ENSG00000106809.11	OGN
ENSG00000169031.20	412.67	-3.48126	0.359528	-4.12	3.79e-05	0.00144705	ENSG00000169031.20	NA
ENSG00000287275.1	11.2621	3.3067	0.317128	4.1204	3.78e-05	0.00144578	ENSG00000287275.1	NA
ENSG00000280087.1	33.6219	3.37567	0.333434	4.12578	3.69e-05	0.00141361	ENSG00000280087.1
ENSG00000142619.4	625.384	-4.5315	0.613556	-4.12594	3.69e-05	0.00141361	ENSG00000142619.4	PADI3
ENSG00000164362.21	80.434	3.62834	0.394531	4.12728	3.67e-05	0.00140683	ENSG00000164362.21	TERT
ENSG00000287867.1	1.17145	5.93702	0.953566	4.12874	3.65e-05	0.00139917	ENSG00000287867.1
ENSG00000211900.2	45.7336	-4.18022	0.527363	-4.1342	3.56e-05	0.0013675	ENSG00000211900.2	IGHJ6
ENSG00000163794.6	67.0172	2.90217	0.218098	4.13655	3.53e-05	0.00135475	ENSG00000163794.6	UCN
ENSG00000164363.10	28.8662	-5.99641	0.966056	-4.13683	3.52e-05	0.00135422	ENSG00000164363.10	SLC6A18
ENSG00000284791.2	4.12712	-4.25747	0.545423	-4.13893	3.49e-05	0.00134308	ENSG00000284791.2	SMIM41
ENSG00000253105.6	4.37755	-3.51244	0.365134	-4.14215	3.44e-05	0.0013255	ENSG00000253105.6
ENSG00000074527.13	2629.46	-2.98606	0.237945	-4.14408	3.41e-05	0.00131548	ENSG00000074527.13	NTN4
ENSG00000226668.5	1.73131	4.8283	0.682272	4.14542	3.39e-05	0.00130897	ENSG00000226668.5	NA
ENSG00000257842.6	17.2007	4.34574	0.565837	4.14561	3.39e-05	0.00130897	ENSG00000257842.6	NOVA1-DT
ENSG00000260496.3	4.32411	3.76623	0.425835	4.14769	3.36e-05	0.0012983	ENSG00000260496.3
ENSG00000287277.1	9.30253	3.43835	0.346745	4.14814	3.35e-05	0.00129687	ENSG00000287277.1
ENSG00000156103.16	661.475	3.38767	0.334445	4.14916	3.34e-05	0.00129226	ENSG00000156103.16	MMP16
ENSG00000144837.9	1034.86	-3.37672	0.331488	-4.15315	3.28e-05	0.001271	ENSG00000144837.9	PLA1A
ENSG00000242371.1	101.001	-4.08681	0.50219	-4.15542	3.25e-05	0.00125955	ENSG00000242371.1	IGKV1-39
ENSG00000278484.1	16.3939	-4.74288	0.659933	-4.1563	3.23e-05	0.00125581	ENSG00000278484.1
ENSG00000129159.9	137.712	3.74385	0.419481	4.15715	3.22e-05	0.00125221	ENSG00000129159.9	KCNC1
ENSG00000262484.1	31.5057	3.17081	0.28143	4.16021	3.18e-05	0.00123665	ENSG00000262484.1	NA
ENSG00000171056.8	358.35	-2.99123	0.238255	-4.16038	3.18e-05	0.00123665	ENSG00000171056.8	SOX7
ENSG00000225362.10	47.0126	-3.95617	0.470173	-4.16054	3.17e-05	0.00123665	ENSG00000225362.10	CT62
ENSG00000171446.7	18.9868	-4.66808	0.641122	-4.16158	3.16e-05	0.00123245	ENSG00000171446.7	KRT27
ENSG00000138379.5	87.1695	3.77488	0.426167	4.16474	3.12e-05	0.00121763	ENSG00000138379.5	MSTN
ENSG00000173467.9	1268.58	-4.2765	0.546662	-4.16436	3.12e-05	0.0012186	ENSG00000173467.9	AGR3
ENSG00000105695.15	513.236	4.4544	0.588981	4.16719	3.08e-05	0.00120568	ENSG00000105695.15	MAG
ENSG00000155886.11	383.623	4.00862	0.481895	4.16817	3.07e-05	0.00120161	ENSG00000155886.11	NA
ENSG00000231210.3	14.6986	-4.61912	0.628303	-4.16855	3.07e-05	0.00120062	ENSG00000231210.3	COMETT
ENSG00000183691.6	101.985	3.5987	0.383459	4.16915	3.06e-05	0.00119852	ENSG00000183691.6	NOG
ENSG00000285155.1	8.48473	-4.32348	0.557041	-4.1711	3.03e-05	0.00118934	ENSG00000285155.1
ENSG00000231064.7	52.2376	2.97232	0.232759	4.17737	2.95e-05	0.00115809	ENSG00000231064.7	NA
ENSG00000130598.16	263.618	-3.61088	0.385577	-4.17784	2.94e-05	0.00115672	ENSG00000130598.16	NA
ENSG00000125675.18	457.371	3.87764	0.448517	4.18633	2.83e-05	0.00111526	ENSG00000125675.18	NA
ENSG00000255191.1	10.0081	-4.01247	0.480447	-4.18875	2.8e-05	0.00110442	ENSG00000255191.1
ENSG00000139155.9	117.522	3.67254	0.398834	4.19356	2.75e-05	0.00108221	ENSG00000139155.9	SLCO1C1
ENSG00000129170.10	46.5296	-5.42	0.81509	-4.19586	2.72e-05	0.00107224	ENSG00000129170.10	CSRP3
ENSG00000159516.9	355.037	-6.66704	1.11142	-4.19916	2.68e-05	0.00105769	ENSG00000159516.9	SPRR2G
ENSG00000244476.3	25.5192	-3.70197	0.405273	-4.19955	2.67e-05	0.00105677	ENSG00000244476.3	ERVFRD-1
ENSG00000286174.1	2.74551	4.80274	0.667152	4.20105	2.66e-05	0.00105165	ENSG00000286174.1
ENSG00000283199.3	79.7234	-3.31112	0.312113	-4.20078	2.66e-05	0.00105199	ENSG00000283199.3	C13orf46
ENSG00000211935.3	840.072	-3.97978	0.471088	-4.20257	2.64e-05	0.00104555	ENSG00000211935.3	IGHV1-3
ENSG00000124743.6	106.673	-3.0155	0.24158	-4.20359	2.63e-05	0.00104178	ENSG00000124743.6	KLHL31
ENSG00000256422.6	20.1403	4.49234	0.592363	4.20746	2.58e-05	0.00102503	ENSG00000256422.6	NA
ENSG00000211951.2	270.394	-4.07655	0.493503	-4.20777	2.58e-05	0.00102453	ENSG00000211951.2	IGHV2-26
ENSG00000148482.12	33.5033	4.6945	0.639944	4.21052	2.55e-05	0.00101393	ENSG00000148482.12	SLC39A12
ENSG00000165269.13	266.208	-3.46853	0.3488	-4.21024	2.55e-05	0.00101429	ENSG00000165269.13	AQP7
ENSG00000277011.1	29.1867	-5.18977	0.757372	-4.21163	2.54e-05	0.00100987	ENSG00000277011.1
ENSG00000205810.9	5.21753	4.15216	0.510889	4.21258	2.52e-05	0.00100658	ENSG00000205810.9	KLRC3
ENSG00000273063.1	1.16776	3.51922	0.360639	4.21257	2.52e-05	0.00100658	ENSG00000273063.1
ENSG00000259094.1	7.02724	-5.42017	0.811798	-4.21308	2.52e-05	0.00100609	ENSG00000259094.1
ENSG00000120156.22	679.647	-2.88906	0.210812	-4.21731	2.47e-05	0.000988308	ENSG00000120156.22	TEK
ENSG00000216560.4	3.09378	-5.94259	0.933964	-4.22135	2.43e-05	0.000971598	ENSG00000216560.4	LINC00955
ENSG00000248238.2	5.62025	4.62087	0.620366	4.22471	2.39e-05	0.000958083	ENSG00000248238.2	LINC02438
ENSG00000187957.8	1900.08	4.15566	0.510099	4.22596	2.38e-05	0.000953647	ENSG00000187957.8	DNER
ENSG00000242534.2	36.9974	-4.30942	0.546409	-4.22653	2.37e-05	0.000952066	ENSG00000242534.2	NA
ENSG00000136315.4	2.48497	3.56036	0.368725	4.23177	2.32e-05	0.000931018	ENSG00000136315.4	NA
ENSG00000167011.9	56.1725	4.06194	0.487005	4.23391	2.3e-05	0.00092383	ENSG00000167011.9	NAT16
ENSG00000227418.6	49.881	-7.99596	1.41637	-4.23334	2.3e-05	0.000925351	ENSG00000227418.6	PCGEM1
ENSG00000211445.12	32000.5	-3.46121	0.345027	-4.23505	2.29e-05	0.000920007	ENSG00000211445.12	NA
ENSG00000257743.8	368.404	-4.33116	0.549926	-4.23903	2.24e-05	0.000904644	ENSG00000257743.8	NA
ENSG00000133328.4	100.533	-3.4627	0.344924	-4.24064	2.23e-05	0.000899011	ENSG00000133328.4	PLAAT2
ENSG00000167654.18	901.654	4.76604	0.651881	4.24317	2.2e-05	0.000889736	ENSG00000167654.18	ATCAY
ENSG00000235180.1	3.95579	4.02375	0.47692	4.24337	2.2e-05	0.000889736	ENSG00000235180.1	LINC00601
ENSG00000229051.2	7.40336	-4.52786	0.595485	-4.24505	2.19e-05	0.000883904	ENSG00000229051.2	LINC01788
ENSG00000174429.4	7.64309	-3.89825	0.447082	-4.24587	2.18e-05	0.000881476	ENSG00000174429.4	ABRA
ENSG00000251410.2	2.18461	4.57921	0.606842	4.25022	2.14e-05	0.0008653	ENSG00000251410.2
ENSG00000135097.7	571.5	3.40078	0.329435	4.25208	2.12e-05	0.000858938	ENSG00000135097.7	MSI1
ENSG00000207751.3	7.6915	2.94303	0.22156	4.25631	2.08e-05	0.000843637	ENSG00000207751.3	NA
ENSG00000100276.10	126.421	3.38267	0.3248	4.25698	2.07e-05	0.000841862	ENSG00000100276.10	RASL10A
ENSG00000246430.7	19.3243	-3.3898	0.326395	-4.25802	2.06e-05	0.000838715	ENSG00000246430.7	NA
ENSG00000242021.2	5.61181	4.31273	0.542913	4.25986	2.05e-05	0.000832624	ENSG00000242021.2
ENSG00000176387.7	2392.63	-3.4315	0.335986	-4.26058	2.04e-05	0.000830678	ENSG00000176387.7	HSD11B2
ENSG00000149489.9	293.907	2.95894	0.224997	4.26202	2.03e-05	0.000826845	ENSG00000149489.9	ROM1
ENSG00000138722.10	390.56	-3.18895	0.278978	-4.26181	2.03e-05	0.000826899	ENSG00000138722.10	MMRN1
ENSG00000266174.1	1.29747	3.68949	0.396201	4.26421	2.01e-05	0.000819533	ENSG00000266174.1	MIR4666A
ENSG00000065534.19	7343.7	-3.04712	0.245533	-4.26467	2e-05	0.000818594	ENSG00000065534.19	NA
ENSG00000198074.10	5018.43	-4.38235	0.558471	-4.26585	1.99e-05	0.000815054	ENSG00000198074.10	AKR1B10
ENSG00000185739.13	229.971	-3.48872	0.34874	-4.26885	1.96e-05	0.000804907	ENSG00000185739.13	SRL
ENSG00000253936.1	9.5364	-4.34201	0.548624	-4.26888	1.96e-05	0.000804907	ENSG00000253936.1	IGHV3-63
ENSG00000235597.2	50.4604	4.67999	0.627366	4.27181	1.94e-05	0.000795751	ENSG00000235597.2	NA
ENSG00000198358.4	4.70498	-4.36648	0.553953	-4.27199	1.94e-05	0.000795751	ENSG00000198358.4
ENSG00000286755.1	5.97916	3.38021	0.322987	4.27328	1.93e-05	0.000792708	ENSG00000286755.1
ENSG00000137204.15	1016.72	-5.3126	0.775246	-4.27297	1.93e-05	0.000793064	ENSG00000137204.15	SLC22A7
ENSG00000114638.8	1524.83	-4.73931	0.640765	-4.27507	1.91e-05	0.000787083	ENSG00000114638.8	UPK1B
ENSG00000284650.1	16.8015	6.5848	1.07205	4.27665	1.9e-05	0.000782261	ENSG00000284650.1
ENSG00000259104.2	70.6328	-5.59436	0.840065	-4.27867	1.88e-05	0.0007759	ENSG00000259104.2	PTCSC3
ENSG00000128310.3	4.71374	3.54435	0.360831	4.28	1.87e-05	0.000772007	ENSG00000128310.3	GALR3
ENSG00000225431.1	153.049	-4.00406	0.468165	-4.28068	1.86e-05	0.000770364	ENSG00000225431.1	NA
ENSG00000176049.16	290.478	3.58207	0.36949	4.28176	1.85e-05	0.000767338	ENSG00000176049.16	JAKMIP2
ENSG00000163202.5	185.995	-7.79173	1.3521	-4.28351	1.84e-05	0.000762013	ENSG00000163202.5	LCE3D
ENSG00000152208.13	103.835	4.62381	0.61244	4.28419	1.83e-05	0.000760402	ENSG00000152208.13	GRID2
ENSG00000277156.1	9.26286	3.37592	0.320845	4.28843	1.8e-05	0.000746715	ENSG00000277156.1	TOMM40P1
ENSG00000241755.1	882.72	-3.90634	0.444256	-4.29109	1.78e-05	0.000739217	ENSG00000241755.1	IGKV1-9
ENSG00000015413.9	1379.81	-4.02042	0.470929	-4.29029	1.78e-05	0.000741184	ENSG00000015413.9	NA
ENSG00000242076.2	36.5306	-4.35854	0.549077	-4.29546	1.74e-05	0.000725468	ENSG00000242076.2	NA
ENSG00000228325.5	5.92484	-4.91264	0.676312	-4.30666	1.66e-05	0.000690369	ENSG00000228325.5	IGKV3D-7
ENSG00000154118.13	250.689	3.85433	0.430433	4.30806	1.65e-05	0.000686656	ENSG00000154118.13	JPH3
ENSG00000123307.4	37.0374	7.22038	1.21105	4.31061	1.63e-05	0.000679394	ENSG00000123307.4	NEUROD4
ENSG00000228933.8	12.2751	3.9671	0.456212	4.31181	1.62e-05	0.000676358	ENSG00000228933.8
ENSG00000109205.16	118.898	-4.50874	0.581828	-4.31183	1.62e-05	0.000676358	ENSG00000109205.16	NA
ENSG00000179083.6	101.011	4.04636	0.473634	4.32056	1.56e-05	0.000651326	ENSG00000179083.6	NA
ENSG00000187045.19	997.04	-4.01447	0.466234	-4.32072	1.56e-05	0.000651326	ENSG00000187045.19	TMPRSS6
ENSG00000128040.11	43.5712	-3.70258	0.393787	-4.32361	1.53e-05	0.000643588	ENSG00000128040.11	NA
ENSG00000229457.1	17.9467	-7.26559	1.21767	-4.3243	1.53e-05	0.000642159	ENSG00000229457.1	LINC01789
ENSG00000183784.7	80.7386	-3.31371	0.303486	-4.32872	1.5e-05	0.000629995	ENSG00000183784.7	DOCK8-AS1
ENSG00000152092.16	899.598	4.27706	0.525813	4.33054	1.49e-05	0.000626587	ENSG00000152092.16	ASTN1
ENSG00000162897.16	173.739	-4.29302	0.529628	-4.32949	1.49e-05	0.000628396	ENSG00000162897.16	FCAMR
ENSG00000253545.1	7.1052	-4.44722	0.565244	-4.3295	1.49e-05	0.000628396	ENSG00000253545.1	IGHV3-52
ENSG00000170927.15	620.121	-4.07924	0.48002	-4.33158	1.48e-05	0.000624243	ENSG00000170927.15	PKHD1
ENSG00000230481.2	6.68876	-4.68024	0.61861	-4.33267	1.47e-05	0.000621725	ENSG00000230481.2	IGKV1OR22-5
ENSG00000196358.11	297.059	3.33212	0.307266	4.33539	1.46e-05	0.000615253	ENSG00000196358.11	NA
ENSG00000214888.3	25.9011	-4.78264	0.642022	-4.33419	1.46e-05	0.000618051	ENSG00000214888.3	NA
ENSG00000261272.1	14.065	-4.77857	0.640158	-4.34044	1.42e-05	0.000601855	ENSG00000261272.1	MUC22
ENSG00000168477.19	1261.91	-3.14015	0.262605	-4.3417	1.41e-05	0.000598988	ENSG00000168477.19	TNXB
ENSG00000115474.7	59.7236	-4.27302	0.523185	-4.34459	1.4e-05	0.000591715	ENSG00000115474.7	KCNJ13
ENSG00000288617.1	9.77717	6.1269	0.949754	4.34523	1.39e-05	0.000590557	ENSG00000288617.1	NA
ENSG00000238230.2	4.74981	5.28658	0.75583	4.34831	1.37e-05	0.000582887	ENSG00000238230.2	NA
ENSG00000142549.9	190.824	3.7801	0.409372	4.34837	1.37e-05	0.000582887	ENSG00000142549.9	NA
ENSG00000260943.1	56.6496	-5.03705	0.697902	-4.35169	1.35e-05	0.000575054	ENSG00000260943.1	LINC02555
ENSG00000268496.1	20.5449	4.27149	0.520298	4.36574	1.27e-05	0.000540332	ENSG00000268496.1
ENSG00000255007.1	14.5661	-4.59357	0.594116	-4.36542	1.27e-05	0.000540599	ENSG00000255007.1	NA
ENSG00000260802.1	147.474	-4.45352	0.561832	-4.36701	1.26e-05	0.000537721	ENSG00000260802.1	NA
ENSG00000211652.2	232.702	-3.95735	0.448047	-4.36863	1.25e-05	0.000534772	ENSG00000211652.2	IGLV7-43
ENSG00000197308.9	88.8369	-4.71967	0.622622	-4.36809	1.25e-05	0.000535574	ENSG00000197308.9	GATA3-AS1
ENSG00000124092.12	172.424	4.8415	0.650231	4.36999	1.24e-05	0.000531964	ENSG00000124092.12	NA
ENSG00000189334.9	8249.57	-3.68205	0.384595	-4.37355	1.22e-05	0.000523855	ENSG00000189334.9	S100A14
ENSG00000073282.14	4110.03	-4.07132	0.473556	-4.37396	1.22e-05	0.000523366	ENSG00000073282.14	TP63
ENSG00000267339.7	26.4971	4.70813	0.618568	4.37807	1.2e-05	0.000514096	ENSG00000267339.7	NA
ENSG00000163618.18	594.235	3.86101	0.424724	4.3817	1.18e-05	0.000506104	ENSG00000163618.18	CADPS
ENSG00000276043.5	996.787	2.99391	0.226757	4.38315	1.17e-05	0.000503714	ENSG00000276043.5	UHRF1
ENSG00000131050.11	22.3004	-4.80109	0.639126	-4.38269	1.17e-05	0.000504291	ENSG00000131050.11	BPIFA2
ENSG00000224173.2	5.16637	4.47121	0.563472	4.38568	1.16e-05	0.000499337	ENSG00000224173.2	LINC02831
ENSG00000198797.7	338.032	4.42979	0.554072	4.38533	1.16e-05	0.000499653	ENSG00000198797.7	BRINP2
ENSG00000244116.3	39.3822	-4.44573	0.557776	-4.38479	1.16e-05	0.000500419	ENSG00000244116.3	IGKV2-28
ENSG00000167194.7	2.3796	4.50609	0.570545	4.39245	1.12e-05	0.000484498	ENSG00000167194.7	NA
ENSG00000181201.3	0.943468	4.11391	0.480608	4.39841	1.09e-05	0.000471848	ENSG00000181201.3	NA
ENSG00000182782.8	302.822	-3.68054	0.381651	-4.40335	1.07e-05	0.000461674	ENSG00000182782.8	HCAR2
ENSG00000248184.1	28.1541	10.5474	1.94082	4.404	1.06e-05	0.000460743	ENSG00000248184.1	LINC02283
ENSG00000269186.3	3.2765	-5.26611	0.741015	-4.40762	1.05e-05	0.000453551	ENSG00000269186.3	NA
ENSG00000011426.11	2206.62	3.07348	0.243479	4.40895	1.04e-05	0.000451206	ENSG00000011426.11	ANLN
ENSG00000238062.6	11.5163	3.53051	0.34705	4.41006	1.03e-05	0.000449337	ENSG00000238062.6	SPATA3-AS1
ENSG00000166828.3	610.533	-3.93994	0.439843	-4.41053	1.03e-05	0.000448808	ENSG00000166828.3	SCNN1G
ENSG00000175336.10	371.885	-4.81053	0.637129	-4.41123	1.03e-05	0.000447783	ENSG00000175336.10	APOF
ENSG00000257869.1	5.53799	5.60181	0.816394	4.41185	1.02e-05	0.000446937	ENSG00000257869.1
ENSG00000257139.1	1.70432	4.49344	0.564762	4.41502	1.01e-05	0.000441297	ENSG00000257139.1	LINC02821
ENSG00000184022.4	8.56108	-6.52988	1.02626	-4.41398	1.01e-05	0.000442995	ENSG00000184022.4	OR2T10
ENSG00000165566.12	605.806	5.2773	0.741903	4.41742	9.99e-06	0.000436855	ENSG00000165566.12	NA
ENSG00000286208.1	49.2993	-6.23817	0.959139	-4.41872	9.93e-06	0.000434668	ENSG00000286208.1
ENSG00000224585.1	5.68698	-4.83427	0.641019	-4.42151	9.8e-06	0.000429511	ENSG00000224585.1
ENSG00000267432.6	21.8838	3.64338	0.371619	4.42222	9.77e-06	0.000428523	ENSG00000267432.6	DNAH17-AS1
ENSG00000130711.5	7.5943	3.13044	0.255501	4.4244	9.67e-06	0.000424642	ENSG00000130711.5	PRDM12
ENSG00000188176.12	244.874	-3.73305	0.391073	-4.43153	9.36e-06	0.000411236	ENSG00000188176.12	SMTNL2
ENSG00000213468.7	149.813	3.2948	0.291923	4.4354	9.19e-06	0.000404373	ENSG00000213468.7	FIRRE
ENSG00000165072.10	285.545	-3.25737	0.283488	-4.43537	9.19e-06	0.000404373	ENSG00000165072.10	MAMDC2
ENSG00000188525.4	5.58722	-4.4872	0.560584	-4.4368	9.13e-06	0.000402494	ENSG00000188525.4
ENSG00000167080.9	278.223	-4.28367	0.514608	-4.43769	9.09e-06	0.000401234	ENSG00000167080.9	B4GALNT2
ENSG00000086506.3	9.78516	3.85582	0.41816	4.43806	9.08e-06	0.000400932	ENSG00000086506.3	HBQ1
ENSG00000162641.20	21.8007	3.39523	0.314186	4.44077	8.96e-06	0.000396312	ENSG00000162641.20	AKNAD1
ENSG00000144191.12	100.39	4.39715	0.539718	4.44148	8.93e-06	0.000395398	ENSG00000144191.12	CNGA3
ENSG00000168497.5	1486.3	-3.19722	0.269344	-4.44494	8.79e-06	0.00038948	ENSG00000168497.5	CAVIN2
ENSG00000172238.6	77.1764	-6.35488	0.97875	-4.44943	8.61e-06	0.000381797	ENSG00000172238.6	ATOH1
ENSG00000123561.15	632.534	-7.08103	1.14167	-4.4505	8.57e-06	0.000380278	ENSG00000123561.15	SERPINA7
ENSG00000169583.13	1122.24	-3.62961	0.366029	-4.45213	8.5e-06	0.000377777	ENSG00000169583.13	CLIC3
ENSG00000137675.5	4.63568	-4.82503	0.633917	-4.45646	8.33e-06	0.000370602	ENSG00000137675.5	MMP27
ENSG00000204248.11	543.239	3.51655	0.339958	4.461	8.16e-06	0.000363202	ENSG00000204248.11	NA
ENSG00000123560.14	6376.23	4.8788	0.645245	4.46157	8.14e-06	0.000362602	ENSG00000123560.14	PLP1
ENSG00000235538.4	5.4073	4.29775	0.514787	4.4635	8.06e-06	0.0003597	ENSG00000235538.4	NA
ENSG00000198756.12	807.63	3.62978	0.36511	4.4638	8.05e-06	0.000359558	ENSG00000198756.12	COLGALT2
ENSG00000183463.6	25.6135	-6.82001	1.07937	-4.46559	7.98e-06	0.000356923	ENSG00000183463.6	URAD
ENSG00000197953.6	14.13	-5.5611	0.796934	-4.4685	7.88e-06	0.000352451	ENSG00000197953.6	AADACL2
ENSG00000185247.15	108.596	5.6585	0.81872	4.46856	7.87e-06	0.000352451	ENSG00000185247.15	MAGEA11
ENSG00000169427.8	111.926	3.77948	0.398152	4.46935	7.85e-06	0.000351767	ENSG00000169427.8	KCNK9
ENSG00000134323.12	364.606	3.60834	0.359837	4.46962	7.84e-06	0.000351673	ENSG00000134323.12	NA
ENSG00000156738.18	607.971	-4.03676	0.455569	-4.47081	7.79e-06	0.000350083	ENSG00000156738.18	MS4A1
ENSG00000184408.10	335.429	3.76948	0.395687	4.47191	7.75e-06	0.000348625	ENSG00000184408.10	KCND2
ENSG00000015592.16	371.438	4.93313	0.655769	4.4728	7.72e-06	0.000347526	ENSG00000015592.16	NA
ENSG00000131409.13	664.283	3.69326	0.378567	4.47282	7.72e-06	0.000347526	ENSG00000131409.13	LRRC4B
ENSG00000159224.4	42.8083	-6.01342	0.897192	-4.47331	7.7e-06	0.000347402	ENSG00000159224.4	GIP
ENSG00000105642.15	136.356	3.6017	0.357807	4.47642	7.59e-06	0.000342728	ENSG00000105642.15	NA
ENSG00000280362.1	32.1236	-4.71515	0.606341	-4.47793	7.54e-06	0.000340666	ENSG00000280362.1
ENSG00000184144.12	533.186	4.22523	0.496753	4.47956	7.48e-06	0.000338418	ENSG00000184144.12	CNTN2
ENSG00000204687.4	1.81318	-4.42959	0.542311	-4.48006	7.46e-06	0.000337964	ENSG00000204687.4	MAS1L
ENSG00000261587.2	6.74082	3.38819	0.309691	4.48249	7.38e-06	0.000334477	ENSG00000261587.2	NA
ENSG00000140522.12	76.6051	4.66195	0.593085	4.48832	7.18e-06	0.000325788	ENSG00000140522.12	RLBP1
ENSG00000115665.9	35.6286	-4.73921	0.610164	-4.48929	7.15e-06	0.000324636	ENSG00000115665.9	SLC5A7
ENSG00000263312.1	2.00378	-4.68432	0.597375	-4.49353	7.01e-06	0.000318565	ENSG00000263312.1	LINC01975
ENSG00000236081.1	102.771	4.08901	0.464883	4.49362	7e-06	0.000318565	ENSG00000236081.1	ELFN1-AS1
ENSG00000157890.17	322.274	3.83775	0.40869	4.49668	6.9e-06	0.000314524	ENSG00000157890.17	NA
ENSG00000184601.11	19.4947	-4.55565	0.567922	-4.5	6.8e-06	0.00030997	ENSG00000184601.11	C14orf180
ENSG00000231331.1	9.05038	-4.72834	0.605679	-4.50459	6.65e-06	0.000303657	ENSG00000231331.1
ENSG00000283906.1	29.352	-3.88155	0.417566	-4.506	6.61e-06	0.00030195	ENSG00000283906.1	IGHV4-80
ENSG00000261143.1	21.2635	-3.42223	0.315533	-4.50738	6.56e-06	0.000300302	ENSG00000261143.1	NA
ENSG00000165643.11	74.6786	5.10505	0.688795	4.50795	6.55e-06	0.000299802	ENSG00000165643.11	SOHLH1
ENSG00000134207.17	111.194	3.89417	0.420061	4.50926	6.51e-06	0.000298267	ENSG00000134207.17	SYT6
ENSG00000164796.18	145.836	4.6357	0.583433	4.51758	6.26e-06	0.000287086	ENSG00000164796.18	CSMD3
ENSG00000228058.2	28.2098	4.55235	0.563951	4.52584	6.02e-06	0.000276379	ENSG00000228058.2	NA
ENSG00000235934.2	14.5168	3.91645	0.423255	4.52789	5.96e-06	0.000273992	ENSG00000235934.2
ENSG00000125533.6	1.30005	7.14541	1.13614	4.52885	5.93e-06	0.000273035	ENSG00000125533.6	BHLHE23
ENSG00000163515.6	42.6773	-5.72795	0.823137	-4.52895	5.93e-06	0.000273035	ENSG00000163515.6	NA
ENSG00000169397.3	5.59925	3.60164	0.35362	4.52926	5.92e-06	0.000273035	ENSG00000169397.3	NA
ENSG00000288584.1	1.85804	6.15164	0.916364	4.53056	5.88e-06	0.000271675	ENSG00000288584.1
ENSG00000236106.2	2.74134	5.38	0.745604	4.53324	5.81e-06	0.00026853	ENSG00000236106.2	NA
ENSG00000213199.8	144.086	3.13471	0.250177	4.53565	5.74e-06	0.000265751	ENSG00000213199.8	ASIC3
ENSG00000283265.1	11.6028	3.49852	0.33022	4.53794	5.68e-06	0.000263155	ENSG00000283265.1
ENSG00000173805.16	322.084	3.66886	0.367605	4.53981	5.63e-06	0.000261098	ENSG00000173805.16	HAP1
ENSG00000154263.17	115.654	-3.12807	0.248471	-4.54004	5.62e-06	0.000261091	ENSG00000154263.17	ABCA10
ENSG00000220891.1	4.72345	4.29189	0.504474	4.54313	5.54e-06	0.000257561	ENSG00000220891.1	LL22NC03-63E9.3
ENSG00000232233.1	9.33252	3.41559	0.311371	4.5463	5.46e-06	0.000253978	ENSG00000232233.1	LINC02043
ENSG00000162482.5	907.183	-3.72651	0.379655	-4.54757	5.43e-06	0.000252714	ENSG00000162482.5	AKR7A3
[truncated: 956 more rows]
