# Supplementary material for: Integrated pan-cancer analysis revealed therapeutic targets in the ABC transporter protein family
Source: PLoS One. 2025 May 30;20(5):e0308585. doi: 10.1371/journal.pone.0308585 (PMC12124511; doi:10.1371/journal.pone.0308585)
Supplement: S2 Table [file pone.0308585.s002.xlsx]

## Sheet: ABCA10
Rank	Score	Type	ID	Name	Description	CMap Class	Target	MOA
33	99.93	cp	BRD-A02713983	dihydrodeoxygedunin	Growth factor receptor activator		NTRK2	Growth factor receptor activator
34	99.93	cp	BRD-K12219985	glipizide	Sulfonylurea		ABCC8, KCNJ10, KCNJ11, PPARG	Sulfonylurea
35	99.93	cp	BRD-K88568253	iproniazid	Monoamine oxidase inhibitor		MAOA, MAOB	Monoamine oxidase inhibitor
36	99.93	cp	BRD-K83010055	VU-0415374-1	Glutamate receptor modulator		GRM4	Glutamate receptor modulator
64	99.89	cp	BRD-K21853356	RG-14620	EGFR inhibitor		EGFR	EGFR inhibitor
65	99.89	cp	BRD-A71262238	nafadotride	Dopamine receptor antagonist		DRD3, DRD2, HTR1A	Dopamine receptor antagonist
87	99.86	cp	BRD-K02123250	JNJ-38877605	Tyrosine kinase inhibitor		MET	Tyrosine kinase inhibitor
92	99.82	cp	BRD-K37080523	isoreserpine	Vesicular monoamine transporter inhibitor		SLC18A2, SLC18A1, SIAH1	Vesicular monoamine transporter inhibitor
93	99.82	cp	BRD-K06221026	DUP-697	Cyclooxygenase inhibitor		PTGS2	Cyclooxygenase inhibitor
98	99.82	cp	BRD-A79237180	ascorbic-acid	Antioxidant		AKR1B1	Antioxidant
99	99.82	cp	BRD-K79254416	decitabine	DNA methyltransferase inhibitor		DNMT1	DNA methyltransferase inhibitor
123	99.75	cp	BRD-K62374253	rufloxacin	Bacterial DNA gyrase inhibitor			Bacterial DNA gyrase inhibitor
132	99.72	cp	BRD-K25186396	tangeritin	Cell cycle inhibitor			Cell cycle inhibitor
133	99.72	cp	BRD-A19661776	mianserin	Serotonin receptor antagonist		HTR2A, HTR2C, ADRA1A, ADRA1B, ADRA1D, HRH1, HTR2B, HTR6, HTR7, ADRA2A, ADRA2B, ADRA2C, DRD1, DRD2, DRD3, DRD5, HRH2, HRH4, HTR1A, HTR1F, OPRK1, SLC6A2, SLC6A3, SLC6A4	Serotonin receptor antagonist
134	99.72	cp	BRD-K71266197	PSB-06126	NTPDase inhibitor		ENTPD3	NTPDase inhibitor
135	99.72	cp	BRD-A80017228	bendroflumethiazide	Sodium/potassium/chloride transporter inhibitor		SLC12A3, CA1, CA2, CA4, KCNMA1, SLC12A1	Sodium/potassium/chloride transporter inhibitor
155	99.65	cp	BRD-K41337261	ZM-306416	ABL inhibitor		FLT1, KDR, EGFR, FLT4	ABL inhibitor, SRC inhibitor, VEGFR inhibitor
156	99.65	cp	BRD-K82562631	tolmetin	Cyclooxygenase inhibitor		PTGS2, PTGS1	Cyclooxygenase inhibitor
159	99.65	cp	BRD-A37492983	iocetamic-acid	Radiopaque medium			Radiopaque medium
178	99.58	cp	BRD-K44899736	RO-16-6941	Monoamine oxidase inhibitor			Monoamine oxidase inhibitor
191	99.54	cp	BRD-K93658967	aloisine	CDK inhibitor		CDK2, CDK5, CDK1, CDK5R1, CFTR, PTK2B, ZAP70	CDK inhibitor, CFTR channel agonist, Glycogen synthase kinase inhibitor
194	99.52	cp	BRD-A47144777	dihydro-7-desacetyldeoxygedunin	HSP inhibitor		HSP90AA1	HSP inhibitor
195	99.51	cp	BRD-K33226500	indinavir	HIV protease inhibitor		CYP3A5	HIV protease inhibitor
196	99.51	cp	BRD-K90789829	nefazodone	Adrenergic inhibitor		HTR2A, SLC6A4, HTR2C, SLC6A2, ADRA1A, ADRA1B, ADRA2A, CYP3A4, CYP3A5, CYP3A7, HTR1A, SLC6A3	Adrenergic inhibitor, Norepinephrine reuptake inhibitor, Serotonin receptor antagonist, Serotonin reuptake inhibitor
197	99.51	cp	BRD-K50836978	purvalanol-a	CDK inhibitor		CDK1, CDK2, CDK4, CDK5, CCND1, CCNE1, CSNK1G3, RPS6KA1, SRC	CDK inhibitor, DYRK inhibitor
203	99.47	cp	BRD-K71534238	GW-9508	Free fatty acid receptor agonist		FFAR4, FFAR1	Free fatty acid receptor agonist, G protein-coupled receptor agonist
208	99.47	cp	BRD-K55044200	amoxicillin	Penicillin binding protein inhibitor		SLC15A1	Penicillin binding protein inhibitor
215	99.44	cp	BRD-K28453807	nitrocaramiphen	Cholinergic receptor antagonist			Cholinergic receptor antagonist
228	99.37	cp	BRD-A62025033	temsirolimus	MTOR inhibitor		MTOR, PTEN	MTOR inhibitor
239	99.33	cp	BRD-K16485616	mocetinostat	HDAC inhibitor		HDAC1, HDAC2, HDAC3, HDAC11	HDAC inhibitor
246	99.26	cp	BRD-K28578425	cilostamide	Phosphodiesterase inhibitor		PDE3A, PDE3B	Phosphodiesterase inhibitor
247	99.26	cp	BRD-K38305202	domperidone	Dopamine receptor antagonist		DRD2, DRD3, ABCG2, CYP3A5	Dopamine receptor antagonist
256	99.22	cp	BRD-A70449690	forskolin	Adenylyl cyclase activator		ADCY2, ADCY5, GNAS	Adenylyl cyclase activator
257	99.22	cp	BRD-K17110974	aristolochic-acid	Phospholipase inhibitor			Phospholipase inhibitor
264	99.19	cp	BRD-A13084692	troglitazone	Insulin sensitizer		PPARG, ACSL4, AKR1B1, CCL2, CYP3A4, ESRRA, ESRRG, INS, SERPINE1, SLC29A1, TRPM3	Insulin sensitizer, PPAR receptor agonist
266	99.15	cp	BRD-K77908580	entinostat	HDAC inhibitor		HDAC1, HDAC2, HDAC3, HDAC9	HDAC inhibitor
273	99.12	cp	BRD-K78373679	RO-3306	CDK inhibitor		CDK1	CDK inhibitor
284	99.05	cp	BRD-A70731303	avrainvillamide-analog-5	nucleophosmin inhibitor		NPM1	nucleophosmin inhibitor
285	99.05	cp	BRD-A79903587	tegafur	Thymidylate synthase inhibitor		TYMS	Thymidylate synthase inhibitor
286	99.05	cp	BRD-K43978949	PIT	Purinergic receptor antagonist		P2RY1	Purinergic receptor antagonist
287	99.05	cp	BRD-K78692225	leflunomide	Dihydroorotate dehydrogenase inhibitor		DHODH, AHR, CYP2C19, JAK3, PTK2B, STAT6	Dihydroorotate dehydrogenase inhibitor, PDGFR receptor inhibitor
294	99.01	cp	BRD-K99749624	linifanib	PDGFR receptor inhibitor		CSF1R, KDR, PDGFRB, FLT1, FLT3, FLT4, CSF1, KIT, PDGFRA, RET, TEK	PDGFR receptor inhibitor, VEGFR inhibitor
300	98.97	cp	BRD-A15914070	4-hydroxy-2-nonenal	Cytotoxic lipid peroxidation product		IKBKB	Cytotoxic lipid peroxidation product
301	98.97	cp	BRD-K35128472	2-aminopurine	Serine/threonine kinase inhibitor			Serine/threonine kinase inhibitor
306	98.94	cp	BRD-K36529613	PU-H71	HSP inhibitor		HSP90AA1	HSP inhibitor
311	98.91	cp	BRD-K28428262	brivanib	FGFR inhibitor		FGFR1, KDR, FLT1, CYP3A4, FGFR2, FGFR3, FLT4, KCNH2	FGFR inhibitor, VEGFR inhibitor
313	98.89	cp	BRD-K15842202	eudesmic-acid	-666			-666
317	98.87	cp	BRD-K61691971	avrainvillamide-analog-1	nucleophosmin inhibitor		NPM1	nucleophosmin inhibitor
319	98.87	cp	BRD-K18036262	L-168049	Glucagon receptor antagonist		GCGR	Glucagon receptor antagonist
320	98.87	cp	BRD-A10977446	carvedilol	Adrenergic receptor antagonist		ADRB1, ADRB2, ADRA1A, ADRA1B, ADRA1D, ADRA2A, ADRA2B, ADRA2C, ADRB3, CYP2C19, CYP2E1, GJA1, HIF1A, KCNH2, NDUFC2, NPPB, RYR2, SELE, VCAM1, VEGFA	Adrenergic receptor antagonist
331	98.78	cp	BRD-K81272440	dantrolene	Calcium channel blocker		RYR1, RYR3	Calcium channel blocker
333	98.76	cp	BRD-K39944607	ochratoxin-a	Phenylalanyl tRNA synthetase inhibitor		SLC22A6	Phenylalanyl tRNA synthetase inhibitor
334	98.76	cp	BRD-A59174698	ritodrine	Adrenergic receptor agonist		ADRB2	Adrenergic receptor agonist
339	98.73	cp	BRD-A02333338	cyclopamine	Smoothened receptor antagonist		SMO, DHH, IHH, PTCH1	Smoothened receptor antagonist
341	98.7	cp	BRD-K13566078	BMS-345541	IKK inhibitor		IKBKB, CHUK	IKK inhibitor
344	98.63	cp	BRD-A68929948	DAPT-GSI-IX	Gamma secretase inhibitor			Gamma secretase inhibitor
347	98.6	cp	BRD-A70649075	sulconazole	Sterol demethylase inhibitor			Sterol demethylase inhibitor
350	98.59	cp	BRD-K14993104	bemegride	Chemoreceptor agonist		GABRA1	Chemoreceptor agonist
351	98.58	cp	BRD-K51485625	ritonavir	HIV protease inhibitor		CYP3A4, CYP1A2, CYP2B6, CYP2C19, CYP3A5, CYP3A7	HIV protease inhibitor
357	98.56	cp	BRD-K84663978	trequinsin	Phosphodiesterase inhibitor		PDE4A, PDE4B, PDE4C, PDE4D, PDE5A, PTGIR	Phosphodiesterase inhibitor
359	98.55	cp	BRD-K53414658	tivozanib	VEGFR inhibitor		FLT1, FLT4, KDR, KIT, PDGFRA, PDGFRB	VEGFR inhibitor
362	98.54	cp	BRD-K88868628	iodoacetic-acid	Cysteine peptidase inhibitor			Cysteine peptidase inhibitor
364	98.52	cp	BRD-K11927976	ER-27319	Mediator release inhibitor		SYK	Mediator release inhibitor, SYK inhibitor
365	98.52	cp	BRD-K62736196	guanabenz	-666		ADRA2A, ADRA2B, ADRA2C	-666
370	98.48	cp	BRD-K23192422	lestaurtinib	FLT3 inhibitor		FLT3, NTRK1, JAK2, NTRK2, NTRK3	FLT3 inhibitor, Growth factor receptor inhibitor, JAK inhibitor
371	98.48	cp	BRD-K68873215	phosphodiesterase-V-inhibitor-II	Phosphodiesterase inhibitor		PDE5A	Phosphodiesterase inhibitor
372	98.48	cp	BRD-K92138166	mammea-a	other antibiotic			other antibiotic
376	98.47	cp	BRD-A50311610	meclozine	CAR agonist		NR1I3, HRH1	CAR agonist
377	98.46	cp	BRD-K93325701	damnacanthal	SRC inhibitor			SRC inhibitor
378	98.45	cp	BRD-A14208071	oxyphenonium	Cholinergic receptor antagonist		CHRM1	Cholinergic receptor antagonist
383	98.41	cp	BRD-K52313696	tacedinaline	HDAC inhibitor		HDAC1	HDAC inhibitor
385	98.38	cp	BRD-K36627727	tamibarotene	Retinoid receptor agonist		RARA, RARB	Retinoid receptor agonist
386	98.38	cp	BRD-K36153907	KU-C103885	Cystic fibrosis transmembrane conductance regulator inhibitor			Cystic fibrosis transmembrane conductance regulator inhibitor
390	98.34	cp	BRD-K13390322	AT-7519	CDK inhibitor		CDK2, CDK5, CDK1, CDK4, CDK6, CDK9	CDK inhibitor, Cell cycle inhibitor
391	98.34	cp	BRD-K11373525	ZD-7155	Angiotensin receptor antagonist		AGTR1	Angiotensin receptor antagonist
392	98.34	cp	BRD-K63516691	T-0156	Phosphodiesterase inhibitor		PDE5A	Phosphodiesterase inhibitor
393	98.34	cp	BRD-K93441486	diphemanil	Acetylcholine receptor antagonist		CHRM3	Acetylcholine receptor antagonist
399	98.31	cp	BRD-K79090631	CGP-60474	CDK inhibitor		CDK1, CDK2	CDK inhibitor
400	98.31	cp	BRD-K18799075	BAY-59-3074	Cannabinoid receptor partial agonist		CNR1, CNR2	Cannabinoid receptor partial agonist
402	98.31	cp	BRD-M40783228	mesna	Antioxidant			Antioxidant
405	98.27	cp	BRD-K35941380	methysergide	Serotonin receptor antagonist		HTR2C, HTR1B, HTR1E, HTR1F, HTR2A, HTR2B, HTR7, HTR1A, HTR1D, HTR5A, HTR6	Serotonin receptor antagonist
406	98.27	cp	BRD-K87909389	alvocidib	CDK inhibitor		CDK2, CDK4, CDK1, CDK6, CDK7, CDK9, CDK5, CDK8, EGFR, PYGM, BCL2, BIRC5, CCNT1, MCL1, XIAP	CDK inhibitor
409	98.24	cp	BRD-K33583600	isoliquiritigenin	Guanylate cyclase activator		AKR1B1, HRH2, SIRT1	Guanylate cyclase activator
413	98.2	cp	BRD-K64785675	TG100-115	-666		PIK3CG, PIK3CA, PIK3CB, PIK3CD	-666
414	98.2	cp	BRD-K76617868	fasudil	Rho associated kinase inhibitor		ROCK1, ROCK2, PKIA, PRKACA	Rho associated kinase inhibitor
415	98.2	cp	BRD-K04548931	pidorubicine	Topoisomerase inhibitor		TOP2A	Topoisomerase inhibitor
417	98.18	cp	BRD-K11636097	JNJ-7706621	CDK inhibitor		CDK1, CDK2, AURKA, AURKB	CDK inhibitor
418	98.17	cp	BRD-K19220233	JNK-9L	JNK inhibitor		MAPK8	JNK inhibitor
422	98.13	cp	BRD-K78485176	olmesartan	Angiotensin receptor antagonist		AGTR1	Angiotensin receptor antagonist
423	98.13	cp	BRD-A47513740	calyculin	Protein phosphatase inhibitor		PPP1CA, PPP1CC, PPP2CA	Protein phosphatase inhibitor
428	98.1	cp	BRD-K73982490	BI-78D3	JNK inhibitor		MAPK8	JNK inhibitor
434	98.06	cp	BRD-A55756846	H-7	PKA inhibitor		PKIA, PRKACA, PRKAR1A	PKA inhibitor
435	98.06	cp	BRD-K58299615	RO-90-7501	Beta amyloid inhibitor		APP	Beta amyloid inhibitor
436	98.06	cp	BRD-K64890080	BI-2536	PLK inhibitor		PLK1, BRD4, PLK2, PLK3	PLK inhibitor
444	98.01	cp	BRD-K38615104	A-443644	AKT inhibitor		AKT1, AKT2, AKT3, CDC42BPB, GSK3B, PHKG1, PKIA, PRKACA	AKT inhibitor
448	97.99	cp	BRD-K99545815	PF-562271	Focal adhesion kinase inhibitor		PTK2, PTK2B	Focal adhesion kinase inhibitor
449	97.99	cp	BRD-K50135270	GBR-12935	Dopamine uptake inhibitor		AGTR1, SLC6A3	Dopamine uptake inhibitor
453	97.96	cp	BRD-K04546108	JAK3-inhibitor-VI	JAK inhibitor		JAK3	JAK inhibitor
459	97.89	cp	BRD-K31491153	1-phenylbiguanide	Serotonin receptor agonist		HTR3A, HTR3B	Serotonin receptor agonist
466	97.85	cp	BRD-U51951544	ZG-10	JNK inhibitor		MAPK8	JNK inhibitor
470	97.8	cp	BRD-K42573370	avrainvillamide-analog-2	nucleophosmin inhibitor		NPM1	nucleophosmin inhibitor
472	97.79	cp	BRD-A30437061	camptothecin	Topoisomerase inhibitor		TOP1, HIF1A	Topoisomerase inhibitor
473	97.79	cp	BRD-A93477898	PETCM	Caspase activator		CASP3	Caspase activator
476	97.78	cp	BRD-K95785537	PP-2	SRC inhibitor		SRC, LCK, ABL1, LYN, RIPK2	SRC inhibitor
477	97.78	cp	BRD-K52522949	NCH-51	HDAC inhibitor		HDAC1, HDAC10, HDAC11, HDAC2, HDAC3, HDAC4, HDAC5, HDAC6, HDAC7, HDAC8, HDAC9	HDAC inhibitor
480	97.74	cp	BRD-A47829399	artesunate	DNA synthesis inhibitor			DNA synthesis inhibitor
485	97.67	cp	BRD-A56020723	CA-074-Me	Cathepsin inhibitor		CTSB	Cathepsin inhibitor
486	97.67	cp	BRD-K04887706	AKT-inhibitor-1-2	AKT inhibitor		AKT1, AKT2, AKT3	AKT inhibitor
492	97.64	cp	BRD-A13122391	triptolide	RNA polymerase inhibitor		CYP2C19, RELA	RNA polymerase inhibitor
493	97.62	cp	BRD-K35573744	erbstatin-analog	EGFR inhibitor		EGFR	EGFR inhibitor
494	97.61	cp	BRD-K51541829	RO-25-6981	Ionotropic glutamate receptor antagonist		GRIN2B, SLC18A2	Ionotropic glutamate receptor antagonist, Monamine transporter modulator
495	97.6	cp	BRD-A18497530	5-iodotubercidin	Adenosine kinase inhibitor		MAPK3, ADK, CSNK1G2, GSG2, LRRK2	Adenosine kinase inhibitor
496	97.6	cp	BRD-K45988865	tetramethylsilane	Internal standard for NMR spectroscopy			Internal standard for NMR spectroscopy
497	97.6	cp	BRD-K54233340	dorsomorphin	AMPK inhibitor		ACVR1, BMPR1A, BMPR1B, EPHA2, FKBP1A, FLT1, FLT3, KDR, LCK, MKNK1, PRKAA1, RPS6KA1, SRC	AMPK inhibitor
498	97.59	cp	BRD-K19352500	prochlorperazine	Dopamine receptor antagonist		DRD2, DRD1, DRD3, DRD4	Dopamine receptor antagonist
501	97.57	cp	BRD-K21680192	mitoxantrone	Topoisomerase inhibitor		TOP2A, PIM1	Topoisomerase inhibitor
502	97.57	cp	BRD-K02407574	parbendazole	Tubulin inhibitor		TUBB	Tubulin inhibitor
503	97.56	cp	BRD-K34437622	BRD-K34437622	Thymidylate synthase inhibitor		TYMS	Thymidylate synthase inhibitor
504	97.56	cp	BRD-A64227845	SKF-77434	Dopamine receptor agonist		DRD1	Dopamine receptor agonist
507	97.53	cp	BRD-A59985574	topotecan	Topoisomerase inhibitor		TOP1, TOP1MT	Topoisomerase inhibitor
530	97.38	cp	BRD-K62996583	lidoflazine	Calcium channel blocker		SCN1A, SCN3A, SLC29A1	Calcium channel blocker
532	97.34	cp	BRD-A75935363	atracurium	Acetylcholine receptor antagonist		CHRNA2	Acetylcholine receptor antagonist
533	97.34	cp	BRD-K15025317	BAY-11-7821	NFkB pathway inhibitor		RELA	NFkB pathway inhibitor
540	97.27	cp	BRD-K98684188	GSK-0660	PPAR receptor antagonist		PPARD	PPAR receptor antagonist
541	97.24	cp	BRD-K07888107	depudecin	HDAC inhibitor		HDAC1, HDAC2	HDAC inhibitor
546	97.19	cp	BRD-K18059238	gamma-linolenic-acid	Cyclooxygenase inhibitor		TBXAS1	Cyclooxygenase inhibitor, Prostanoid receptor agonist
548	97.18	cp	BRD-K15519488	CS-110266	Dopamine receptor agonist		SLC6A3	Dopamine receptor agonist
549	97.18	cp	BRD-K82577285	dipropyl-dopamine	Dopamine receptor agonist			Dopamine receptor agonist
553	97.15	cp	BRD-K76534306	enrofloxacin	Bacterial DNA gyrase inhibitor			Bacterial DNA gyrase inhibitor
555	97.13	cp	BRD-K09778810	FGIN-1-27	Inositol monophosphatase inhibitor		TSPO	Inositol monophosphatase inhibitor
556	97.11	cp	BRD-K32318651	acyclovir	DNA polymerase inhibitor		PNP	DNA polymerase inhibitor
559	97.08	cp	BRD-K27737647	H-89	PKA inhibitor		PRKACA, GSG2, KCNA2, KCNA3, KCNA5, KCNAB2, KCNC1, KCNC2, KCNC3, KCNE1, KCNE2, KCNE3, KCNE4, KCNH1, KCNH2, KCNQ1, KCNQ2, KCNQ3, KCNQ5, KCNS3, PKIA	PKA inhibitor
560	97.08	cp	BRD-A55946879	BW-B70C	Lipoxygenase inhibitor		ALOX5	Lipoxygenase inhibitor
564	97.06	cp	BRD-K50387473	XMD-892	MAP kinase inhibitor		MAPK7, DCLK2, LRRK2, PLK4, TNK1	MAP kinase inhibitor
570	97	cp	BRD-A51182606	chloramphenicol	Protein synthesis inhibitor		CD55, CYP2C19	Protein synthesis inhibitor, Bacterial 50S ribosomal subunit inhibitor
571	97	cp	BRD-K94176593	TWS-119	Glycogen synthase kinase inhibitor		GSK3B, JUN, MYC	Glycogen synthase kinase inhibitor
579	96.97	cp	BRD-K10016611	pyridine-2-aldoxime	Acetylcholinesterase inhibitor		ACHE, BCHE	Acetylcholinesterase inhibitor
580	96.96	cp	BRD-K63165456	norcyclobenzaprine	Adrenergic receptor agonist		HTR2A	Adrenergic receptor agonist, Serotonin receptor antagonist
582	96.93	cp	BRD-A73909368	dactinomycin	RNA polymerase inhibitor		POLR2A	RNA polymerase inhibitor
588	96.86	cp	BRD-K14888893	minoxidil	KATP activator		KCNJ8, ABCC9, KCNJ1, KCNJ10, KCNJ11, PTGS1, REN	KATP activator, KIR6 channel (KATP) activator, Vasodilator
591	96.83	cp	BRD-A15034104	bergenin	Interleukin inhibitor		PTPN1	Interleukin inhibitor
594	96.81	cp	BRD-K73319509	PF-04217903	c-Met inhibitor		MET	c-Met inhibitor
596	96.8	cp	BRD-A09828896	SKF-81297	Dopamine receptor agonist		DRD1, DRD5	Dopamine receptor agonist
597	96.8	cp	BRD-K86958018	olvanil	TRPV agonist		TRPV1, CNR1, GPR119	TRPV agonist
603	96.76	cp	BRD-K64800655	PHA-793887	CDK inhibitor		CDK1, CDK2, CDK4, CDK5, CCND1, CCNE1, CDK7, CDK9	CDK inhibitor
612	96.65	cp	BRD-K33211335	dextromethorphan	Glutamate receptor antagonist		SIGMAR1, CHRNA2, CHRNA3, CHRNA4, CHRNA7, CHRNB2, CHRNB4, CYBA, CYBB, CYP3A5, GRIN1, GRIN3A, NCF1, NCF2, NCF4, OPRD1, OPRK1, OPRM1, PGRMC1, RAC1, RAC2, SLC6A2, SLC6A4	Glutamate receptor antagonist, Sigma receptor agonist
613	96.64	cp	BRD-A01787639	naftopidil	Adrenergic receptor antagonist		ADRA1A, ADRA1D	Adrenergic receptor antagonist
616	96.63	cp	BRD-K09499853	KU-0060648	DNA dependent protein kinase inhibitor		PIK3CA, PIK3CB, PIK3CD, PIK3CG, PRKDC	DNA dependent protein kinase inhibitor, PI3K inhibitor
617	96.62	cp	BRD-K83508485	FK-888	Tachykinin antagonist		TACR1, TACR2	Tachykinin antagonist
620	96.61	cp	BRD-A98299281	velnacrine	cholinesterase inhibitor		ACHE	cholinesterase inhibitor
621	96.6	cp	BRD-K82688027	RG-13022	PDGFR receptor inhibitor		EGFR, PDGFRA, PDGFRB	PDGFR receptor inhibitor
622	96.6	cp	BRD-K67783091	haloperidol	Dopamine receptor antagonist		DRD2, DRD1, DRD3, HTR2A, CYP3A7, DRD4, DRD5, GRIN2B, HRH1, HTR1A, HTR1D, HTR2B, HTR7, KCNH1	Dopamine receptor antagonist, Psychoactive drug
623	96.59	cp	BRD-K71003802	hippeastrine	Plant alkaloid			Plant alkaloid
627	96.54	cp	BRD-K10466330	AVA	Nucleophosmin inhibitor			Nucleophosmin inhibitor
629	96.53	cp	BRD-K43389675	daunorubicin	RNA synthesis inhibitor		TOP2A, TOP2B	RNA synthesis inhibitor, Topoisomerase inhibitor
630	96.52	cp	BRD-M16762496	PIK-75	DNA protein kinase inhibitor		PIK3CA, PIK3CB, PIK3CD, PIK3CG, PRKDC	DNA protein kinase inhibitor, PI3K inhibitor
631	96.52	cp	BRD-K43068349	AMG-9810	TRPV antagonist		TRPV1	TRPV antagonist
632	96.5	cp	BRD-A78877355	nefopam	Cyclooxygenase inhibitor			Cyclooxygenase inhibitor
634	96.46	cp	BRD-A68888262	azelastine	Histamine receptor antagonist		HRH1, CYP2C19	Histamine receptor antagonist
645	96.36	cp	BRD-A45889380	mepacrine	Cytokine production inhibitor		TP53, AKT1, MTOR, NFKB1, PLA2G1B, PLA2G2A, PLA2G2D, PLA2G4A, PLA2G6, PLCL1	Cytokine production inhibitor, NFkB pathway inhibitor, TP53 activator
647	96.35	cp	BRD-K08589866	linsitinib	IGF-1 inhibitor		IGF1R, INSR, INSRR	IGF-1 inhibitor
648	96.34	cp	BRD-K15196155	IBC-293	Hydroxycarboxylic acid receptor agonist		HCAR3	Hydroxycarboxylic acid receptor agonist
649	96.31	cp	BRD-K08554278	bisbenzimide	DNA binding agent		BCL2L1, TOP1	DNA binding agent
655	96.27	cp	BRD-K32821942	azathioprine	Dehydrogenase inhibitor		HPRT1, IMPDH1, PPAT	Dehydrogenase inhibitor
656	96.26	cp	BRD-K05104363	PD-184352	MEK inhibitor		MAP2K1, MAP2K2, MAP3K1, MAP3K2	MEK inhibitor
659	96.23	cp	BRD-K62858456	lomerizine	Calcium channel blocker		ABCB1, CACNA1B, SCN5A	Calcium channel blocker
660	96.23	cp	BRD-K41859756	NVP-AUY922	HSP inhibitor		HSP90AA1, HSP90AA2, HSP90AB1	HSP inhibitor
665	96.19	cp	BRD-A96255180	ribavirin	Antiviral		IMPDH1, ADK, ENPP1, IMPDH2, NT5C2	Antiviral
668	96.14	cp	BRD-A43849199	karakoline	Phytotoxin			Phytotoxin
670	96.13	cp	BRD-K09471561	levofloxacin	Bacterial DNA gyrase inhibitor		TOP2A	Bacterial DNA gyrase inhibitor
671	96.13	cp	BRD-A55416093	colforsin	Adenylyl cyclase activator		ADCY2, ADCY5, GNAS	Adenylyl cyclase activator, Adenylate cyclase stimulant
673	96.12	cp	BRD-K60623809	SU-11652	Tyrosine kinase inhibitor		KDR, PDGFRB, CAMK1G, FGF2, FGFR1, FLT1, KIT, PDGFRA	Tyrosine kinase inhibitor
676	96.1	cp	BRD-K04185004	oxybuprocaine	Local anesthetic		SCN10A	Local anesthetic
678	96.09	cp	BRD-A97674275	ranolazine	Sodium channel blocker		SCN9A, SCN10A, SCN5A, SLC22A2	Sodium channel blocker
680	96.07	cp	BRD-K21565985	xylazine	Adrenergic receptor agonist		ADRA2A, ADRA2B, ADRA2C	Adrenergic receptor agonist
683	96.03	cp	BRD-K49456190	prima-1-met	thioredoxin inhibitor		TP53	thioredoxin inhibitor
688	95.99	cp	BRD-K08996725	zolantidine	Histamine receptor antagonist			Histamine receptor antagonist
689	95.98	cp	BRD-K55424922	anpirtoline	Serotonin receptor agonist		HTR1B, HTR3A	Serotonin receptor agonist
690	95.97	cp	BRD-A41519720	ezetimibe	Niemann-Pick C1-like 1 protein antagonist		NPC1L1, ANPEP, SOAT1	Niemann-Pick C1-like 1 protein antagonist, Cholesterol inhibitor
693	95.95	cp	BRD-K06543683	bisindolylmaleimide-ix	CDK inhibitor		SIRT1, AKT1, GSK3B, LCK, LRRK2, MAPK1, MAPK11, MAPK12, MAPK14, MAPK8, PRKCA, ROCK1, RPS6KB1, SIRT2	CDK inhibitor, PKC inhibitor
702	95.84	cp	BRD-K07691486	roscovitine	CDK inhibitor		CDK2, CDK9, CDK7, CDK1, CDK5	CDK inhibitor
703	95.82	cp	BRD-A41250306	cyclopenthiazide	Thiazide diuretic			Thiazide diuretic
704	95.82	cp	BRD-K82381502	acetylcholine	Acetylcholine receptor agonist		ACHE, CHRM1, CHRM2, CHRM3, CHRM4, CHRM5, CHRNA2	Acetylcholine receptor agonist
708	95.77	cp	BRD-K03642198	AY-9944	Hedgehog pathway modulator			Hedgehog pathway modulator
709	95.77	cp	BRD-A73741725	exemestane	Aromatase inhibitor		CYP19A1	Aromatase inhibitor
712	95.74	cp	BRD-K11399644	phenformin	AMPK activator		KCNJ8, PRKAA1	AMPK activator
716	95.65	cp	BRD-A80960055	celastrol	Anti-inflammatory		IL1B, TNF	Anti-inflammatory, Antioxidant, NFkB pathway inhibitor, HSP inhibitor, Topoisomerase inhibitor
723	95.6	cp	BRD-K96799727	pifithrin-mu	HSP inhibitor		HSPA1A, TP53	HSP inhibitor
731	95.53	cp	BRD-K03406345	azacitidine	DNA methyltransferase inhibitor		DNMT1	DNA methyltransferase inhibitor
733	95.49	cp	BRD-K61829047	7b-cis	Exportin antagonist		XPO1	Exportin antagonist
736	95.42	cp	BRD-K12260308	xanthoxyline	Antifungal			Antifungal
739	95.4	cp	BRD-K18194590	mephentermine	Adrenergic receptor agonist		ADRA1A, ADRA1B, ADRA1D, ADRA2A, ADRA2B, ADRA2C, ADRB1, ADRB2, ADRB3	Adrenergic receptor agonist
740	95.38	cp	BRD-A16332958	modafinil	Adrenergic receptor agonist		ADRA1B, CYP1A2, CYP2B6, CYP2C19, CYP3A4, CYP3A5, SLC6A3	Adrenergic receptor agonist
742	95.36	cp	BRD-K77286328	reversine	Aurora kinase inhibitor		AURKB, ADORA3, AURKA, INCENP, MAP2K1	Aurora kinase inhibitor
744	95.35	cp	BRD-A60294240	tribenoside	Anti-inflammatory			Anti-inflammatory, Capillary stabilizing agent
746	95.34	cp	BRD-K67578145	GDC-0879	RAF inhibitor		BRAF	RAF inhibitor
748	95.34	cp	BRD-A09539288	homatropine	Acetylcholine receptor antagonist		CES1, CHRM1	Acetylcholine receptor antagonist
753	95.23	cp	BRD-K18816859	L-694247	Serotonin receptor agonist		HTR1D, HTR1A, HTR1B	Serotonin receptor agonist
754	95.2	cp	BRD-A87848830	bimatoprost	Prostanoid receptor agonist		PTGFR, AKR1C3, PTGER1, PTGER3	Prostanoid receptor agonist
760	95.16	cp	BRD-K59058766	chlorprothixene	Dopamine receptor antagonist		DRD2, CHRM1, CHRM2, CHRM3, CHRM4, CHRM5, DRD1, DRD3, HRH1, HTR2A, HTR2B, HTR2C	Dopamine receptor antagonist
761	95.15	cp	BRD-K51575138	TPCA-1	IKK inhibitor		IKBKB	IKK inhibitor
764	95.13	cp	BRD-K61250553	loperamide	Opioid receptor agonist		OPRM1, OPRD1, CACNA1A, CALM1, CYP2B6, CYP2C8, NPR2, OPRK1, POMC	Opioid receptor agonist
768	95.07	cp	BRD-K70330367	amantadine	Glutamate receptor antagonist		DRD2, GRIN1, GRIN2A, GRIN2B, GRIN2C, GRIN2D, GRIN3A	Glutamate receptor antagonist
770	95.05	cp	BRD-K92870997	pterostilbene	Cyclooxygenase inhibitor		FAAH, PPARA, PTGS1, PTGS2	Cyclooxygenase inhibitor, PPAR receptor agonist
772	95.01	cp	BRD-K72029282	probucol	Atherogenesis inhibitor		ABCA1, ABCB11, CES1	Atherogenesis inhibitor
774	94.98	cp	BRD-K77771411	moxonidine	Imidazoline receptor agonist		NISCH, ADRA2A, ADRA2B, ADRA2C	Imidazoline receptor agonist
777	94.96	cp	BRD-K50140147	NVP-TAE684	ALK inhibitor		ALK, INSR	ALK inhibitor
778	94.93	cp	BRD-A81402010	KU-C103443N	CDC inhibitor			CDC inhibitor, Rho associated kinase inhibitor
779	94.93	cp	BRD-K99818283	PIK-90	PI3K inhibitor			PI3K inhibitor
780	94.93	cp	BRD-K26241953	piceatannol	SYK inhibitor		ATP5A1, ATP5B, ATP5C1, IRF3, PTGS2, SIRT1, SYK, TYR	SYK inhibitor
782	94.92	cp	BRD-K99696746	fatostatin	SREBP inhibitor		SREBF1, SREBF2	SREBP inhibitor
783	94.91	cp	BRD-A78295502	hydroquinine	Antiarrhythmic			Antiarrhythmic
785	94.86	cp	BRD-K73293050	WZ-3146	EGFR inhibitor		EGFR	EGFR inhibitor
786	94.84	cp	BRD-K12102668	nialamide	Monoamine oxidase inhibitor		COMT, MAOA, MAOB	Monoamine oxidase inhibitor
787	94.83	cp	BRD-K06426971	ryuvidine	Histone lysine methyltransferase inhibitor		CDK4, CDK2	Histone lysine methyltransferase inhibitor
788	94.82	cp	BRD-K83289131	CAY-10618	NAMPT inhibitor		NAMPT	NAMPT inhibitor
791	94.74	cp	BRD-K68190965	GR-46611	Serotonin receptor agonist		HTR1D	Serotonin receptor agonist
793	94.71	cp	BRD-A39255369	DCPIB	Chloride channel blocker		SLC1A2	Chloride channel blocker, Gap junction modulator, Glutamate inhibitor
797	94.62	cp	BRD-K30296925	flavokavain-b	Antineoplastic		HIF1A	Antineoplastic
799	94.57	cp	BRD-K64341947	CFM-1571	Guanylate cyclase activator			Guanylate cyclase activator
801	94.54	cp	BRD-K24132293	piperlongumine	Glutathione transferase inhibitor			Glutathione transferase inhibitor
802	94.54	cp	BRD-A17535965	gelsemine	Acetylcholine receptor antagonist		GLRA3	Acetylcholine receptor antagonist, Glycine receptor antagonist
806	94.45	cp	BRD-A60197193	amisulpride	Dopamine receptor antagonist		DRD2, DRD3, HTR2A, HTR7	Dopamine receptor antagonist
810	94.42	cp	BRD-K95676198	JAK3-inhibitor-V	JAK inhibitor		JAK3	JAK inhibitor
811	94.4	cp	BRD-K14791739	fluticasone	Glucocorticoid receptor agonist		NR3C1, CYP3A5, CYP3A7, NR3C2, PGR, PLA2G4A	Glucocorticoid receptor agonist
813	94.38	cp	BRD-K63641886	cefuroxime	Bacterial cell wall synthesis inhibitor			Bacterial cell wall synthesis inhibitor
815	94.34	cp	BRD-A11135865	nor-binaltorphimine	Opioid receptor antagonist			Opioid receptor antagonist
816	94.31	cp	BRD-K31054881	BMY-7378	Adrenergic receptor antagonist		HTR1A, ADRA1D, ADRA1A, ADRA1B	Adrenergic receptor antagonist, Serotonin receptor antagonist
821	94.25	cp	BRD-A16754160	ampicillin	Bacterial cell wall synthesis inhibitor		SLC15A1	Bacterial cell wall synthesis inhibitor
822	94.24	cp	BRD-K69688083	mestinon	Cholinesterase inhibitor		ACHE, BCHE	Cholinesterase inhibitor
830	94.17	cp	BRD-K71512533	SNS-314	Aurora kinase inhibitor		AURKA, AURKB, AURKC	Aurora kinase inhibitor
833	94.15	cp	BRD-K01493881	apigenin	Casein kinase inhibitor		AKR1B1, AR, CDK6, CFTR, CYP19A1, CYP1A2, CYP1B1, HSD17B1, MAOA, ODC1, XDH	Casein kinase inhibitor, Cell proliferation inhibitor, Cytochrome P450 inhibitor
836	94.12	cp	BRD-K20197062	SA-94315	Caspase inhibitor		CASP3	Caspase inhibitor
838	94.09	cp	BRD-K00312224	PPT	Estrogen receptor agonist		ESR1	Estrogen receptor agonist
839	94.07	cp	BRD-K90864987	cobalt(II)-chloride	HSP inducer		HIF1A	HSP inducer
840	94.06	cp	BRD-A60245366	AS-601245	JNK inhibitor		GSK3B, MAPK10, MAPK8, MAPK9, PIM1	JNK inhibitor
842	94.05	cp	BRD-K67868012	PI-103	MTOR inhibitor		PIK3CA, PIK3CG, MTOR, PIK3CB, PIK3CD, PRKDC	MTOR inhibitor, PI3K inhibitor
845	94.01	cp	BRD-K86887724	dofetilide	Potassium channel blocker		KCNH2, KCNH1, KCNJ12, KCNK2	Potassium channel blocker
847	93.98	cp	BRD-K47598052	PP-1	SRC inhibitor		HCK, RET, SRC	SRC inhibitor, ABL inhibitor
848	93.97	cp	BRD-K24681473	YM-155	Survivin inhibitor		BIRC5	Survivin inhibitor
854	93.85	cp	BRD-K99595596	salsolinol	Monoamine oxidase inhibitor		DRD2	Monoamine oxidase inhibitor, Tyrosine hydroxylase inhibitor
856	93.82	cp	BRD-K78126613	menadione	Mitochondrial DNA polymerase inhibitor		AOX1, BGLAP, F10, F2, F7, F9, GGCX, NQO1, NQO2, PKM, PROC, PROS1, PROZ, VKORC1, VKORC1L1	Mitochondrial DNA polymerase inhibitor, Phosphatase inhibitor
861	93.78	cp	BRD-K09668667	benzo(a)pyrene	Carcinogen			Carcinogen
863	93.76	cp	BRD-K15588452	R-96544	Serotonin receptor antagonist		HTR2A	Serotonin receptor antagonist
866	93.73	cp	BRD-K89162000	tandutinib	FLT3 inhibitor		FLT3, KIT, PDGFRA, PDGFRB, CSF1R, PDGFD	FLT3 inhibitor, KIT inhibitor, PDGFR receptor inhibitor
869	93.7	cp	BRD-K29313308	HDAC3-selective	HDAC inhibitor		HDAC3	HDAC inhibitor
875	93.61	cp	BRD-K68392338	ZK-93426	Benzodiazepine receptor antagonist		GABRA1, GABRA2, GABRA3, GABRA5	Benzodiazepine receptor antagonist
879	93.55	cp	BRD-A80928489	1-monopalmitin	P-glycoprotein inhibitor		ABCB1	P-glycoprotein inhibitor
883	93.49	cp	BRD-K06208435	YS-035	Calcium channel blocker			Calcium channel blocker
886	93.44	cp	BRD-K34608650	BRD-K34608650	Cannabinoid receptor agonist		CNR2	Cannabinoid receptor agonist
888	93.43	cp	BRD-K43797669	genistein	Tyrosine kinase inhibitor		CFTR, ESR2, EGFR, ESR1, ESRRA, ESRRB, ESRRG, NCOA1, NCOA2, PPARG, PTK2B, TOP2A, TRPC5	Tyrosine kinase inhibitor
891	93.38	cp	BRD-K28296557	AKT-inhibitor-IV	AKT inhibitor		AKT1	AKT inhibitor
899	93.27	cp	BRD-K94144010	cotinine	Nicotine metabolite			Nicotine metabolite
903	93.23	cp	BRD-K79366068	PSB-069	NTPDase inhibitor		ENTPD1, ENTPD2, ENTPD3	NTPDase inhibitor
905	93.2	cp	BRD-A22713669	BVT-948	Tyrosine phosphatase inhibitor		PTPN1, PTPN11, PTPN2	Tyrosine phosphatase inhibitor
910	93.05	cp	BRD-K51313569	palbociclib	CDK inhibitor		CDK4, CDK6, CCND3	CDK inhibitor
920	92.91	cp	BRD-K97399794	quercetin	Polar auxin transport inhibitor		PIK3CG, AKR1B1, ATP5A1, ATP5B, ATP5C1, CYP2C8, EGFR, GAA, HCK, HIBCH, MAOA, PIM1, PTPN1, SCN5A, SIRT1, STK17B, UGT3A1, XDH	Polar auxin transport inhibitor
921	92.91	cp	BRD-K51662849	ilomastat	Matrix metalloprotease inhibitor		ACAN, ADAM28, MMP1, MMP12, MMP13, MMP14, MMP2, MMP3, MMP8, MMP9	Matrix metalloprotease inhibitor
926	92.82	cp	BRD-U82589721	HG-5-113-01	Protein kinase inhibitor		ABL1, LTK, STK10	Protein kinase inhibitor
928	92.8	cp	BRD-K63068307	ZSTK-474	PI3K inhibitor		PIK3CG, PIK3CA, PIK3CB, PIK3CD	PI3K inhibitor
932	92.71	cp	BRD-K95901403	XL-147	PI3K inhibitor		PIK3CA, PIK3CD, PIK3CG	PI3K inhibitor
933	92.59	cp	BRD-A80775386	hyperforin	Cyclooxygenase inhibitor		NR1I2, ALOX5, PTGS1, TRPC6	Cyclooxygenase inhibitor, Dopamine uptake inhibitor, Interleukin receptor antagonist, Lipoxygenase inhibitor, Serotonin reuptake inhibitor
940	92.49	cp	BRD-K28307902	flutamide	Androgen receptor antagonist		AR, AHR, CYP2C19	Androgen receptor antagonist
947	92.38	cp	BRD-K08417745	SID-26681509	Cathepsin inhibitor		CTSL	Cathepsin inhibitor
953	92.36	cp	BRD-A15415227	GW-1929	PPAR receptor agonist		INS, PPARG	PPAR receptor agonist, Insulin sensitizer
955	92.36	cp	BRD-A01320529	salmeterol	Adrenergic receptor agonist		ADRB2	Adrenergic receptor agonist
963	92.25	cp	BRD-A07000685	hydrocortisone	Glucocorticoid receptor agonist		ANXA1, NOS2, NR3C1, NR3C2	Glucocorticoid receptor agonist
964	92.24	cp	BRD-A99833829	bethanechol	Acetylcholine receptor agonist		CHRM2, CHRM1, CHRM3, CHRM4	Acetylcholine receptor agonist
965	92.23	cp	BRD-A20697603	thiostrepton	FOXM1 inhibitor		FOXM1	FOXM1 inhibitor, Protein synthesis inhibitor
969	92.16	cp	BRD-K41160163	fenobam	Glutamate receptor antagonist		GRM5	Glutamate receptor antagonist
972	92.13	cp	BRD-K49890030	gavestinel	Glutamate receptor antagonist		GLRB	Glutamate receptor antagonist
981	91.94	cp	BRD-A01643550	prednisolone	Glucocorticoid receptor agonist		NR3C1, NR3C2, SERPINA6	Glucocorticoid receptor agonist
983	91.93	cp	BRD-K09397065	SR-57227A	Serotonin receptor agonist		HTR3A	Serotonin receptor agonist
985	91.91	cp	BRD-A11702965	chromomycin-a3	DNA binding agent			DNA binding agent
989	91.81	cp	BRD-K48029790	OBAA	Phospholipase inhibitor		PLA2G1B	Phospholipase inhibitor
990	91.75	cp	BRD-K41410256	balsalazide	Cyclooxygenase inhibitor		PTGS1, PTGS2, ALOX5, PPARG	Cyclooxygenase inhibitor
991	91.74	cp	BRD-K79930101	GW-583340	EGFR inhibitor		EGFR, ERBB2	EGFR inhibitor, ErbB2 inhibitor, Receptor tyrosine protein kinase inhibitor
993	91.73	cp	BRD-K26664453	cytochalasin-b	Microtubule inhibitor		ACTB	Microtubule inhibitor
994	91.71	cp	BRD-A19500257	geldanamycin	HSP inhibitor		HSP90AA1, HSP90AB1	HSP inhibitor
995	91.69	cp	BRD-K60219430	serdemetan	MDM inhibitor		MDM2	MDM inhibitor
998	91.65	cp	BRD-K70490179	rimcazole	Sigma receptor antagonist		SIGMAR1	Sigma receptor antagonist
1001	91.61	cp	BRD-K37447567	hydrocotarnine	Opioid receptor antagonist			Opioid receptor antagonist
1004	91.59	cp	BRD-A43150328	penicillic-acid	other antibiotic			other antibiotic
1007	91.59	cp	BRD-A29485665	bicalutamide	Androgen receptor antagonist		AR, CYP2C19	Androgen receptor antagonist
1010	91.54	cp	BRD-K22947005	dexbrompheniramine	Histamine receptor antagonist		HRH1	Histamine receptor antagonist
1011	91.54	cp	BRD-K28936863	ketotifen	Histamine receptor agonist		HRH1, PDE4A, PDE4B, PDE4C, PDE4D, PDE7A, PDE7B, PDE8A, PDE8B, PGD	Histamine receptor agonist, Histamine receptor ligand, Leukotriene receptor antagonist, Phosphodiesterase inhibitor
1014	91.49	cp	BRD-K81839095	estrone	Estrogen receptor agonist		ESR1, ESR2	Estrogen receptor agonist, Estrogenic hormone
1016	91.49	cp	BRD-A16700644	isoxsuprine	Adrenergic receptor agonist		ADRB2	Adrenergic receptor agonist
1022	91.42	cp	BRD-K50891186	GR-103691	Dopamine receptor antagonist			Dopamine receptor antagonist
1024	91.37	cp	BRD-K64052750	gefitinib	EGFR inhibitor		EGFR, CYP2C19	EGFR inhibitor
1029	91.29	cp	BRD-K76872913	benzanthrone	Aromatic hydrocarbon derivative			Aromatic hydrocarbon derivative
1033	91.19	cp	BRD-A80793822	pemoline	Dopamine receptor agonist			Dopamine receptor agonist
1034	91.16	cp	BRD-K19540840	saracatinib	SRC inhibitor		SRC, ABL1, LCK, YES1	SRC inhibitor
1035	91.11	cp	BRD-K07762753	aminopurvalanol-a	Tyrosine kinase inhibitor		CDK1, CDK2, CDK5, CDK6	Tyrosine kinase inhibitor, CDK inhibitor
1036	91.07	cp	BRD-K82216340	medroxyprogesterone	progesterone receptor agonist		PGR, ESR1	progesterone receptor agonist
1038	91.06	cp	BRD-A68039575	liquiritigenin	Aromatase inhibitor		CYP19A1	Aromatase inhibitor
1040	91.03	cp	BRD-A23072235	pheniramine	Histamine receptor antagonist		HRH1	Histamine receptor antagonist
1042	91.01	cp	BRD-K65503129	HSP90-inhibitor	HSP inhibitor		HSP90AA1, HSP90AB1	HSP inhibitor
1046	90.97	cp	BRD-K96037667	norethindrone	Progesterone receptor agonist		PGR	Progesterone receptor agonist, Progestogen hormone
1051	90.89	cp	BRD-A22684332	procaterol	Adrenergic receptor agonist		ADRB2	Adrenergic receptor agonist
1053	90.86	cp	BRD-K61480498	epoxycholesterol	LXR agonist		NR1H2, NR1H3	LXR agonist
1056	90.85	cp	BRD-K81473089	tacrine	Acetylcholinesterase inhibitor		ACHE, BCHE	Acetylcholinesterase inhibitor, Acetylcholine release stimulant, Butyrylcholinesterase inhibitor, Potassium channel antagonist
1058	90.8	cp	BRD-K33459542	ditolylguanidine	Sigma receptor agonist		GRIN1, GRIN2A, GRIN2B, SIGMAR1	Sigma receptor agonist
1061	90.78	cp	BRD-A50928468	norgestrel	Progesterone receptor agonist		CYP2E1, PGR	Progesterone receptor agonist
1065	90.69	cp	BRD-A89337244	PD-102807	Acetylcholine receptor antagonist		CHRM4	Acetylcholine receptor antagonist
1066	90.65	cp	BRD-A00758722	noretynodrel	Progestogen hormone		PGR	Progestogen hormone
1069	90.61	cp	BRD-K39983086	loteprednol	Glucocorticoid receptor agonist		NR3C1	Glucocorticoid receptor agonist, Phospholipase inhibitor
1074	90.54	cp	BRD-A50684349	fenoldopam	Dopamine receptor agonist		DRD1, ADRA1A, ADRA1B, ADRA1D, ADRA2A, ADRA2B, ADRA2C, DRD4, DRD5	Dopamine receptor agonist
1076	90.5	cp	BRD-K88358234	xaliproden	Serotonin receptor agonist		HTR1A	Serotonin receptor agonist
1078	90.5	cp	BRD-K53790871	triamcinolone	Glucocorticoid receptor agonist		NR3C1, CYP3A5, CYP3A7, SERPINA6	Glucocorticoid receptor agonist, Corticosteroid agonist, Immunosuppressant
1082	90.44	cp	BRD-K04412738	tramadol	Norepinephrine reuptake inhibitor		OPRM1, SLC6A2, SLC6A4, CHRFAM7A, CHRM3, CYP2B6, GRIN3A, HTR2C, OPRD1, OPRK1	Norepinephrine reuptake inhibitor, Opioid receptor agonist, Serotonin reuptake inhibitor
1089	90.35	cp	BRD-K01555864	dibenzoylmethane	Antineoplastic			Antineoplastic
1091	90.27	cp	BRD-K83972459	JWE-035	Aurora kinase inhibitor		AURKA	Aurora kinase inhibitor
1092	90.26	cp	BRD-K22227508	targinine	Nitric oxide synthase inhibitor		NOS2, NOS3	Nitric oxide synthase inhibitor
1094	90.25	cp	BRD-K12502280	TG-101348	FLT3 inhibitor		JAK2, FLT3, BRD4, JAK1, JAK3, RET, TYK2	FLT3 inhibitor, JAK inhibitor
1098	90.18	cp	BRD-K68065987	MK-2206	AKT inhibitor		AKT1, AKT2, AKT3	AKT inhibitor
1104	90.07	cp	BRD-A75479906	rimantadine	Antiviral			Antiviral, RNA synthesis inhibitor
1105	90.06	cp	BRD-A04308630	genipin	Choleretic agent			Choleretic agent
1106	90.05	cp	BRD-K20755323	SA-792728	Sphingosine kinase inhibitor		SPHK1, VCP	Sphingosine kinase inhibitor
1108	89.98	cp	BRD-K37561857	zardaverine	Phosphodiesterase inhibitor		PDE4D, PDE3A, PDE4A, PDE4B, PDE4C	Phosphodiesterase inhibitor
1114	89.91	cp	BRD-A68589262	troxipide	Glucosamine synthetase stimulant			Glucosamine synthetase stimulant
1122	89.82	cp	BRD-A99411506	esculin	Antioxidant			Antioxidant
1123	89.81	cp	BRD-K41895714	AS-605240	PI3K inhibitor		MAOB, PIK3CA, PIK3CB, PIK3CD, PIK3CG	PI3K inhibitor
1124	89.78	cp	BRD-A01826957	xanthinol	Vasodilator			Vasodilator
1126	89.72	cp	BRD-K24859147	KIN001-242	Protein kinase inhibitor		RPS6KA3	Protein kinase inhibitor
1128	89.7	cp	BRD-K81128206	edrophonium	Acetylcholinesterase inhibitor		ACHE, BCHE	Acetylcholinesterase inhibitor
1132	89.65	cp	BRD-K37194137	III606050	Cytochrome P450 inhibitor			Cytochrome P450 inhibitor
1135	89.61	cp	BRD-K38197229	bumetanide	Solute carrier family member inhibitor		SLC12A1, SLC12A2, CFTR, GPR35, SLC12A4, SLC12A5	Solute carrier family member inhibitor
1137	89.54	cp	BRD-K81209159	herniarin	Acetylcholinesterase inhibitor		ACHE, CA1, CA12, CA14, CA4, CA6, CA9	Acetylcholinesterase inhibitor
1144	89.47	cp	BRD-K25905511	buddleoflavonoloside	Acetylcholinesterase inhibitor			Acetylcholinesterase inhibitor
1145	89.46	cp	BRD-K64044582	linoleamide	ACAT inhibitor		SOAT1, SOAT2	ACAT inhibitor
1150	89.37	cp	BRD-K01436366	XMD-1150	Leucine rich repeat kinase inhibitor		LRRK2	Leucine rich repeat kinase inhibitor
1152	89.35	cp	BRD-K92093830	doxorubicin	Topoisomerase inhibitor		TOP2A	Topoisomerase inhibitor
1154	89.31	cp	BRD-K14696368	9-methyl-5H-6-thia-4,5-diaza-chrysene-6,6-dioxide	NFkB pathway inhibitor		RELA	NFkB pathway inhibitor
1157	89.24	cp	BRD-A14395271	mesoridazine	Dopamine receptor antagonist		DRD2, HTR2A	Dopamine receptor antagonist
1159	89.21	cp	BRD-A55913614	primaquine	Antimalarial		KRT7, NQO2	Antimalarial, DNA inhibitor
1163	89.17	cp	BRD-K90976994	dehydrocholic-acid	Bile acid			Bile acid
1164	89.11	cp	BRD-K17953061	staurosporine	PKC inhibitor		CDK2, GSK3B, CAMK2B, CDK1, CDK5, CHEK1, CHRM1, CHRM2, CHRM4, CSK, DAPK1, GPR35, IKBKB, ITK, LCK, LRRK2, MAP2K4, MAP2K6, MAPKAPK2, PAK2, PDPK1, PHKG2, PIK3CG, PIM1, PKN1, PRKACB, PRKCI, PRKCQ, RPS6KA1, STK3, SYK, TNIK, ZAP70	PKC inhibitor
1166	89.1	cp	BRD-K69650333	idarubicin	Topoisomerase inhibitor		TOP2A	Topoisomerase inhibitor
1167	89.1	cp	BRD-A31521121	methocarbamol	Muscle relaxant		CA1	Muscle relaxant
1169	89.07	cp	BRD-K97056771	HY-11007	BCR-ABL kinase inhibitor		ABL1, BCR	BCR-ABL kinase inhibitor
1170	89.06	cp	BRD-K83963101	MLN-8054	Aurora kinase inhibitor		AURKA	Aurora kinase inhibitor, Mitotic inhibitor, Protein kinase inhibitor
1171	89.04	cp	BRD-A22380646	pantoprazole	ATPase inhibitor		ATP4A, CYP2C19, CYP3A4	ATPase inhibitor
1172	89.04	cp	BRD-A92161634	scopoline	Acetylcholine receptor antagonist			Acetylcholine receptor antagonist
1175	89	cp	BRD-A80213327	NSC-23766	Ras GTPase inhibitor			Ras GTPase inhibitor
1182	88.93	cp	BRD-A65282128	cefazolin	Bacterial cell wall synthesis inhibitor		PON1, SLC22A8	Bacterial cell wall synthesis inhibitor
1183	88.91	cp	BRD-K37691127	hinokitiol	Tyrosinase inhibitor		TYR	Tyrosinase inhibitor
1186	88.79	cp	BRD-A65671304	candesartan	Angiotensin receptor antagonist		AGTR1, AGTR2	Angiotensin receptor antagonist
1190	88.72	cp	BRD-K50866992	tropisetron	Serotonin receptor antagonist		HTR3A, GLRA1, GLRA2, GLRB, HTR4	Serotonin receptor antagonist
1193	88.7	cp	BRD-K50422030	clomethiazole	GABA receptor antagonist		GABRA1	GABA receptor antagonist, GABA receptor modulator
1196	88.65	cp	BRD-K48722258	dilazep	Adenosine reuptake inhibitor		SLC29A1, CACNA1C	Adenosine reuptake inhibitor
1197	88.64	cp	BRD-K31792052	pifithrin	Interleukin receptor antagonist			Interleukin receptor antagonist
1198	88.62	cp	BRD-A42831637	tetrahydrocannabinol-7-oic-acid	Anti-inflammatory			Anti-inflammatory, Cannabinoid metabolite
1199	88.6	cp	BRD-K68488863	ENMD-2076	FLT3 inhibitor		AURKA, FLT3, KDR, PDGFRA, SRC, CSF1R, EPHA1, FGFR1, FGFR2, FGFR3, FLT4, KIT, PTK2	FLT3 inhibitor, VEGFR inhibitor, Aurora kinase inhibitor
1200	88.6	cp	BRD-K53913732	SB-408124	Orexin receptor antagonist		HCRTR1, HCRTR2	Orexin receptor antagonist
1205	88.54	cp	BRD-K50168500	canertinib	EGFR inhibitor		EGFR, ERBB2, ERBB4, AKT1	EGFR inhibitor
1207	88.44	cp	BRD-A27489425	rolitetracycline	Bacterial 30S ribosomal subunit inhibitor			Bacterial 30S ribosomal subunit inhibitor
1209	88.37	cp	BRD-K57631554	aminolevulinic-acid	Oxidizing agent		ALAD	Oxidizing agent
1210	88.36	cp	BRD-K87991767	umbelliferone	Cyclooxygenase inhibitor		CA9, CA12, PTGS2	Cyclooxygenase inhibitor
1212	88.35	cp	BRD-K10974103	diloxanide	Protein synthesis inhibitor			Protein synthesis inhibitor
1213	88.32	cp	BRD-K98548675	parthenolide	NFkB pathway inhibitor		ADIPOR2, IKBKB, RELA	NFkB pathway inhibitor, Adiponectin receptor agonist
1216	88.28	cp	BRD-K59570838	homoveratrylamine	Dopamine analog			Dopamine analog
1217	88.26	cp	BRD-K67977190	eprosartan	Angiotensin receptor antagonist		AGTR1	Angiotensin receptor antagonist
1218	88.24	cp	BRD-A01145011	zebularine	DNA methyltransferase inhibitor		CDA, DNMT1	DNA methyltransferase inhibitor
1227	88.05	cp	BRD-K63979671	etifenin	Compound used in hepatobiliary scans of the liver			Compound used in hepatobiliary scans of the liver
1229	88.01	cp	BRD-K50660797	epicatechin	Bacterial DNA gyrase inhibitor		FASN, APP, BACE1, SLC5A1	Bacterial DNA gyrase inhibitor, Cyclooxygenase inhibitor, DNA polymerase inhibitor
1233	87.85	cp	BRD-K02283807	GR-32191	Thromboxane receptor antagonist		TBXA2R	Thromboxane receptor antagonist
1234	87.83	cp	BRD-K50018155	RS-67506	Serotonin receptor partial agonist		HTR4	Serotonin receptor partial agonist
1238	87.74	cp	BRD-A71459254	cymarin	ATPase inhibitor		ATP1A1	ATPase inhibitor
1245	87.6	cp	BRD-K78599730	manumycin-a	Farnesyltransferase inhibitor		FNTA, IKBKB	Farnesyltransferase inhibitor, NFkB pathway inhibitor
1248	87.56	cp	BRD-K41445866	alfaxalone	Chloride channel agonist		HSD11B1	Chloride channel agonist, GABA receptor agonist
1252	87.51	cp	BRD-K49027941	PSB-1115	Adenosine receptor antagonist		ADORA2B, ADORA1, ADORA3	Adenosine receptor antagonist
1254	87.5	cp	BRD-A80638690	floxuridine	DNA synthesis inhibitor		TYMS	DNA synthesis inhibitor
1256	87.45	cp	BRD-A21858158	praziquantel	Anthelmintic			Anthelmintic
1257	87.44	cp	BRD-K09635314	M-3M3FBS	phospholipase activator		PLCB2, PLCB3, PLCD1, PLCG1, PLCG2	phospholipase activator
1258	87.42	cp	BRD-K18618618	cimetidine	Histamine receptor antagonist		HRH2, SLC29A4, SLC47A1, SLC47A2	Histamine receptor antagonist
1260	87.4	cp	BRD-K79684402	RO-10-5824	Dopamine receptor agonist		DRD4	Dopamine receptor agonist
1267	87.32	cp	BRD-K08502430	angiogenesis-inhibitor	Angiogenesis inhibitor		EGFR	Angiogenesis inhibitor
1271	87.29	cp	BRD-K78294846	osthol	Calcium channel blocker			Calcium channel blocker
1274	87.24	cp	BRD-K67352070	TC-2559	Acetylcholine receptor agonist		CHRNA4	Acetylcholine receptor agonist
1275	87.24	cp	BRD-K82036761	sertraline	Serotonin receptor antagonist		SLC6A4, CYP2C19, SLC6A3	Serotonin receptor antagonist
1284	87.09	cp	BRD-K16406336	methylene-blue	Guanylyl cyclase inhibitor		ACHE, MAPT	Guanylyl cyclase inhibitor, Monoamine oxidase inhibitor, Nitric oxide production inhibitor, Tau aggregation inhibitor
1287	87.01	cp	BRD-K84595254	strophanthidin	ATPase inhibitor		ATP1A1, ATP1A2, ATP1A3, ATP1A4, ATP1B1, ATP1B2, ATP1B3, ATP1B4, FXYD2	ATPase inhibitor
1288	87	cp	BRD-K05464208	JX-401	p38 MAPK inhibitor		MAPK14	p38 MAPK inhibitor
1290	86.98	cp	BRD-K15592317	CP466722	ATM kinase inhibitor		ATM	ATM kinase inhibitor
1291	86.86	cp	BRD-A44448661	pentobarbital	Barbiturate antiepileptic		GABRA1, CHRNA4, CHRNA7, GABRA2, GABRA3, GABRA4, GABRA5, GABRA6, GABRB1, GABRB2, GABRB3, GABRD, GABRE, GABRG1, GABRG2, GABRG3, GABRP, GABRQ, GRIA2, GRIK2, GRIN1, GRIN2A, GRIN2B, GRIN2C, GRIN2D, GRIN3A, GRIN3B	Barbiturate antiepileptic, GABA receptor modulator
1292	86.86	cp	BRD-A36074203	remacemide	Glutamate receptor antagonist		GRIN1	Glutamate receptor antagonist
1293	86.83	cp	BRD-K33551950	radicicol	HSP inhibitor		ACLY, DLAT, HSP90AB1, HSP90B1, MAP3K7, OPRM1, PDK3	HSP inhibitor
1296	86.81	cp	BRD-K31611373	fluprostenol	Prostanoid receptor agonist		PTGER3, PTGFR, TBXA2R	Prostanoid receptor agonist
1298	86.8	cp	BRD-K56700933	phenethyl-isothiocyanate	Antineoplastic		CYP2E1	Antineoplastic
1300	86.74	cp	BRD-A43882281	pinacidil	ATP channel activator		ABCC9, KCNJ8	ATP channel activator, Potassium channel activator
1302	86.72	cp	BRD-A05352148	ipratropium	Acetylcholine receptor antagonist		CHRM1, CHRM2, CHRM3, CHRM4, CHRM5	Acetylcholine receptor antagonist
1304	86.69	cp	BRD-K37312348	kenpaullone	CDK inhibitor		GSK3B, CDK1, CDK5, CCNB1, CDK2, LCK	CDK inhibitor, Glycogen synthase kinase inhibitor
1307	86.64	cp	BRD-K42500029	CGP-57380	MAP kinase inhibitor		AURKB, LCK, MKNK1, MKNK2, SGK1	MAP kinase inhibitor
1309	86.63	cp	BRD-K36965586	m-chlorophenylbiguanide	Serotonin receptor agonist		HTR3A, HTR3B	Serotonin receptor agonist
1310	86.62	cp	BRD-K03557653	sappanone-a	Tyrosinase inhibitor			Tyrosinase inhibitor, Melanin inhibitor
1312	86.57	cp	BRD-A45543382	metrizamide	Radiopaque medium			Radiopaque medium
1313	86.5	cp	BRD-K50464341	berbamine	Calmodulin antagonist		CALM1	Calmodulin antagonist
1314	86.5	cp	BRD-A38030642	cyclosporin-a	Calcineurin inhibitor		PPIA, ABCB11, CAMLG, CYP3A5, CYP3A7, FPR1, PPID, PPIF, PPP3CA, PPP3R2, SLC10A1, SLCO1B1, SLCO1B3	Calcineurin inhibitor
1317	86.48	cp	BRD-K06335600	tizanidine	Adrenergic receptor agonist		ADRA2A, ADRA2B, ADRA2C, CYP1A2, NISCH	Adrenergic receptor agonist
1319	86.45	cp	BRD-A97437073	rosiglitazone	Insulin sensitizer		PPARG, ACSL4, CYP2C8, FFAR1, INS, TRPC5, TRPM3	Insulin sensitizer, PPAR receptor agonist
1323	86.34	cp	BRD-A37052580	physostigmine	Acetylcholinesterase inhibitor		ACHE, BCHE	Acetylcholinesterase inhibitor, Cholinesterase inhibitor
1324	86.34	cp	BRD-A65597028	RX-821002	Adrenergic receptor antagonist		ADRA2A, ADRA2B, ADRA2C, ADRA1A, ADRA1B, ADRA1D	Adrenergic receptor antagonist
1325	86.3	cp	BRD-K96263742	GW-7647	PPAR receptor agonist		PPARA	PPAR receptor agonist
1329	86.21	cp	BRD-A31312900	montelukast	Leukotriene receptor antagonist		CYSLTR1, ALOX5, CYP2C8	Leukotriene receptor antagonist
1331	86.18	cp	BRD-A11678676	wortmannin	PI3K inhibitor		PIK3CA, PIK3CG, PLK1, ATM, ATR, MTOR, PI4KA, PI4KB, PIK3CD, PIK3R1, PLK3, PRKDC	PI3K inhibitor
1337	86.05	cp	BRD-K13514097	everolimus	MTOR inhibitor		MTOR, CYP3A5, FKBP1A	MTOR inhibitor
1340	85.99	cp	BRD-K01292756	pimozide	Dopamine receptor antagonist		DRD2, DRD3, CACNA1I, CALM1, HRH1, HTR1A, HTR2A, KCNA10, KCNH2	Dopamine receptor antagonist
1341	85.98	cp	BRD-K15891719	tenofovir	Reverse transcriptase inhibitor			Reverse transcriptase inhibitor, Cytochrome P450 inhibitor, DNA polymerase inhibitor, HIV integrase inhibitor
1346	85.97	cp	BRD-A07765530	epinephrine	carbonic anhydrase activator		ADRA1A, ADRA1B, ADRA1D, ADRA2A, ADRA2B, ADRA2C, ADRB1, ADRB2, ADRB3, PAH, TNF	carbonic anhydrase activator
1351	85.91	cp	BRD-K55677650	CO-101244	Ionotropic glutamate receptor antagonist		GRIN2B	Ionotropic glutamate receptor antagonist
1352	85.9	cp	BRD-K51290057	SA-792709	Retinoid receptor agonist		RARA, RARB	Retinoid receptor agonist
1355	85.83	cp	BRD-K19284129	salvinorin-a	Opioid receptor agonist		OPRK1, OPRD1, OPRM1	Opioid receptor agonist
1363	85.72	cp	BRD-K78278890	NM-PP1	Mutant kinase inhibitor		CAMK2A, LCK, MAPK8, PRKACA, RIPK2, SRC	Mutant kinase inhibitor
1364	85.68	cp	BRD-K06854232	AM-580	Retinoid receptor agonist		RARA	Retinoid receptor agonist
1367	85.56	cp	BRD-K73397362	purmorphamine	Smoothened receptor agonist		SMO, DHH, IHH, PTCH1	Smoothened receptor agonist
1372	85.41	cp	BRD-A07824748	flavanone	11-beta-HSD1 inhibitor		ADORA3, HSD11B1	11-beta-HSD1 inhibitor
1374	85.39	cp	BRD-K45068323	W-13	Calmodulin antagonist		CALM1, MYLK, PDE1A	Calmodulin antagonist
1378	85.29	cp	BRD-K12513978	fenbufen	Cyclooxygenase inhibitor		PTGS1, PTGS2	Cyclooxygenase inhibitor
1379	85.23	cp	BRD-A05186015	bupropion	Dopamine uptake inhibitor		SLC6A2, SLC6A3, CHRNA3, CYP2B6	Dopamine uptake inhibitor
1380	85.23	cp	BRD-K15563106	phloretin	Sodium/glucose cotransporter inhibitor		AQP9, CLCN3, SLC23A1	Sodium/glucose cotransporter inhibitor
1383	85.13	cp	BRD-K96778649	tyrphostin-47	EGFR inhibitor		EGFR	EGFR inhibitor
1384	85.12	cp	BRD-K04466929	Merck60	HDAC inhibitor		HDAC1, HDAC2	HDAC inhibitor
1387	84.98	cp	BRD-K29582115	ziprasidone	Dopamine receptor antagonist		DRD2, HTR2A, HTR1A, HTR1D, HRH1, HTR1B, HTR1E, HTR2C, HTR7, ADRA1A, ADRA1B, ADRA2A, ADRA2B, ADRA2C, CHRM1, CHRM2, CHRM3, CHRM4, CHRM5, DRD1, DRD3, DRD4, DRD5, HTR3A, HTR6, SLC6A4	Dopamine receptor antagonist, Serotonin receptor antagonist
1392	84.84	cp	BRD-K19295594	gossypol	BCL inhibitor		BCL2, BCL2L1, MCL1, BCL2L2, CTGF, EGF	BCL inhibitor, MCL1 inhibitor
1393	84.83	cp	BRD-K53545112	CNQX	Glutamate receptor antagonist		GRIA1, GRIA2, GRIA3, GRIA4	Glutamate receptor antagonist
1401	84.66	cp	BRD-K50324045	avrainvillamide-analog-6	nucleophosmin inhibitor		NPM1	nucleophosmin inhibitor
1402	84.64	cp	BRD-K00627859	tubastatin-a	HDAC inhibitor		HDAC6	HDAC inhibitor
1403	84.63	cp	BRD-K85266041	DNQX	Glutamate receptor antagonist		GRIA1, GRIA2, GRIK1, GRIN1, GRIN2A, GRIN2B	Glutamate receptor antagonist
1406	84.56	cp	BRD-K40530731	hyoscyamine	Acetylcholine receptor antagonist		CHRM1, CHRM2, CHRM3, CHRM4	Acetylcholine receptor antagonist
1410	84.49	cp	BRD-A78942461	ICI-118551	Adrenergic receptor antagonist			Adrenergic receptor antagonist
1413	84.48	cp	BRD-K02130563	panobinostat	HDAC inhibitor		HDAC1, HDAC2, HDAC3, HDAC4, HDAC6, HDAC7, HDAC8, HDAC9	HDAC inhibitor
1414	84.43	cp	BRD-A70407468	PSB-36	Adenosine receptor antagonist		ADORA1, ADORA2A, ADORA2B, ADORA3	Adenosine receptor antagonist
1418	84.4	cp	BRD-K09991945	GSK-3-inhibitor-II	PKC inhibitor		GSK3B	PKC inhibitor
1419	84.39	cp	BRD-K39520573	GW-5074	Leucine rich repeat kinase inhibitor		LRRK1, LRRK2, NTRK1, RAF1	Leucine rich repeat kinase inhibitor, RAF inhibitor
1420	84.38	cp	BRD-A94669766	naringenin	Aromatase inhibitor		CYP19A1, ESR2, CYP1B1, GLO1, HSD17B1	Aromatase inhibitor, TRPV antagonist
1427	84.2	cp	BRD-K01192156	tyrphostin-AG-112	Protein tyrosine kinase inhibitor		EGFR	Protein tyrosine kinase inhibitor
1429	84.16	cp	BRD-K04111260	raclopride	Dopamine receptor antagonist		DRD2, DRD3, HTR1A	Dopamine receptor antagonist
1430	84.15	cp	BRD-K68143200	SA-792541	CDC inhibitor		CASP3, CDC25A, CDC25B	CDC inhibitor
1434	84.06	cp	BRD-K53959060	indirubin	CDK inhibitor		CDK1, CDK5, CCNE1, CDK2, CDK4, CDK5R1, CDK9, GSK3A, GSK3B, LCK, LRRK1, LRRK2	CDK inhibitor, Glycogen synthase kinase inhibitor, Leucine rich repeat kinase inhibitor, SRC inhibitor, Serum/glucocorticoid regulated kinase inhibitor
1435	84.03	cp	BRD-K05673000	dicloxacillin	Bacterial cell wall synthesis inhibitor			Bacterial cell wall synthesis inhibitor
1437	83.99	cp	BRD-A84481105	thioridazine	Dopamine receptor antagonist		DRD1, DRD2, HTR2A, ADRA1A, ADRA1B, CHRNA7, DRD5, HRH1, HTR1A, HTR2C, HTR6, HTR7, KCNH2, MALT1	Dopamine receptor antagonist
1438	83.96	cp	BRD-K49945136	GR-113808	Serotonin receptor antagonist		HTR4	Serotonin receptor antagonist
1444	83.88	cp	BRD-K26657438	imiquimod	TLR agonist		TLR7, TLR8	TLR agonist, Interferon inducer
1445	83.86	cp	BRD-K46556543	canrenoic-acid	Mineralocorticoid receptor antagonist			Mineralocorticoid receptor antagonist
1446	83.86	cp	BRD-K09631521	thiotepa	Cytochrome P450 inhibitor		CYP2B6	Cytochrome P450 inhibitor
1447	83.85	cp	BRD-K30697463	desoximetasone	Glucocorticoid receptor agonist		NR3C1, PLA2G1B	Glucocorticoid receptor agonist
1449	83.82	cp	BRD-K26573499	DMAB-anabaseine	Adrenergic receptor agonist		CHRNA7	Adrenergic receptor agonist
1460	83.61	cp	BRD-A41555725	chlortetracycline	Protein synthesis inhibitor			Protein synthesis inhibitor
1465	83.56	cp	BRD-K14618467	IKK-16	IKK inhibitor		IKBKB	IKK inhibitor
1466	83.56	cp	BRD-K60274257	dephostatin	Tyrosine phosphatase inhibitor		PTPN1, PTPN6	Tyrosine phosphatase inhibitor
1471	83.49	cp	BRD-K77175907	calcifediol	Vitamin D receptor agonist		VDR	Vitamin D receptor agonist
1472	83.48	cp	BRD-K46056750	AZD-7762	CHK inhibitor		CHEK1, CHEK2	CHK inhibitor
1475	83.43	cp	BRD-K22010301	JLK-6	Gamma secretase inhibitor		PSEN1	Gamma secretase inhibitor, Anti-amyloidogenic
1478	83.38	cp	BRD-K94441233	mevastatin	HMGCR inhibitor		HMGCR	HMGCR inhibitor
1481	83.32	cp	BRD-A36630025	SN-38	Topoisomerase inhibitor		TOP1	Topoisomerase inhibitor
1483	83.28	cp	BRD-K30097969	pitavastatin	HMGCR inhibitor		HMGCR, APOA1, CYP2C8	HMGCR inhibitor
1498	82.97	cp	BRD-K22662435	ganciclovir	DNA polymerase inhibitor			DNA polymerase inhibitor
1500	82.92	cp	BRD-K45861246	azaperone	Dopamine receptor antagonist		DRD2, DRD3	Dopamine receptor antagonist
1503	82.76	cp	BRD-A37837077	cyclazosin	Adrenergic receptor antagonist		ADRA1B, ADRA1A, ADRA1D	Adrenergic receptor antagonist
1504	82.69	cp	BRD-K93480852	KN-93	Calcium-calmodulin dependent protein kinase inhibitor		CAMK2A	Calcium-calmodulin dependent protein kinase inhibitor
1511	82.62	cp	BRD-K13211965	L-741742	Dopamine receptor antagonist		DRD4, DRD3, SCN1A, SCN3A	Dopamine receptor antagonist
1512	82.61	cp	BRD-K74733595	APHA-compound-8	HDAC inhibitor		HDAC8	HDAC inhibitor
1513	82.56	cp	BRD-K76064317	tyrphostin-AG-1296	FLT3 inhibitor		FLT3	FLT3 inhibitor
1514	82.54	cp	BRD-K17896185	FIT	Opioid receptor agonist		OPRD1	Opioid receptor agonist
1516	82.49	cp	BRD-K86930074	cediranib	KIT inhibitor		KDR, FLT1, FLT4, KIT, PDGFRB, CSF1R, FLT3, PDGFRA	KIT inhibitor, VEGFR inhibitor
1517	82.47	cp	BRD-A82590476	SDZ-NKT-343	Tachykinin antagonist		TACR1	Tachykinin antagonist
1521	82.42	cp	BRD-K91442916	CAM-9-026	Membrane metalloendopeptidase inhibitor			Membrane metalloendopeptidase inhibitor
1523	82.39	cp	BRD-M64432851	sunitinib	FLT3 inhibitor		FLT3, KDR, KIT, FLT4, FLT1, PDGFRA, PDGFRB, RET, CSF1R, FGFR1	FLT3 inhibitor, KIT inhibitor, PDGFR receptor inhibitor, RET tyrosine kinase inhibitor, VEGFR inhibitor
1525	82.26	cp	BRD-K36927236	glibenclamide	Sulfonylurea		KCNJ11, ABCC8, CFTR, KCNJ5, KCNJ8, ABCA1, ABCB11, ABCC9, CPT1A, KCNJ1, SLCO2B1, TRPA1	Sulfonylurea
1526	82.22	cp	BRD-K06234293	LY-364947	TGF beta receptor inhibitor		TGFBR1	TGF beta receptor inhibitor, p38 MAPK inhibitor
1531	82.06	cp	BRD-A65076780	dihydroergocristine	Adrenergic receptor antagonist		HTR2A, ADRA1A, ADRB1, DRD1, DRD2, DRD3, DRD4, DRD5, HTR1A, HTR3A, HTR4, HTR5A, HTR6, HTR7	Adrenergic receptor antagonist, Prolactin inhibitor
1532	82.03	cp	BRD-K86434416	selegiline	Monoamine oxidase inhibitor		MAOB, MAOA, CYP2B6, CYP2C19	Monoamine oxidase inhibitor
1534	81.96	cp	BRD-K90543092	levonorgestrel	Estrogen receptor agonist		PGR, AR, CYP2E1, ESR1, SRD5A1	Estrogen receptor agonist, Glucocorticoid receptor antagonist, Progesterone receptor agonist, Progesterone receptor antagonist
1536	81.93	cp	BRD-K68095457	palmitoylethanolamide	Cannabinoid receptor agonist		CNR2, GPR119, GPR55	Cannabinoid receptor agonist
1540	81.85	cp	BRD-K76133116	benzydamine	Membrane integrity inhibitor		PRSS1, PRSS2	Membrane integrity inhibitor, Prostanoid receptor antagonist, Prostanoid receptor inhibitor
1543	81.81	cp	BRD-K64402243	ivachtin	Caspase inhibitor		CASP3	Caspase inhibitor
1545	81.78	cp	BRD-K51302260	KU-C103871	GSP agonist		SMAD3	GSP agonist
1546	81.78	cp	BRD-K32292990	CGP-53353	EGFR inhibitor		EGFR, PRKCB	EGFR inhibitor, PKC inhibitor
1547	81.77	cp	BRD-K43468059	byssochlamic-acid	Mycotoxin			Mycotoxin
1548	81.76	cp	BRD-K81521265	dicyclohexylurea	Epoxide hydolase inhibitor		EPHX2	Epoxide hydolase inhibitor
1549	81.75	cp	BRD-K36737713	AG-957	Protein tyrosine kinase inhibitor		ABL1, EGFR	Protein tyrosine kinase inhibitor
1550	81.74	cp	BRD-A73581086	ergometrine	Adrenergic receptor agonist		ADRA1A, HTR1E, HTR2A	Adrenergic receptor agonist, Serotonin receptor agonist
1551	81.74	cp	BRD-K96119599	leucodin	Melanin inhibitor			Melanin inhibitor
1552	81.73	cp	BRD-K83794624	pirarubicin	Topoisomerase inhibitor		TOP2A	Topoisomerase inhibitor
1554	81.66	cp	BRD-K79602928	metformin	Insulin sensitizer		ACACB, INS, PRKAB1	Insulin sensitizer
1558	81.59	cp	BRD-K93645900	tadalafil	Phosphodiesterase inhibitor		PDE5A, PDE11A	Phosphodiesterase inhibitor
1567	81.28	cp	BRD-K53737926	amitriptyline	Norepinephrine inhibitor		CHRM1, CHRM2, CHRM3, CHRM4, CHRM5, HRH1, HTR6, SLC6A2, SLC6A4, ADRA1A, ADRA1B, ADRA1D, ADRA2A, ADRB1, ADRB2, ADRB3, HRH2, HRH4, HTR1A, HTR1B, HTR1D, HTR2A, HTR2C, HTR7, KCNA1, KCND2, KCND3, KCNQ2, KCNQ3, NTRK1, NTRK2, OPRD1, OPRK1, OPRM1, SIGMAR1	Norepinephrine inhibitor, Norepinephrine reuptake inhibitor, Serotonin receptor antagonist, Serotonin reuptake inhibitor
1576	81.06	cp	BRD-K59469039	AG-879	Angiogenesis inhibitor		ERBB2, KDR, NTRK1	Angiogenesis inhibitor, Tyrosine kinase inhibitor, VEGFR inhibitor
1577	81.05	cp	BRD-K17674993	diflorasone	Corticosteroid agonist		NR3C1, PLA2G1B	Corticosteroid agonist, Glucocorticoid receptor agonist, Cytochrome P450 inhibitor, Immunosuppressant
1582	80.95	cp	BRD-K94887716	TFMPP	Serotonin receptor agonist			Serotonin receptor agonist, Serotonin receptor antagonist
1583	80.95	cp	BRD-K00615600	AG-14361	PARP inhibitor		PARP1	PARP inhibitor
1589	80.88	cp	BRD-A27887842	prednisolone	Glucocorticoid receptor agonist		NR3C1, NR3C2, SERPINA6	Glucocorticoid receptor agonist
1593	80.72	cp	BRD-K21450440	benzthiazide	Carbonic anhydrase inhibitor		CA2, CA1, CA12, CA4, CA9, SLC12A3	Carbonic anhydrase inhibitor
1596	80.62	cp	BRD-A74904029	EI-231	Casein kinase inhibitor		CSNK2A1, CSNK2A2, CSNK2B	Casein kinase inhibitor
1597	80.61	cp	BRD-K63675182	triflupromazine	Dopamine receptor antagonist		HTR2B, CHRM1, CHRM2, CHRNA7, DRD1, DRD2	Dopamine receptor antagonist
1599	80.59	cp	BRD-A72711497	lasalocid	Bacterial permeability inducer			Bacterial permeability inducer
1604	80.48	cp	BRD-K52172416	anastrozole	Aromatase inhibitor		CYP19A1	Aromatase inhibitor
1605	80.48	cp	BRD-K94379058	BML-190	Cannabinoid receptor inverse agonist		CNR2	Cannabinoid receptor inverse agonist
1606	80.47	cp	BRD-A86044036	flurbiprofen	Cyclooxygenase inhibitor		PTGS1, PTGS2	Cyclooxygenase inhibitor
1607	80.47	cp	BRD-A09722536	cyclophosphamide	DNA alkylating agent		BCL2, CYP2B6, CYP2C19, CYP3A5, LGALS1	DNA alkylating agent
1610	80.31	cp	BRD-K59522102	piperine	Monoamine oxidase inhibitor		MAOA, MAOB, TRPV1	Monoamine oxidase inhibitor
1613	80.13	cp	BRD-A65550283	ginsenoside	Steroid hormone receptor agonist			Steroid hormone receptor agonist
1614	80.09	cp	BRD-K54472332	elvitegravir	HIV integrase inhibitor			HIV integrase inhibitor
1623	79.83	cp	BRD-K73290745	ICI-199441	Opioid receptor agonist		OPRK1, CYP2D6, OPRD1, OPRM1, UTS2R	Opioid receptor agonist
1626	79.77	cp	BRD-K83597974	pargyline	Monoamine oxidase inhibitor		MAOB, MAOA	Monoamine oxidase inhibitor
1627	79.75	cp	BRD-K20338176	cefaclor	Bacterial cell wall synthesis inhibitor			Bacterial cell wall synthesis inhibitor
1628	79.75	cp	BRD-A25569250	KI-16425	Lysophosphatidic acid receptor antagonist		LPAR1, LPAR3	Lysophosphatidic acid receptor antagonist
1631	79.74	cp	BRD-K01253243	SB-590885	RAF inhibitor		BRAF	RAF inhibitor
1632	79.72	cp	BRD-K85985071	ellipticine	Topoisomerase inhibitor		TOP2A, TOP2B	Topoisomerase inhibitor
1635	79.7	cp	BRD-K74236984	UNC-0321	Histone lysine methyltransferase inhibitor		EHMT2	Histone lysine methyltransferase inhibitor
1636	79.69	cp	BRD-K64517075	heliomycin	ATP synthase inhibitor			ATP synthase inhibitor
1638	79.63	cp	BRD-K77947974	fluspirilene	Dopamine receptor antagonist		DRD2, HTR2A, CACNG1, HRH1, HTR1A, HTR1D, HTR1E	Dopamine receptor antagonist
1639	79.62	cp	BRD-A81177136	KN-62	Calcium-calmodulin dependent protein kinase inhibitor		AKT1, CAMK2A, CHEK1, LCK, MAPK1, MAPK11, MAPK12, MAPK14, MAPK8, P2RX7, PRKCA, ROCK1, RPS6KB1, SGK1	Calcium-calmodulin dependent protein kinase inhibitor, Purinergic receptor antagonist
1645	79.44	cp	BRD-K72541103	JAK3-inhibitor-I	JAK inhibitor		JAK3	JAK inhibitor
1647	79.43	cp	BRD-K46469693	SCH-442416	Adenosine receptor antagonist		ADORA1, ADORA2A, ADORA2B, ADORA3	Adenosine receptor antagonist
1650	79.29	cp	BRD-K14681867	somatostatin	Somatostatin receptor agonist		SSTR1, SSTR2, SSTR3, SSTR4, SSTR5, GH1, GHR, OPRD1, OPRM1	Somatostatin receptor agonist
1655	79.16	cp	BRD-K13642330	cosmosiin	Cytochrome P450 inhibitor			Cytochrome P450 inhibitor
1662	78.9	cp	BRD-A20126139	medrysone	Glucocorticoid receptor agonist		NR3C1	Glucocorticoid receptor agonist
1665	78.81	cp	BRD-K65285700	BRD-K65285700	Cannabinoid receptor agonist		CNR2	Cannabinoid receptor agonist
1666	78.79	cp	BRD-A74907996	equol	Estrogen receptor agonist		ESR2, ESR1	Estrogen receptor agonist
1672	78.65	cp	BRD-K56957086	dacinostat	HDAC inhibitor		HDAC1, HDAC2, HDAC3, HDAC4, HDAC5, HDAC6, HDAC7, HDAC8, HDAC9	HDAC inhibitor
1675	78.61	cp	BRD-K99174507	cardiogenol-c	Cardiomyogenesis inducer			Cardiomyogenesis inducer
1679	78.54	cp	BRD-K70401845	erlotinib	EGFR inhibitor		EGFR, NR1I2	EGFR inhibitor
1682	78.36	cp	BRD-K73999723	telmisartan	Angiotensin receptor antagonist		AGTR1, PPARG, CYP2C19, CYP2J2, PPARA	Angiotensin receptor antagonist
1684	78.26	cp	BRD-K14920963	erythrosine	Coloring agent			Coloring agent
1685	78.23	cp	BRD-K06593056	LE-135	Retinoid receptor agonist		RARB	Retinoid receptor agonist
1687	78.14	cp	BRD-K72222507	quinapril	ACE inhibitor		ACE	ACE inhibitor
1689	78.12	cp	BRD-A95513702	androsta-1,4-dien-3,17-dione	Aromatase inhibitor		CYP19A1	Aromatase inhibitor
1692	78.09	cp	BRD-A10715913	sulpiride	Dopamine receptor antagonist		DRD2, CA7, DRD3, CA1, CA12	Dopamine receptor antagonist
1693	78.08	cp	BRD-K33106058	cytarabine	Ribonucleotide reductase inhibitor		POLB, POLA1	Ribonucleotide reductase inhibitor
1699	77.92	cp	BRD-K22031190	diflunisal	Prostanoid receptor antagonist		PTGS2, PTGS1	Prostanoid receptor antagonist
1705	77.77	cp	BRD-K62792802	LY-83583	Guanylyl cyclase inhibitor		GUCY1A2	Guanylyl cyclase inhibitor
1713	77.65	cp	BRD-K93201660	ML-7	Myosin light chain kinase inhibitor		MYLK	Myosin light chain kinase inhibitor
1714	77.63	cp	BRD-K63945320	dihydrosamidin	Phospholipase inhibitor			Phospholipase inhibitor, Nitric oxide production inhibitor, Platelet activating factor receptor antagonist
1716	77.6	cp	BRD-K27450477	EHNA	Adenosine deaminase inhibitor		ADA, PDE2A, ADORA2A	Adenosine deaminase inhibitor
1719	77.54	cp	BRD-K93918653	quizartinib	FLT3 inhibitor		FLT3, CSF1R, KIT, RET, PDGFRA, PDGFRB	FLT3 inhibitor
1720	77.5	cp	BRD-K64994968	progesterone	Progesterone receptor agonist		PGR, CYP17A1, NR3C2, CATSPER1, CATSPER2, CATSPER3, CATSPER4, CYP2C19, ESR1, OPRK1, TRPC5	Progesterone receptor agonist
1725	77.43	cp	BRD-K43405658	tyrphostin-AG-527	Protein tyrosine kinase inhibitor		EGFR	Protein tyrosine kinase inhibitor
1727	77.39	cp	BRD-A36217750	sulfinpyrazone	Uricosuric blocker		ABCC1, ABCC2, FPR1, SLC22A12	Uricosuric blocker
1728	77.39	cp	BRD-K82746043	navitoclax	BCL inhibitor		BCL2, BCL2L1, BCL2L2	BCL inhibitor
1730	77.37	cp	BRD-A01295252	trans-7-hydroxy-pipat	Dopamine receptor ligand			Dopamine receptor ligand
1731	77.36	cp	BRD-K50128260	sildenafil	Phosphodiesterase inhibitor		PDE5A, PDE6G, PDE6H, SLCO1B1, SLCO1B3	Phosphodiesterase inhibitor
1732	77.35	cp	BRD-K59962020	CHEMBL-374350	NFkB pathway inhibitor			NFkB pathway inhibitor
1736	77.26	cp	BRD-K78431006	crizotinib	ALK inhibitor		ALK, MET, CYP2B6, CYP3A5, MST1R, ROS1	ALK inhibitor
1740	77.16	cp	BRD-K45117373	Y-26763	Potassium channel activator		ABCC9, KCNJ8	Potassium channel activator
1742	77.15	cp	BRD-K32330832	VER-155008	HSP inhibitor		HSPA1A	HSP inhibitor
1744	77.14	cp	BRD-K96271548	coumaric-acid	Antioxidant			Antioxidant
1745	77.12	cp	BRD-A43671941	oxprenolol	Adrenergic receptor antagonist		ADRB1, ADRB2	Adrenergic receptor antagonist
1747	77.08	cp	BRD-A83326220	brazilin	Nitric oxide production inhibitor			Nitric oxide production inhibitor
1751	76.97	cp	BRD-K62929068	6-benzylaminopurine	Purinergic receptor activator			Purinergic receptor activator
1753	76.91	cp	BRD-K32501161	vanoxerine	Dopamine uptake inhibitor		SLC6A3, MAOA, MAOB	Dopamine uptake inhibitor
1759	76.83	cp	BRD-K89732114	trifluoperazine	Dopamine receptor antagonist		DRD2, ABCG2, ADRA1A, CALM1, CALY, CAMK2A, DRD4, HRH1, HTR2A, HTR2C, S100A4, SCN4A, SCN9A, TNNC1	Dopamine receptor antagonist
1760	76.82	cp	BRD-K47639036	flavoxate	Acetylcholine receptor antagonist		CHRM1, CHRM2	Acetylcholine receptor antagonist
1761	76.78	cp	BRD-K57080016	selumetinib	MEK inhibitor		MAP2K1, MAP2K2	MEK inhibitor
1763	76.71	cp	BRD-K63828191	raloxifene	Estrogen receptor antagonist		ESR1, ESR2, ACVRL1, ENG	Estrogen receptor antagonist, Selective estrogen receptor modulator (SERM)
1765	76.69	cp	BRD-K02950022	BMS-299897	Gamma secretase inhibitor			Gamma secretase inhibitor
1767	76.63	cp	BRD-A85860691	chaetocin	Histone lysine methyltransferase inhibitor		EHMT2, SUV39H1	Histone lysine methyltransferase inhibitor
1769	76.6	cp	BRD-K55344148	BU-224	Imidazoline receptor ligand		MAOA, MAOB	Imidazoline receptor ligand
1775	76.55	cp	BRD-A61856038	tremulacin	Lipoxygenase inhibitor			Lipoxygenase inhibitor
1779	76.44	cp	BRD-K63630713	etacrynic-acid	Sodium/potassium/chloride transporter inhibitor		SLC12A1, ATP1A1, SLC12A2	Sodium/potassium/chloride transporter inhibitor
1780	76.43	cp	BRD-K72676686	fluvoxamine	Selective serotonin reuptake inhibitor (SSRI)		SLC6A4, CYP2C19	Selective serotonin reuptake inhibitor (SSRI)
1782	76.41	cp	BRD-A69512159	carbidopa	Aromatic L-amino acid decarboxylase inhibitor		DDC	Aromatic L-amino acid decarboxylase inhibitor
1784	76.38	cp	BRD-K36198571	WAY-170523	Metalloproteinase inhibitor		MMP13	Metalloproteinase inhibitor
1785	76.32	cp	BRD-K12906962	dichlorobenzamil	Sodium/calcium exchange inhibitor			Sodium/calcium exchange inhibitor
1786	76.31	cp	BRD-K51967704	BIIB021	HSP inhibitor		AOX1, HSP90AA1	HSP inhibitor
1787	76.3	cp	BRD-K02581333	protein-tyrosine-phosphatase-inhibitor-IV	Tyrosine phosphatase inhibitor		PTPN1, PTPN11	Tyrosine phosphatase inhibitor
1789	76.23	cp	BRD-K86873305	piperacillin	Bacterial cell wall synthesis inhibitor			Bacterial cell wall synthesis inhibitor
1790	76.21	cp	BRD-A09056319	alfuzosin	Adrenergic receptor antagonist		ADRA1A, ADRA1D, ADRA1B, KCNH2	Adrenergic receptor antagonist
1791	76.13	cp	BRD-A52588987	SKF-83566	Dopamine receptor antagonist		DRD1, DRD5	Dopamine receptor antagonist
1792	76.12	cp	BRD-K66353228	zoxazolamine	Myorelaxant			Myorelaxant
1797	76.02	cp	BRD-A48570745	ivermectin	GABA receptor agonist		CHRNA7, GABRB3, GLRA3, P2RX7	GABA receptor agonist
1798	75.97	cp	BRD-A54596827	solifenacin	Acetylcholine receptor antagonist		CHRM3, CHRM1, CHRM2, CHRM4, CHRM5	Acetylcholine receptor antagonist
1799	75.97	cp	BRD-K28912512	nicotinamide	Protein synthesis stimulant		PARP1, AOX1, BST1, CYP2E1, LDHA, SIRT5	Protein synthesis stimulant
1803	75.82	cp	BRD-A74980173	gatifloxacin	Bacterial DNA gyrase inhibitor			Bacterial DNA gyrase inhibitor
1805	75.78	cp	BRD-A61470182	n-formylmethionylalanine	macrophage activator			macrophage activator
1814	75.69	cp	BRD-A82656074	naltrindole	Opioid receptor antagonist		OPRD1, OPRK1, OPRM1	Opioid receptor antagonist
1815	75.64	cp	BRD-A34806832	proscillaridin	ATPase inhibitor		ATP1A1	ATPase inhibitor
1816	75.63	cp	BRD-A19633847	perhexiline	Carnitine palmitoyltransferase inhibitor		CPT1A, CPT2	Carnitine palmitoyltransferase inhibitor
1818	75.62	cp	BRD-A48237631	mitomycin-c	DNA alkylating agent			DNA alkylating agent, DNA inhibitor, DNA synthesis inhibitor
1819	75.62	cp	BRD-K56509348	BMS-182874	Endothelin receptor antagonist		EDNRA	Endothelin receptor antagonist
1825	75.52	cp	BRD-K18787491	U-0126	MEK inhibitor		AKT1, CHEK1, GSK3B, JAK2, LCK, MAP2K1, MAP2K2, MAP2K7, MAPK1, MAPK11, MAPK12, MAPK14, MAPK8, PRKCA, RAF1, ROCK1, RPS6KB1, SGK1	MEK inhibitor
1826	75.51	cp	BRD-K32744045	disulfiram	Aldehyde dehydrogenase inhibitor		ALDH2, ALDH1A2, ALDH5A1, ALDH7A1, CYP2E1, DBH, DNMT1, TRPA1	Aldehyde dehydrogenase inhibitor, TRPV agonist, DNA methyltransferase inhibitor
1834	75.39	cp	BRD-K17796732	JWH-015	Cannabinoid receptor agonist		CNR2, GPR55	Cannabinoid receptor agonist
1841	75.09	cp	BRD-K67537649	PQ-401	IGF-1 inhibitor		IGF1R	IGF-1 inhibitor, IGF-1R inhibitor
1842	75.06	cp	BRD-K18518344	digitoxigenin	ATPase inhibitor		ATP1A1	ATPase inhibitor
1845	75.01	cp	BRD-K11801786	trimidox	Ribonucleotide reductase inhibitor		RRM1	Ribonucleotide reductase inhibitor
1846	75	cp	BRD-K90259198	W-7	Calmodulin antagonist		CALM1, CALM2, KCNA5, KCNH2, TNNC1, TNNI3	Calmodulin antagonist, Potassium channel blocker
1847	74.98	cp	BRD-K89997465	chlorpromazine	Dopamine receptor antagonist		DRD2, ADRA2A, ADRA2B, ADRA2C, DRD1, DRD3, DRD4, DRD5, HRH1, HTR1A, HTR2A, HTR2C, HTR6, HTR7, ADRA1A, ADRA1B, ADRA1D, CALM1, CHRM1, CHRM3, HRH4, HTR2B, KCNH2, KIF11, ORM1, ORM2, SMPD1, TRPC5	Dopamine receptor antagonist
1850	74.92	cp	BRD-K33882852	ZK-93423	Benzodiazepine receptor agonist		GABRA1, GABRA2, GABRA3, GABRA5, GABRB2, GABRG2	Benzodiazepine receptor agonist
1851	74.92	cp	BRD-A93206962	L-755507	Adrenergic receptor agonist		ADRB3, ADRB1, ADRB2	Adrenergic receptor agonist
1859	74.65	cp	BRD-K22193694	dioxybenzone	Topical sunscreen agent			Topical sunscreen agent
1860	74.63	cp	BRD-A26097136	bulleyaconitine-a	Non-opiod analgesic			Non-opiod analgesic
1861	74.62	cp	BRD-K07403598	CAY-10470	NFkB pathway inhibitor		NFKB1, TNF	NFkB pathway inhibitor
1864	74.52	cp	BRD-K06895174	cisapride	Serotonin receptor agonist		HTR4, KCNH2, CYP2B6, CYP2C8, CYP3A5, CYP3A7, HTR2A, HTR3A	Serotonin receptor agonist
1865	74.52	cp	BRD-K30649484	mafenide	Carbonic anhydrase inhibitor		CA6, CA12, CA14, CA2, CA4, CA9	Carbonic anhydrase inhibitor
1867	74.46	cp	BRD-A41722204	sulmazole	Adenosine receptor antagonist			Adenosine receptor antagonist
1868	74.42	cp	BRD-K34820100	tebuthiuron	Photosynthesis inhibitor			Photosynthesis inhibitor
1869	74.4	cp	BRD-K59256312	gabexate	Serine protease inhibitor		PRSS1, TPSAB1	Serine protease inhibitor
1871	74.36	cp	BRD-K33818169	GW-3965	LXR agonist		NR1H2, NR1H3, ABCA1	LXR agonist, ABC transporter expression enhancer
1874	74.29	cp	BRD-A62434282	goserelin	Gonadotropin releasing factor hormone receptor agonist		GNRHR, GNRH1, LHCGR	Gonadotropin releasing factor hormone receptor agonist, Luteinizing hormone releasing hormone agonist
1875	74.28	cp	BRD-K04010869	prostaglandin-a1	HSP inducer			HSP inducer, NFkB pathway inhibitor
1882	74.15	cp	BRD-K22878149	SB-205607	Delta 1 opioid receptor agonist		OPRD1, OPRK1, OPRM1	Delta 1 opioid receptor agonist
1887	73.98	cp	BRD-K13646352	midostaurin	FLT3 inhibitor		FLT3, KIT, CCNB1, FLT1, KDR, PDGFRB, PRKCA, PRKCG, VEGFA	FLT3 inhibitor, KIT inhibitor, PKC inhibitor
1893	73.82	cp	BRD-K92723993	imatinib	BCR-ABL kinase inhibitor		ABL1, KIT, PDGFRA, BCR, CSF1R, PDGFRB, ABCG2, CYP2C19, CYP2C8, CYP3A5, DDR1, NTRK1, RET	BCR-ABL kinase inhibitor, KIT inhibitor, PDGFR receptor inhibitor
1895	73.73	cp	BRD-K24526313	levcromakalim	Potassium channel activator		KCNJ8, ABCC9, KCNJ5	Potassium channel activator
1896	73.7	cp	BRD-K59574735	ubenimex	Leukotriene inhibitor		LTA4H, ANPEP, RNPEP	Leukotriene inhibitor
1898	73.68	cp	BRD-K91904471	SD-169	p38 MAPK inhibitor		MAPK14	p38 MAPK inhibitor
1900	73.57	cp	BRD-K01612348	meropenem	Bacterial cell wall synthesis inhibitor			Bacterial cell wall synthesis inhibitor
1901	73.56	cp	BRD-K07212038	selinidin	Mast cell stabilizer			Mast cell stabilizer
1902	73.55	cp	BRD-A18579359	wiskostatin	Neural Wiskott-Aldrich syndrome protein inhibitor		WAS, WASL	Neural Wiskott-Aldrich syndrome protein inhibitor
1903	73.54	cp	BRD-K05350981	oligomycin-c	ATPase inhibitor		ATP5A1	ATPase inhibitor, ATP synthase inhibitor
1905	73.52	cp	BRD-K96402602	farnesylthiotriazole	PPMTase inhibitor			PPMTase inhibitor
1907	73.48	cp	BRD-K89402695	L-655240	Thromboxane receptor antagonist		PTGES	Thromboxane receptor antagonist
1908	73.48	cp	BRD-A92439610	triamcinolone	Glucocorticoid receptor agonist		NR3C1, CYP3A5, CYP3A7, SERPINA6	Glucocorticoid receptor agonist
1909	73.47	cp	BRD-A13188892	doxazosin	Adrenergic receptor antagonist		ADRA1D, ADRA1A, ADRA1B, CYP2C19, KCNH2, KCNH6, KCNH7	Adrenergic receptor antagonist
1910	73.45	cp	BRD-K34581968	BMS-536924	IGF-1 inhibitor		IGF1R, AKT1, CCNE1, CDK2, CYP3A4, ERBB2, INSR, KDR, LCK, MAPK1, MET, PDGFRA, PDGFRB	IGF-1 inhibitor
1911	73.45	cp	BRD-K72783841	tyrphostin-AG-555	EGFR inhibitor		CDK2, EGFR	EGFR inhibitor
1913	73.45	cp	BRD-K68407802	KIN001-055	EGFR inhibitor		EGFR, JAK3	EGFR inhibitor, JAK inhibitor, Leukotriene inhibitor, Mediator release inhibitor
1914	73.44	cp	BRD-A39747742	estradiol-valerate	Estrogen receptor agonist		ESR1	Estrogen receptor agonist
1915	73.43	cp	BRD-K97365803	PI-828	PI3K inhibitor			PI3K inhibitor
1918	73.37	cp	BRD-K31633810	DAU-5884	Acetylcholine receptor antagonist		CHRM1, CHRM3	Acetylcholine receptor antagonist
1919	73.36	cp	BRD-A45499626	UBP-302	Glutamate receptor antagonist		GRIK1	Glutamate receptor antagonist
1925	73.29	cp	BRD-A50737080	CGK-733	ATR kinase inhibitor		ATM, ATR	ATR kinase inhibitor
1929	73.13	cp	BRD-K40656405	L-165041	PPAR receptor agonist		PPARD	PPAR receptor agonist
1934	72.99	cp	BRD-A96799240	4-hydroxyretinoic-acid	Retinoid receptor binder			Retinoid receptor binder
1935	72.95	cp	BRD-K26134695	calpeptin	Calpain inhibitor			Calpain inhibitor
1938	72.88	cp	BRD-A79465854	auranofin	NFkB pathway inhibitor		IKBKB, PRDX5, TRPA1, TXNRD1, TXNRD2	NFkB pathway inhibitor
1940	72.8	cp	BRD-A84327315	calcitriol	Vitamin D receptor agonist		VDR, CYP3A5	Vitamin D receptor agonist
1941	72.8	cp	BRD-K25906698	immepip	Histamine receptor agonist		HRH3, HRH4	Histamine receptor agonist
1944	72.72	cp	BRD-K81855038	roxatidine	Histamine receptor antagonist		HRH2	Histamine receptor antagonist
1946	72.7	cp	BRD-K50388907	fenofibrate	PPAR receptor agonist		PPARA, APOA1, CYP2C19, CYP2C8, MMP25	PPAR receptor agonist
1947	72.7	cp	BRD-K68756823	FR-180204	-666		MAPK1, MAPK3	-666
1950	72.57	cp	BRD-K41567364	SB-334867	Orexin receptor antagonist		HCRTR1, HCRTR2	Orexin receptor antagonist
1956	72.49	cp	BRD-K60460488	nelfinavir	HIV protease inhibitor		CYP2C19, CYP3A5, CYP3A7	HIV protease inhibitor
1959	72.47	cp	BRD-K43860855	iobenguane	Antineoplastic			Antineoplastic
1961	72.46	cp	BRD-K19462402	buflomedil	Adrenergic receptor antagonist		CACNA1C	Adrenergic receptor antagonist, Calcium channel blocker
1971	72.23	cp	BRD-K06388322	pramipexole	Dopamine receptor agonist		DRD3, DRD2, ADRA2A, ADRA2B, ADRA2C, DRD1, DRD4, DRD5, HTR1A, HTR1B, HTR1D, HTR2A, HTR2B, HTR2C	Dopamine receptor agonist
1972	72.21	cp	BRD-A99449986	MT-21	Caspase activator		CYCS, SLC25A4	Caspase activator
1973	72.21	cp	BRD-K80639402	SB-258585	Serotonin receptor antagonist		HTR6	Serotonin receptor antagonist
1975	72.15	cp	BRD-K05906022	limonin	HIV protease inhibitor			HIV protease inhibitor
1976	72.15	cp	BRD-A40639672	ketorolac	Cyclooxygenase inhibitor		PTGS1, PTGS2	Cyclooxygenase inhibitor
1984	71.95	cp	BRD-K39111395	BCL2-inhibitor	BCL inhibitor		BCL2	BCL inhibitor
1988	71.88	cp	BRD-K52721684	PCO-400	Potassium channel activator		ABCC9, KCNJ8	Potassium channel activator
1990	71.85	cp	BRD-A83695761	chromanol	Potassium channel blocker			Potassium channel blocker
1991	71.83	cp	BRD-K60762818	desipramine	Tricyclic antidepressant		SLC6A2, SLC6A4, ADRA1A, ADRA1B, ADRA1D, ADRA2A, ADRA2B, ADRA2C, ADRB1, ADRB2, CHRM1, CHRM2, CHRM3, CHRM4, CHRM5, DRD2, HRH1, HTR1A, HTR2A, HTR2C, SMPD1	Tricyclic antidepressant
1994	71.76	cp	BRD-K51018020	VAMA-37	DNA dependent protein kinase inhibitor		PRKDC	DNA dependent protein kinase inhibitor
1995	71.74	cp	BRD-K31542390	mycophenolic-acid	Dehydrogenase inhibitor		IMPDH1, IMPDH2	Dehydrogenase inhibitor, Inositol monophosphatase inhibitor
1997	71.73	cp	BRD-K35240538	methylprednisolone	Glucocorticoid receptor agonist		NR3C1	Glucocorticoid receptor agonist
1999	71.69	cp	BRD-K79877282	PF-543	Sphingosine kinase inhibitor		SPHK1	Sphingosine kinase inhibitor
2001	71.62	cp	BRD-K66788707	fludarabine	DNA synthesis inhibitor		ADA, DCK, POLA1, RRM1, RRM2	DNA synthesis inhibitor, DNA repair enzyme inhibitor, Purine antagonist
2005	71.57	cp	BRD-K67860401	AR-A014418	Glycogen synthase kinase inhibitor		GSK3B	Glycogen synthase kinase inhibitor
2006	71.51	cp	BRD-K38251852	paxilline	Potassium channel blocker		ABCA1, KCNMA1, NR1H3	Potassium channel blocker
2008	71.49	cp	BRD-K54314721	zolmitriptan	Serotonin receptor agonist		HTR1B, HTR1D, HTR1A, HTR1F, HTR1E	Serotonin receptor agonist
2019	71.32	cp	BRD-K85090592	pilocarpine	Acetylcholine receptor agonist		CHRM3, CHRM1, CHRM2, CHRM4, CHRM5	Acetylcholine receptor agonist
2026	71.17	cp	BRD-A29731977	17-hydroxyprogesterone-caproate	progesterone receptor agonist		CYP1A2, CYP2B6, CYP3A5, PGR	progesterone receptor agonist
2028	71.1	cp	BRD-K86595100	chlordiazepoxide	Benzodiazepine receptor agonist		GABRA1, GABRA2, GABRA3, GABRA4, GABRA5, GABRA6, GABRB1, GABRB2, GABRB3, GABRD, GABRE, GABRG1, GABRG2, GABRG3, GABRP, GABRQ	Benzodiazepine receptor agonist
2029	71.1	cp	BRD-A62035778	scopolamine	Acetylcholine receptor antagonist		CHRM2, CHRM1, CHRM3, CHRM4, CHRM5, SI	Acetylcholine receptor antagonist
2030	71.06	cp	BRD-A44551378	LFM-A12	EGFR inhibitor		EGFR	EGFR inhibitor
2033	70.91	cp	BRD-A42571354	cetirizine	Histamine receptor antagonist		HRH1	Histamine receptor antagonist
2034	70.88	cp	BRD-A67981824	cefotaxime	Bacterial cell wall synthesis inhibitor			Bacterial cell wall synthesis inhibitor
2035	70.86	cp	BRD-A96107863	nisoldipine	Calcium channel blocker		CACNA1C, CACNA1D, CACNA1S, CACNA2D1, CACNB2, CYP3A5	Calcium channel blocker
2045	70.57	cp	BRD-K31912990	CGP-71683	Neuropeptide receptor antagonist		NPY5R	Neuropeptide receptor antagonist
2052	70.28	cp	BRD-A55369275	CGP-54626	GABA receptor antagonist		GABBR1, GABBR2, KCTD12, KCTD16, KCTD8	GABA receptor antagonist
2054	70.27	cp	BRD-K94841585	emodic-acid	Laxative			Laxative
2059	70.19	cp	BRD-K12932420	YM-976	Phosphodiesterase inhibitor		PDE4A, PDE4B, PDE4C, PDE4D, TNF	Phosphodiesterase inhibitor
2060	70.13	cp	BRD-K79092138	nitrofural	Bacterial DNA inhibitor			Bacterial DNA inhibitor
2062	70.03	cp	BRD-K17415526	tyrphostin-AG-835	Protein tyrosine kinase inhibitor		EGFR	Protein tyrosine kinase inhibitor
2068	69.89	cp	BRD-K52911425	GDC-0941	PI3K inhibitor		PIK3CG, PIK3CA, PIK3CB, PIK3CD	PI3K inhibitor
2078	69.47	cp	BRD-A66563878	medetomidine	Adrenergic receptor agonist		ADRA2A, ADRA2B, ADRA2C, ADRA1A, ADRA1B, ADRA1D	Adrenergic receptor agonist
2079	69.46	cp	BRD-K89055274	alverine	Muscle relaxant		HTR1A	Muscle relaxant
2081	69.39	cp	BRD-K75641298	metoclopramide	Dopamine receptor antagonist		DRD2, HTR3A, HTR4, CHRM1, HTR3B	Dopamine receptor antagonist, Serotonin receptor antagonist
2084	69.35	cp	BRD-A65767837	hydrocortisone	Glucocorticoid receptor agonist		ANXA1, NOS2, NR3C1, NR3C2	Glucocorticoid receptor agonist
2090	69.11	cp	BRD-A42167015	carteolol	Adrenergic receptor antagonist		ADRB1, ADRB2	Adrenergic receptor antagonist
2094	68.98	cp	BRD-K74305673	IKK-2-inhibitor-V	IKK inhibitor		IKBKB	IKK inhibitor, NFkB pathway inhibitor
2097	68.9	cp	BRD-A80574334	oxalomalic-acid	Isocitrate dehydrogenase inhibitor		ACO1, IDH1	Isocitrate dehydrogenase inhibitor
2098	68.9	cp	BRD-K29178788	dictamnine	Furoquinoline alkaloid			Furoquinoline alkaloid
2099	68.84	cp	BRD-K19796430	erismodegib	Smoothened receptor antagonist		SMO	Smoothened receptor antagonist
2102	68.8	cp	BRD-A77722753	hydralazine	Vasodilator		AOC3, P4HA1	Vasodilator
2105	68.76	cp	BRD-K28143534	cyproheptadine	Histamine receptor antagonist		HRH1, ADRA1A, ADRA1B, ADRA1D, CHRM1, CHRM2, CHRM3, HTR2A, HTR2B, HTR2C, HTR6, HTR7	Histamine receptor antagonist
2113	68.68	cp	BRD-A80502530	cinobufagin	ATPase inhibitor		ATP1A1, ATP1A2, ATP1A3, ATP1A4, ATP1B1, ATP1B2, ATP1B3, ATP1B4, FXYD2	ATPase inhibitor
2116	68.64	cp	BRD-A72596465	GW-6471	PPAR receptor antagonist		PPARA	PPAR receptor antagonist
2118	68.46	cp	BRD-A24122750	saclofen	GABA receptor antagonist		GABBR1, GABBR2, KCTD12, KCTD16, KCTD8	GABA receptor antagonist
2126	68.25	cp	BRD-K51730347	diphencyprone	Immunostimulant			Immunostimulant
2127	68.21	cp	BRD-K27665173	D-64406	PDGFR receptor inhibitor		FLT3, PDGFRA, PDGFRB	PDGFR receptor inhibitor
2130	68.13	cp	BRD-A92177080	betamethasone	Glucocorticoid receptor agonist		NR3C1	Glucocorticoid receptor agonist
2132	68.06	cp	BRD-K63874012	thioperamide	Histamine receptor antagonist		HRH3, HRH4	Histamine receptor antagonist
2134	68.02	cp	BRD-K20313525	rosmarinic-acid	GABA transaminase inhibitor		MCL1, TYR	GABA transaminase inhibitor
2135	67.99	cp	BRD-K01095011	finasteride	5-alpha reductase inhibitor		SRD5A2, SRD5A1, AKR1D1, AR	5-alpha reductase inhibitor
2146	67.66	cp	BRD-A75517195	thiazolopyrimidine	CDC inhibitor			CDC inhibitor
2152	67.43	cp	BRD-K68336408	tyrphostin-AG-1478	EGFR inhibitor		EGFR, MAPK14	EGFR inhibitor
2155	67.37	cp	BRD-A43331270	niguldipine	Calcium channel blocker		ADRA1A, CACNA1C, ADRA1B, ADRA1D	Calcium channel blocker, Adrenergic receptor antagonist
2160	67.29	cp	BRD-K29673530	hypericin	Tyrosine kinase inhibitor			Tyrosine kinase inhibitor
2161	67.28	cp	BRD-K15616905	CCCP	Mitochondrial oxidative phosphorylation uncoupler			Mitochondrial oxidative phosphorylation uncoupler
2169	67.09	cp	BRD-K12994359	valdecoxib	Cyclooxygenase inhibitor		PTGS2, CA12, CYP2C19	Cyclooxygenase inhibitor
2170	67.08	cp	BRD-A33711280	metixene	Acetylcholine receptor antagonist		CHRM5, CHRM1, CHRM2, CHRM3, CHRM4	Acetylcholine receptor antagonist
2172	67.01	cp	BRD-K32398298	alprazolam	Benzodiazepine receptor agonist		GABRA1, GABRA2, GABRA3, GABRA5, CYP3A5, GABRA4, GABRA6, GABRB1, GABRB2, GABRB3, GABRD, GABRE, GABRG1, GABRG2, GABRG3, GABRP, GABRQ	Benzodiazepine receptor agonist
2176	66.83	cp	BRD-A18917088	estradiol	Contraceptive agent		ESR1, ESR2, NR1I2, CYP2B6, CYP2C19, CYP2C8, CYP2E1, CYP3A5, CYP3A7, GPER1, KCNMA1	Contraceptive agent, Estrogen receptor agonist
2179	66.78	cp	BRD-K49328571	dasatinib	BCR-ABL kinase inhibitor		ABL1, FYN, LCK, SRC, KIT, YES1, BCR, EPHA2, LYN, PDGFRB, ABL2, BTK, DDR1, DDR2, PDGFRA, STAT5B	BCR-ABL kinase inhibitor, Ephrin inhibitor, KIT inhibitor, PDGFR receptor inhibitor, SRC inhibitor, Tyrosine kinase inhibitor
2183	66.63	cp	BRD-K53878242	MMPX	Phosphodiesterase inhibitor			Phosphodiesterase inhibitor
2196	66.35	cp	BRD-K76698671	HNHA	HDAC inhibitor		HDAC1	HDAC inhibitor
2200	66.3	cp	BRD-K14282469	LY-165163	Serotonin receptor antagonist		HTR1A, HTR1D	Serotonin receptor antagonist
2203	66.2	cp	BRD-A10903566	imiloxan	Adrenergic receptor antagonist		ADRA2B	Adrenergic receptor antagonist
2206	66.16	cp	BRD-K08219523	5-nonyloxytryptamine	Serotonin receptor agonist		HTR1B, HTR1D	Serotonin receptor agonist
2220	65.68	cp	BRD-K18619710	digoxigenin	Steroid		ATP1A1	Steroid
2229	65.32	cp	BRD-A66435872	HTMT	Histamine receptor agonist		HRH4	Histamine receptor agonist
2232	65.13	cp	BRD-K44067360	flufenamic-acid	Chloride channel blocker		AKR1C3, AR, PTGS1, PTGS2, ANO1, GJA1, GJA10, GJA3, GJA4, GJA5, GJA8, GJA9, GJB1, GJB2, GJB3, GJB4, GJB5, GJB6, GJB7, GJC1, GJC2, GJC3, GJD2, GJD3, GJD4, GJE1, PANX1, PANX2, PANX3, PKD2L1, TRPC5, TRPM2, TRPM5	Chloride channel blocker
2234	65.11	cp	BRD-U37049823	HG-6-64-01	RAF inhibitor		ABL1, BRAF, CSF1R, EGFR, FGFR1, FLT3, KIT, MAPK11, PDGFRB, RET	RAF inhibitor
2235	65.1	cp	BRD-K70914287	BIBX-1382	EGFR inhibitor		EGFR, ERBB2	EGFR inhibitor, Tyrosine kinase inhibitor
2238	65.01	cp	BRD-K61737877	VEGF-receptor-2-kinase-inhibitor-IV	VEGFR inhibitor		KDR	VEGFR inhibitor
2239	65	cp	BRD-K45435259	SCH-23390	Dopamine receptor antagonist		DRD1, DRD5, HTR2C, KCNJ4, KCNJ6	Dopamine receptor antagonist
2240	64.98	cp	BRD-K39391626	ethylestrenol	Progesterone receptor agonist		AR	Progesterone receptor agonist
2246	64.83	cp	BRD-K76304753	phenazopyridine	Local anesthetic		SCN1A	Local anesthetic
2247	64.8	cp	BRD-K18742343	H-8	PKA inhibitor		PKIA, PRKACA	PKA inhibitor
2251	64.68	cp	BRD-K69195780	NAN-190	Serotonin receptor agonist		HTR1A, ADRA1A, ADRA1B, ADRA1D, HTR1F	Serotonin receptor agonist
2258	64.48	cp	BRD-K11163873	phenanthridone	PARP inhibitor		PARP1	PARP inhibitor
2259	64.46	cp	BRD-K03109492	NSC-663284	CDC inhibitor		CDC25A, CDC25B, CDC25C	CDC inhibitor
2261	64.42	cp	BRD-K93080877	Ala-Ala-Phe-CMK	Tripeptidyl peptidase inhibitor		TPP2	Tripeptidyl peptidase inhibitor
2265	64.35	cp	BRD-K26521938	dinoprostone	Prostanoid receptor agonist		PTGER2, PTGER1, PTGER3, PTGER4, CATSPER1, CATSPER2, CATSPER3, CATSPER4, PTGDR, PTGDR2, PTGFR, TBXA2R	Prostanoid receptor agonist
2268	64.25	cp	BRD-A32349859	methyl-angolensate	Apoptosis inhibitor		HTR2B	Apoptosis inhibitor
2269	64.24	cp	BRD-K32107296	temozolomide	DNA alkylating agent		TOP2A	DNA alkylating agent
2271	64.21	cp	BRD-A87719232	naproxen	Cyclooxygenase inhibitor		PTGS2, PTGS1	Cyclooxygenase inhibitor
2272	64.2	cp	BRD-K49865102	PD-0325901	MEK inhibitor		MAP2K1, MAP2K2	MEK inhibitor, MAP kinase inhibitor, Protein kinase inhibitor
2280	63.99	cp	BRD-A25143711	hydrocortisone	Glucocorticoid receptor agonist		ANXA1, NOS2, NR3C1, NR3C2	Glucocorticoid receptor agonist
2284	63.91	cp	BRD-K17075857	chloroxine	Opioid receptor antagonist		OPRK1	Opioid receptor antagonist
2289	63.8	cp	BRD-K40919711	BAPTA-AM	Potassium channel blocker		KCNA3, KCNA5, KCNH2	Potassium channel blocker
2290	63.8	cp	BRD-K04210847	tamoxifen	Estrogen receptor antagonist		ESR1, ESR2, CYP3A5, EBP, GPER1, PRKCA, PRKCB, PRKCD, PRKCE, PRKCG, PRKCI, PRKCQ, PRKCZ	Estrogen receptor antagonist, Selective estrogen receptor modulator (SERM)
2297	63.63	cp	BRD-K99291625	SB-203580	p38 MAPK inhibitor		MAPK14, MAPK1, MAPK11, AKT1, ALOX5, CHEK1, CYP2D6, CYP3A4, GAK, GSK3B, LCK, MAPK10, MAPK12, MAPK8, MAPK9, PRKCA, RAF1, RIPK2, ROCK1, RPS6KB1, SGK1, SRC, TNF	p38 MAPK inhibitor
2298	63.62	cp	BRD-A06352508	SB-218078	CHK inhibitor		CHEK1	CHK inhibitor
2303	63.53	cp	BRD-K94512704	spiramide	Dopamine receptor antagonist		DRD2, HTR1A, HTR2A, HTR2B, HTR2C	Dopamine receptor antagonist, Serotonin receptor antagonist
2305	63.45	cp	BRD-K98493452	honokiol	AKT inhibitor		ALOX5, PTGS1, PTGS2	AKT inhibitor
2306	63.37	cp	BRD-K06753942	nobiletin	MEK inhibitor		ABCB1, MAP2K1, TYR	MEK inhibitor
2308	63.25	cp	BRD-A96882008	L-732138	Tachykinin antagonist		TACR1, TACR2	Tachykinin antagonist
2309	63.24	cp	BRD-A18763547	BAX-channel-blocker	Cytochrome C release inhibitor		BAX	Cytochrome C release inhibitor
2313	63.1	cp	BRD-K10870738	CDC	Lipoxygenase inhibitor		ALOX12, ALOX5	Lipoxygenase inhibitor
2319	62.98	cp	BRD-A59808129	guggulsterone	Cholesterol inhibitor		NR1H4, PGR, AR, ESR1, IKBKB, NR1I2, NR3C1, NR3C2	Cholesterol inhibitor, Estrogen receptor agonist, FXR antagonist, IKK inhibitor, Pregnane X receptor agonist, Progesterone receptor agonist
2322	62.96	cp	BRD-K26429091	J-104129	Acetylcholine receptor antagonist		CHRM3	Acetylcholine receptor antagonist
2324	62.88	cp	BRD-K54330070	SB-202190	p38 MAPK inhibitor		MAPK14, AKT1, ALOX5, CHEK1, GSK3B, LCK, MAPK1, MAPK11, MAPK12, MAPK8, PRKCA, ROCK1, RPS6KB1, SGK1	p38 MAPK inhibitor
2326	62.85	cp	BRD-A87479750	tenidap	Cyclooxygenase inhibitor		ALOX5, KCNJ4, PTGS1	Cyclooxygenase inhibitor
2336	62.5	cp	BRD-K34776109	glimepiride	Insulin secretagogue		ABCC8, KCNJ11, KCNJ1	Insulin secretagogue
2337	62.5	cp	BRD-A55484088	BNTX	Opioid receptor antagonist		OPRD1, OPRK1, OPRM1	Opioid receptor antagonist
2339	62.47	cp	BRD-K14221570	benzopurpurin-4b	HIV entry inhibitor			HIV entry inhibitor
2341	62.44	cp	BRD-K05181463	L-741626	Dopamine receptor antagonist		DRD2, DRD3, DRD4, HTR2A, HTR2B	Dopamine receptor antagonist
2342	62.42	cp	BRD-K41170226	deoxycholic-acid	G protein-coupled receptor agonist		GPBAR1, EFTUD1, FPR1	G protein-coupled receptor agonist, Biliverdin reductase A activator, Unidentified pharmacological activity
2346	62.34	cp	BRD-A87125127	3-matida	Glutamate receptor antagonist		GRM1	Glutamate receptor antagonist
2351	62.2	cp	BRD-A77349281	RK-682	Tyrosine phosphatase inhibitor		HPSE, PTPN1	Tyrosine phosphatase inhibitor
2353	62.12	cp	BRD-K51671335	sulpiride	Dopamine receptor antagonist		DRD2, CA7, DRD3, CA1, CA12	Dopamine receptor antagonist
2354	62.11	cp	BRD-K40992116	parachlorophenol	Anti-infective			Anti-infective
2356	61.97	cp	BRD-K73991644	isoquercetin	Aldose reductase inhibitor		AKR1B1, ACE	Aldose reductase inhibitor
2358	61.95	cp	BRD-K63606607	bufalin	ATPase inhibitor		ATP1A1	ATPase inhibitor
2366	61.75	cp	BRD-K97509413	coumestrol	Estrogen receptor agonist		ESR1, ESR2	Estrogen receptor agonist
2367	61.75	cp	BRD-K09497549	kawain	Calcium channel modulator		MTOR	Calcium channel modulator, MTOR inhibitor, Sodium channel blocker
2369	61.73	cp	BRD-A09161221	nomilin	HSP inhibitor			HSP inhibitor
2372	61.71	cp	BRD-A25234499	aminoglutethimide	Glucocorticoid receptor antagonist		CYP19A1, CYP11A1, NR3C1	Glucocorticoid receptor antagonist
2376	61.51	cp	BRD-K96740444	itopride	Dopamine receptor antagonist		DRD2, ACHE, CHRM3	Dopamine receptor antagonist
2377	61.48	cp	BRD-A58955223	sulforaphane	Antineoplastic		NFE2L2	Antineoplastic, Aryl hydrocarbon receptor antagonist
2378	61.48	cp	BRD-A17453586	MDL-72832	Serotonin receptor agonist		HTR1A	Serotonin receptor agonist
2379	61.48	cp	BRD-K25394294	oxaprozin	Cyclooxygenase inhibitor		PTGS1, PTGS2	Cyclooxygenase inhibitor
2382	61.42	cp	BRD-K48869804	icilin	TRPV agonist		TRPA1, TRPM8	TRPV agonist
2384	61.36	cp	BRD-K17561142	amiodarone	Potassium channel blocker		KCNH2, ADRB1, CACNA1H, CACNA2D2, CHRM3, CYP2C8, KCNA7, SCN5A	Potassium channel blocker
2389	61.25	cp	BRD-K29668683	BD-1063	Sigma receptor antagonist		SIGMAR1	Sigma receptor antagonist
2401	60.75	cp	BRD-A20131130	2',5'-dideoxyadenosine	Adenylyl cyclase inhibitor			Adenylyl cyclase inhibitor
2403	60.52	cp	BRD-K66874953	pifithrin-alpha	TP53 inhibitor		TP53	TP53 inhibitor
2408	60.32	cp	BRD-K87990216	piretanide	Glucocorticoid receptor agonist		SLC12A1, SLC12A2	Glucocorticoid receptor agonist
2409	60.28	cp	BRD-K56745457	azauridine	Antiviral			Antiviral
2411	60.26	cp	BRD-A79314293	cephalosporanic-acid	Bacterial cell wall synthesis inhibitor			Bacterial cell wall synthesis inhibitor
2417	60.11	cp	BRD-A98431941	ephedrine	Adrenergic receptor agonist		ACHE, ADRA1A, ADRB2, SLC18A2, SLC6A2	Adrenergic receptor agonist
2418	60.04	cp	BRD-K86204871	terconazole	Sterol demethylase inhibitor			Sterol demethylase inhibitor
2423	59.93	cp	BRD-K26818574	BIX-01294	Histone lysine methyltransferase inhibitor		EHMT1, EHMT2	Histone lysine methyltransferase inhibitor, DNA methyltransferase inhibitor
2424	59.91	cp	BRD-K63150726	JTE-907	Cannabinoid receptor inverse agonist		CNR2	Cannabinoid receptor inverse agonist
2428	59.78	cp	BRD-K78280988	anandamide	Cannabinoid receptor agonist		CNR1, CNR2, TRPV1, CACNA1G, CACNA1H, CACNA1I, GLRA1, GPR119, GPR18, GPR55, KCNA2, KCND3, KCNK3, KCNK9, TRPM8	Cannabinoid receptor agonist
2431	59.66	cp	BRD-K08556791	ethoprop	Acetylcholinesterase inhibitor		ACHE	Acetylcholinesterase inhibitor
2438	59.55	cp	BRD-K54759182	dosulepin	Norepinephrine reuptake inhibitor		SLC6A2, SLC6A4, CHRM1, CHRM2, CHRM3, CHRM4, CHRM5, CYP2C19, HRH1	Norepinephrine reuptake inhibitor, Tricyclic antidepressant, Serotonin reuptake inhibitor
2439	59.54	cp	BRD-A96897502	U-74389F	Lipid peroxidase inhibitor			Lipid peroxidase inhibitor
2443	59.51	cp	BRD-K56301217	ABT-737	BCL inhibitor		BCL2, BCL2L1, BCL2L2	BCL inhibitor
2445	59.48	cp	BRD-A01593789	chlormadinone	5-alpha reductase inhibitor		PGR	5-alpha reductase inhibitor, Progesterone receptor agonist
2448	59.43	cp	BRD-K05653692	DL-PDMP	Glucosyltransferase inhibitor		ASAH1, UGCG	Glucosyltransferase inhibitor
2454	59.31	cp	BRD-A68723818	brompheniramine	Histamine receptor antagonist		HRH1, CHRM1, CHRM2, CHRM3, CHRM4, CHRM5	Histamine receptor antagonist
2455	59.24	cp	BRD-A01346607	flumetasone	Glucocorticoid receptor agonist		NR3C1, PLA2G1B	Glucocorticoid receptor agonist
2466	58.98	cp	BRD-K35458079	edaravone	Nootropic agent		BCL2	Nootropic agent
2472	58.78	cp	BRD-K25875056	SC-9	Protein tyrosine kinase activator			Protein tyrosine kinase activator
2475	58.77	cp	BRD-K55127134	fluphenazine	Dopamine receptor antagonist		DRD2, DRD1, CALM1, CHRNA7, DRD5, HRH1, HTR2A, HTR6, HTR7	Dopamine receptor antagonist
2477	58.71	cp	BRD-A56987319	SQ-22536	Adenylyl cyclase inhibitor		ADCY1, ADCY5	Adenylyl cyclase inhibitor
2479	58.71	cp	BRD-K23204545	busulfan	DNA inhibitor			DNA inhibitor
2482	58.63	cp	BRD-A67605442	tetrahydrobiopterin	Nitric oxide stimulant		PAH, TH, DBH, NOS3, TPH1	Nitric oxide stimulant, Nitric oxide synthase stimulant, Phenylalanine 4-hydroxylase stimulant
2487	58.49	cp	BRD-K55748775	SCH-28080	ATPase inhibitor		ATP4A	ATPase inhibitor
2491	58.44	cp	BRD-A85025557	NCS-382	GABA receptor antagonist		GABBR1, GABBR2, SLC52A2	GABA receptor antagonist
2492	58.42	cp	BRD-K06750613	GSK-1059615	PI3K inhibitor		PIK3CA, PIK3CG	PI3K inhibitor
2494	58.36	cp	BRD-A72988804	tiaprofenic-acid	Cyclooxygenase inhibitor		PTGS2, PTGS1	Cyclooxygenase inhibitor
2504	58.06	cp	BRD-K63792901	arecaidine	Acetylcholine receptor agonist		CHRM1, CHRM2, CHRM3, CHRM4	Acetylcholine receptor agonist
2514	57.7	cp	BRD-A92630576	trimebutine	Opioid receptor agonist		CHRM1, CHRM2, CHRM3, CHRM4	Opioid receptor agonist
2516	57.69	cp	BRD-K70487031	flupentixol	Dopamine receptor antagonist		DRD2, DRD1, ADRA1A, CHRM1, DRD3, DRD5, HTR2A	Dopamine receptor antagonist
2519	57.58	cp	BRD-A13650332	flucloxacillin	Bacterial cell wall synthesis inhibitor			Bacterial cell wall synthesis inhibitor
2521	57.45	cp	BRD-K95885906	quercetagetin	PIM inhibitor		PIM1	PIM inhibitor
2527	57.19	cp	BRD-A24381660	zeranol	Estrogen receptor agonist			Estrogen receptor agonist
2529	56.99	cp	BRD-K73395020	SA-1478088	-666		MMP12, MMP14, MMP2, MMP8, MMP9	-666
2530	56.94	cp	BRD-K59637651	NSC-119889	Protein synthesis inhibitor			Protein synthesis inhibitor
2531	56.92	cp	BRD-K37814297	acepromazine	Dopamine receptor antagonist		ADRA1A, ADRA1B, DRD1, DRD2, HTR1A, HTR2A	Dopamine receptor antagonist
2532	56.92	cp	BRD-K07220430	cinnarizine	Calcium channel blocker		HRH1, CACNA1C, CACNA1D, CACNA1F, CACNA1G, CACNA1H, CACNA1I, CACNA1S, CHRM1, CHRM2, CHRM3, CHRM4, CHRM5, DRD1, DRD2, DRD5	Calcium channel blocker
2533	56.91	cp	BRD-K08998509	fananserin	Dopamine receptor antagonist		HTR2A, DRD4	Dopamine receptor antagonist, Serotonin receptor antagonist
2534	56.87	cp	BRD-K28761384	zuclopenthixol	Dopamine receptor antagonist		DRD2, DRD1, ADRA1A, ADRA2A, DRD5, HRH1, HTR2A	Dopamine receptor antagonist
2538	56.76	cp	BRD-A95869247	indapamide	Thiazide diuretic		KCNQ1, CA7, KCNE1, SLC12A3	Thiazide diuretic
2557	56.14	cp	BRD-A88282067	delcorine	Antiarrhythmic			Antiarrhythmic, Ganglionic blocker
2560	56.09	cp	BRD-A75455249	kavain	Calcium channel modulator		MTOR	Calcium channel modulator, Sodium channel blocker
2562	56.05	cp	BRD-K55301415	abiraterone	17,20 lyase inhibitor		CYP17A1, CYP11B1	17,20 lyase inhibitor, Androgen biosynthesis inhibitor, Cytochrome P450 inhibitor, Steroid sulfatase inhibitor
2563	56.04	cp	BRD-K92758126	gibberellic-acid	NFkB pathway inhibitor		AADACL2	NFkB pathway inhibitor
2565	56	cp	BRD-A54845972	dihydroergotamine	Serotonin receptor agonist		HTR1D, HTR1B, ADRA2A, DRD2, HTR1E, HTR1F, HTR2B, HTR7	Serotonin receptor agonist
2566	55.97	cp	BRD-K53570330	carbofuran	Cholinesterase inhibitor			Cholinesterase inhibitor
2567	55.97	cp	BRD-K36862742	hydroflumethiazide	Sodium/potassium/chloride transporter inhibitor		SLC12A1, ATP1A1, CA1, CA12, CA2, CA4, CA9, KCNMA1	Sodium/potassium/chloride transporter inhibitor
2569	55.89	cp	BRD-K71499074	diclofenamide	Carbonic anhydrase inhibitor		CA1, CA2, CA4, CA12, CA7	Carbonic anhydrase inhibitor
2570	55.84	cp	BRD-K89375097	pirenzepine	Acetylcholine receptor antagonist		CHRM1, CHRM2, CHRM3, CHRM4, CHRM5	Acetylcholine receptor antagonist
2573	55.75	cp	BRD-K20482099	rutin	Antioxidant		AKR1C3, AKR1B1, F10	Antioxidant, Capillary stabilizing agent, Nitric oxide scavenger
2574	55.74	cp	BRD-K28346421	rifapentine	RNA polymerase inhibitor		CYP2C8, CYP3A4	RNA polymerase inhibitor
2577	55.61	cp	BRD-U44618005	WH-4023	SRC inhibitor		ABL1, LCK, SRC	SRC inhibitor
2578	55.5	cp	BRD-A64228451	terreic-acid	BTK inhibitor		BTK	BTK inhibitor
2582	55.32	cp	BRD-K67844266	MLN-4924	Nedd activating enzyme inhibitor		NAE1, UBA3	Nedd activating enzyme inhibitor
2585	55.22	cp	BRD-K07736136	VX-702	p38 MAPK inhibitor		MAPK14, MAPK11, MAPK12	p38 MAPK inhibitor
2586	55.22	cp	BRD-A35912562	pregnenolone	Glutamate receptor modulator		CYP17A1, PGR, SULT2B1	Glutamate receptor modulator, Acetylcholine release enhancer, Dopamine release enhancer, GABA receptor negative allosteric modulator
2587	55.21	cp	BRD-K66896231	BRD-K66896231	Acetylcholinesterase inhibitor		ACHE	Acetylcholinesterase inhibitor
2594	55.03	cp	BRD-K43330982	JTE-013	Lysophospholipid receptor antagonist		S1PR2, P2RY10	Lysophospholipid receptor antagonist
2597	54.93	cp	BRD-K40645748	mefloquine	Adenosine receptor antagonist		ADORA2A, HBA1, PANX1	Adenosine receptor antagonist, Hemoglobin antagonist
2608	54.53	cp	BRD-A94709349	metaxalone	Muscle relaxant			Muscle relaxant
2610	54.47	cp	BRD-K97354755	SU-6656	SRC inhibitor		LYN, AURKB, AURKC, BRSK2, CALM1, CAMK2D, LCK, RET, SRC, YES1	SRC inhibitor
2612	54.41	cp	BRD-K43736954	cortisone	Glucocorticoid receptor agonist		NR3C1	Glucocorticoid receptor agonist
2613	54.32	cp	BRD-K35960502	niclosamide	DNA replication inhibitor		STAT3	DNA replication inhibitor, STAT inhibitor
2616	54.24	cp	BRD-K42679050	Y-27152	Potassium channel activator		ABCC9, KCNJ8	Potassium channel activator
2624	54.05	cp	BRD-K15715913	fluperlapine	Serotonin receptor antagonist		DRD2, HTR2A, HTR6, HTR7	Serotonin receptor antagonist
2625	54.03	cp	BRD-K13544237	r(-)-propylnorapomorphine	Dopamine receptor agonist		DRD2, DRD1, DRD3	Dopamine receptor agonist, TRPA1 modulator
2632	53.8	cp	BRD-K21936341	oxotremorine	Acetylcholine receptor agonist		CHRM2, CHRM1, CHRM3, CHRM4	Acetylcholine receptor agonist, Cholinergic receptor agonist
2635	53.74	cp	BRD-K14765469	vesamicol	Acetylcholinesterase inhibitor		SLC18A3	Acetylcholinesterase inhibitor
2637	53.68	cp	BRD-A15131297	benazepril	ACE inhibitor		ACE	ACE inhibitor
2639	53.64	cp	BRD-K92817986	BJM-CSC-19	MEK inhibitor			MEK inhibitor
2643	53.58	cp	BRD-K05528470	L-745870	Dopamine receptor antagonist		DRD4, DRD1, DRD2, DRD3, HTR1A, HTR2A, HTR6, HTR7	Dopamine receptor antagonist
2644	53.55	cp	BRD-K52459643	prostaglandin-e1	Prostanoid receptor agonist		PTGER1, PTGER2, CATSPER1, CATSPER2, CATSPER3, CATSPER4, PTGDR, PTGER4, PTGIR	Prostanoid receptor agonist
2646	53.47	cp	BRD-K66296774	fluvastatin	HMGCR inhibitor		HMGCR, CYP2C8	HMGCR inhibitor
2647	53.43	cp	BRD-A87387433	cefpodoxime	Bacterial cell wall synthesis inhibitor			Bacterial cell wall synthesis inhibitor
2648	53.41	cp	BRD-A16311756	profenamine	Butyrylcholinesterase inhibitor		CHRM1, BCHE, CHRM2, GRIN3A	Butyrylcholinesterase inhibitor, Cholinergic receptor antagonist
2650	53.34	cp	BRD-K42221274	NNC-711	GAT inhibitor		SLC6A1, SIGMAR1	GAT inhibitor
2659	53.04	cp	BRD-K10573841	tunicamycin	GLCNAC phosphotransferase inhibitor		GNPTAB	GLCNAC phosphotransferase inhibitor
2663	52.99	cp	BRD-K79353516	indolophenanthridine	CALY activator		CALY, DRD1	CALY activator
2664	52.98	cp	BRD-K15916496	clotrimazole	Cytochrome P450 inhibitor		KCNN4, CYP3A4, CYP51A1, NR1I2, NR1I3, TRPM2, TRPM4, TRPM8	Cytochrome P450 inhibitor, Imidazoline receptor ligand
2665	52.94	cp	BRD-K23383398	T-0901317	LXR agonist		NR1H3, NR1H2, ABCA1, NCOA1, NCOA2, NR1I2, RORA, RORC, RXRB	LXR agonist, ABC transporter expression enhancer, ROR inverse agonist
2667	52.91	cp	BRD-K05396879	15-delta-prostaglandin-j2	PPAR receptor agonist		PPARG, NR1H4	PPAR receptor agonist
2668	52.89	cp	BRD-K77008974	WYE-354	MTOR inhibitor		MTOR	MTOR inhibitor
2671	52.87	cp	BRD-K56047318	RHC-80267	Triacylglycerol lipase inhibitor		DAGLA, DAGLB, LIPC, LIPE, LIPG	Triacylglycerol lipase inhibitor
2679	52.71	cp	BRD-K89839824	raltitrexed	Thymidylate synthase inhibitor		TYMS, FPGS	Thymidylate synthase inhibitor
2680	52.56	cp	BRD-K59331372	SB-366791	TRPV antagonist		TRPV1	TRPV antagonist
2687	52.31	cp	BRD-K59456551	methotrexate	Dihydrofolate reductase inhibitor		DHFR, AOX1, FOLR1, TYMS	Dihydrofolate reductase inhibitor
2689	52.29	cp	BRD-K27710560	splitomycin	SIRT inhibitor		SIRT1, SIRT2	SIRT inhibitor
2691	52.24	cp	BRD-A64933752	CV-1808	Adenosine receptor agonist		ADORA2A, ADORA2B	Adenosine receptor agonist
2692	52.18	cp	BRD-K89152108	liothyronine	Thyroid hormone stimulant		THRA, THRB	Thyroid hormone stimulant
2699	52.1	cp	BRD-K37289225	clozapine	Dopamine receptor antagonist		DRD2, DRD4, ADRA1A, ADRA1B, CHRM1, DRD1, DRD3, HRH1, HRH4, HTR1A, HTR1B, HTR1D, HTR1E, HTR2A, HTR2C, HTR6, HTR7, ADRA1D, ADRA2A, ADRA2B, ADRA2C, CALY, CHRM2, CHRM3, CHRM4, CHRM5, CYP2C19, DRD5, HTR1F, HTR2B, HTR3A, HTR5A	Dopamine receptor antagonist, Serotonin receptor antagonist
2700	52.09	cp	BRD-K94832621	Y-134	Estrogen receptor antagonist		ESR1, ESR2	Estrogen receptor antagonist
2704	51.9	cp	BRD-K67298865	SB-431542	TGF beta receptor inhibitor		TGFBR1, ACVR1C, ACVR1B	TGF beta receptor inhibitor
2708	51.81	cp	BRD-K77695569	tiabendazole	Angiogenesis inhibitor			Angiogenesis inhibitor
2717	51.53	cp	BRD-K66707493	lawsone	Coloring agent			Coloring agent
2718	51.49	cp	BRD-K26117720	gingerol	Nitric oxide synthase inhibitor			Nitric oxide synthase inhibitor
2726	51.3	cp	BRD-K94070024	depomedrol	Glucocorticoid receptor agonist			Glucocorticoid receptor agonist
2729	51.25	cp	BRD-K23369905	oxiconazole	Bacterial cell wall synthesis inhibitor			Bacterial cell wall synthesis inhibitor
2730	51.24	cp	BRD-K88625236	nonoxynol-9	Membrane integrity inhibitor			Membrane integrity inhibitor
2732	51.11	cp	BRD-A91452556	estradiol-cypionate	Estrogen receptor agonist		ESR1	Estrogen receptor agonist
2734	51.02	cp	BRD-K14807180	SB-221284	Serotonin receptor antagonist		HTR2B, HTR2C, HTR2A	Serotonin receptor antagonist
2740	50.9	cp	BRD-K56001384	antimycin-a	ATP synthase inhibitor		CYCS	ATP synthase inhibitor
2742	50.88	cp	BRD-A90515964	guaifenesin	Expectorant			Expectorant
2744	50.8	cp	BRD-K13664374	dichloroacetic-acid	Pyruvate dehydrogenase kinase inhibitor		PDK1	Pyruvate dehydrogenase kinase inhibitor
2745	50.8	cp	BRD-K47936004	piribedil	Dopamine receptor agonist		DRD2, DRD3, ADRA1A, ADRA2A, ADRA2C, DRD4, HTR1A, HTR2B	Dopamine receptor agonist
2749	50.73	cp	BRD-K78122587	NNC-55-0396	T-type calcium channel blocker		CATSPER1, CATSPER2, CATSPER3, CATSPER4	T-type calcium channel blocker
2750	50.71	cp	BRD-K08973992	linoleic-acid	Oxidative stress inducer		FABP4, FFAR1, FFAR4, HNF4A, KCNB1, PPARG, TRPM8	Oxidative stress inducer
2754	50.61	cp	BRD-K28806945	L-750667	Dopamine receptor antagonist		DRD4	Dopamine receptor antagonist
2756	50.55	cp	BRD-A63998256	helveticoside	ATPase inhibitor		ATP1A1	ATPase inhibitor
2760	50.43	cp	BRD-K92678294	irilin-a	Isoflavone			Isoflavone
2763	50.4	cp	BRD-K19605405	ZM-241385	Adenosine receptor antagonist		ADORA2A, ADORA2B, ADORA1, ADORA3	Adenosine receptor antagonist
2764	50.39	cp	BRD-K40213712	SAL-1	Adenosine receptor antagonist		ADORA2B, ADORA2A	Adenosine receptor antagonist
2767	50.37	cp	BRD-K84141129	VU-0400193-3	Glutamate receptor modulator		GRM4	Glutamate receptor modulator
2768	50.37	cp	BRD-K52989797	clomipramine	Serotonin transporter inhibitor (SERT)		SLC6A4, SLC6A2, CYP2C19, GSTP1, HTR2A, HTR2B, HTR2C, SLC6A3	Serotonin transporter inhibitor (SERT)
2769	50.32	cp	BRD-K05181084	NGB-2904	Dopamine receptor antagonist		DRD3	Dopamine receptor antagonist
2772	50.24	cp	BRD-K69556541	ryanodine	Calcium channel blocker		RYR1, RYR2, RYR3	Calcium channel blocker
2776	50.09	cp	BRD-K40619305	larixinic-acid	Compound that interacts with metal centers			Compound that interacts with metal centers
2777	50.08	cp	BRD-A78360835	cercosporin	Photoactivated toxin			Photoactivated toxin
2781	49.91	cp	BRD-A97730597	hexylcaine	Sodium channel blocker		SCN5A, SCN10A	Sodium channel blocker
2782	49.89	cp	BRD-K74402642	NSC-632839	Ubiquitin specific protease inhibitor		USP2, USP7, SENP2, USP1	Ubiquitin specific protease inhibitor
2784	49.84	cp	BRD-K24201553	SB-269970	Serotonin receptor antagonist		HTR7	Serotonin receptor antagonist
2788	49.61	cp	BRD-K15086322	JNJ-10191584	Histamine receptor antagonist		HRH4	Histamine receptor antagonist
2789	49.61	cp	BRD-K17497770	butein	EGFR inhibitor		ACE, CXCL8, IL6, SIRT1, SRD5A1, SRD5A2, TNF	EGFR inhibitor, SRC inhibitor
2793	49.48	cp	BRD-U33728988	QL-X-138	MTOR inhibitor		BTK, JAK3, MKNK2, MTOR, PRKDC	MTOR inhibitor
2795	49.42	cp	BRD-K95435023	PHA-665752	c-Met inhibitor		MET	c-Met inhibitor
2797	49.41	cp	BRD-K92428153	mycophenolate-mofetil	Dehydrogenase inhibitor		IMPDH1, IMPDH2, HCAR2	Dehydrogenase inhibitor, Hydroxycarboxylic acid receptor agonist, Immunosuppressant, Inosine monophosphate dehydrogenase inhibitor, Inositol monophosphatase inhibitor
2801	49.3	cp	BRD-K48115423	2-(4-methoxybenzylthio)-6-methylpyrimidin-4-ol	Matrix metalloprotease inhibitor		MMP13	Matrix metalloprotease inhibitor
2805	49.15	cp	BRD-A02176148	tubaic-acid	Mitochondrial complex I inhibitor		MT-ND1	Mitochondrial complex I inhibitor, NADH-ubiquinone oxidoreductase (Complex I) inhibitor
2812	49.05	cp	BRD-K27721098	clopidogrel	Purinergic receptor antagonist		P2RY12, CYP2B6, CYP2C19, CYP3A5	Purinergic receptor antagonist
2820	48.85	cp	BRD-A51829654	BRL-15572	Serotonin receptor antagonist		HTR1D, HTR1A, HTR1B, HTR1E, HTR1F, HTR2A, HTR2B, HTR2C, HTR6	Serotonin receptor antagonist
2823	48.8	cp	BRD-K97158071	droperidol	Dopamine receptor antagonist		DRD2, ADRA1A	Dopamine receptor antagonist
2829	48.51	cp	BRD-A49046702	SKF-89976A	GABA uptake inhibitor		SLC6A1	GABA uptake inhibitor
2832	48.45	cp	BRD-K00656370	6-aminochrysene	Transferase inhibitor			Transferase inhibitor
2834	48.36	cp	BRD-K68402494	ML-9	Myosin light chain kinase inhibitor		MLCK, TRPC6, PKA, PKC	Myosin light chain kinase inhibitor
2835	48.32	cp	BRD-K45446451	JZL-184	Monoacylglucerol lipase inhibitor		MGLL	Monoacylglucerol lipase inhibitor
2837	48.22	cp	BRD-K29458283	chlorambucil	DNA inhibitor			DNA inhibitor
2838	48.2	cp	BRD-K60640630	mometasone	Glucocorticoid receptor agonist		NR3C1	Glucocorticoid receptor agonist, Immunosuppressant
2840	48.15	cp	BRD-K61401890	deguelin	NADH-ubiquinone oxidoreductase (Complex I) inhibitor		AKT1, PTGS2	NADH-ubiquinone oxidoreductase (Complex I) inhibitor
2841	48.12	cp	BRD-K37792168	denbufylline	Phosphodiesterase inhibitor		PDE4A, PDE4B, PDE4D	Phosphodiesterase inhibitor
2844	48.01	cp	BRD-K00603606	ticlopidine	Purinergic receptor antagonist		P2RY12, CYP2B6, CYP2C19	Purinergic receptor antagonist
2849	47.82	cp	BRD-K67277431	picotamide	Thromboxane receptor antagonist		TBXA2R, TBXAS1	Thromboxane receptor antagonist, Thromboxane synthase inhibitor
2854	47.6	cp	BRD-K51476772	ST-638	Tyrosine kinase inhibitor			Tyrosine kinase inhibitor
2855	47.58	cp	BRD-K89274813	DMP-543	Acetylcholine release stimulant			Acetylcholine release stimulant
2858	47.41	cp	BRD-A49160188	donepezil	Acetylcholinesterase inhibitor		ACHE, HTR2A	Acetylcholinesterase inhibitor
2860	47.3	cp	BRD-K19227686	phenolphthalein	Indicator dye			Indicator dye
2862	47.21	cp	BRD-K91699951	benzonatate	Local anesthetic		SCN5A	Local anesthetic
2870	47.04	cp	BRD-A69917777	aminopentamide	Acetylcholine receptor antagonist			Acetylcholine receptor antagonist
2877	46.78	cp	BRD-K07888196	tyrphostin-AG-538	IGF-1 inhibitor		EGFR	IGF-1 inhibitor
2879	46.75	cp	BRD-K73824630	skatole	Thrombin inhibitor		F2	Thrombin inhibitor
2880	46.74	cp	BRD-A08877921	cephalotaxine	Protein synthesis inhibitor			Protein synthesis inhibitor
2882	46.66	cp	BRD-K30743633	TCPOBOP	CAR agonist		NR1I3	CAR agonist
2884	46.55	cp	BRD-A54490543	pirlindole	Monoamine oxidase inhibitor		MAOA, SLC6A2, SLC6A4	Monoamine oxidase inhibitor
2886	46.47	cp	BRD-A98378129	talniflumate	Cyclooxygenase inhibitor		CLCA1	Cyclooxygenase inhibitor
2889	46.41	cp	BRD-A94413429	NTNCB	Neuropeptide receptor antagonist		NPY5R	Neuropeptide receptor antagonist
2896	46.33	cp	BRD-A64977602	mirtazapine	Adrenergic receptor antagonist		ADRA2A, HTR2A, HTR2C, ADRA2C, HTR3A, ADRA1A, ADRA1B, ADRA1D, ADRA2B, ADRB1, ADRB2, DRD1, DRD2, DRD3, DRD5, HRH1, HRH3, HTR2B, HTR7, OPRK1, SLC6A2, SLC6A3, SLC6A4	Adrenergic receptor antagonist, Serotonin receptor antagonist
2902	46.17	cp	BRD-A84134924	pancuronium	Acetylcholine receptor antagonist		CHRM2, CHRM3, CHRNA1, CHRNA2	Acetylcholine receptor antagonist
2903	46.1	cp	BRD-K28907958	CD-437	Retinoid receptor agonist		RARG	Retinoid receptor agonist
2905	46.05	cp	BRD-K57304726	PRE-084	Sigma receptor agonist		SIGMAR1	Sigma receptor agonist
2907	46	cp	BRD-K40901640	cinanserin	Serotonin receptor antagonist		HTR2A	Serotonin receptor antagonist
2908	45.98	cp	BRD-K08206212	entecavir	Reverse transcriptase inhibitor			Reverse transcriptase inhibitor, DNA replication inhibitor
2909	45.92	cp	BRD-K73589401	corticosterone	mineralocorticoid receptor agonist		HSD11B1, NR3C2, NCOA1	mineralocorticoid receptor agonist
2916	45.69	cp	BRD-K28137194	loreclezole	GABA receptor agonist		GABRB2, GABRB3	GABA receptor agonist
2920	45.53	cp	BRD-K00673382	famotidine	Histamine receptor antagonist		HRH2	Histamine receptor antagonist
2925	45.46	cp	BRD-A62809825	thapsigargin	ATPase inhibitor		ATP2A1	ATPase inhibitor
2926	45.45	cp	BRD-K32164935	tolazamide	ATP channel blocker		KCNJ1, KCNJ10	ATP channel blocker
2927	45.42	cp	BRD-K25079130	avrainvillamide-analog-4	nucleophosmin inhibitor		NPM1	nucleophosmin inhibitor
2931	45.31	cp	BRD-K60160658	tiagabine	GABA uptake inhibitor		SLC6A1, CYP2C19	GABA uptake inhibitor
2932	45.3	cp	BRD-K52850071	JAK3-Inhibitor-II	JAK inhibitor		EGFR, ALK, JAK1, JAK2, JAK3	JAK inhibitor
2934	45.29	cp	BRD-K50214219	CS-1657	PARP inhibitor		PARP1	PARP inhibitor
2935	45.26	cp	BRD-K64857848	XMD-885	Leucine rich repeat kinase inhibitor		LRRK2, MAPK7	Leucine rich repeat kinase inhibitor, MAP kinase inhibitor
2936	45.26	cp	BRD-K69837166	trap-101	Nociceptin/orphanin FQ (NOP) receptor antagonist		OPRL1	Nociceptin/orphanin FQ (NOP) receptor antagonist, Opioid receptor antagonist
2939	45.19	cp	BRD-A76279427	myriocin	Serine palmitoyltransferase inhibitor		AKT1, SPTLC1, SPTLC2, SPTLC3	Serine palmitoyltransferase inhibitor
2940	45.17	cp	BRD-A16934955	nalbuphine	Opioid receptor agonist		OPRD1, OPRK1, OPRM1	Opioid receptor agonist, Opioid receptor antagonist
2941	45.17	cp	BRD-A98702003	carbenoxolone	11-beta-HSD1 inhibitor		HSD11B1, GJA1, GJA10, GJA3, GJA4, GJA5, GJA8, GJA9, GJB1, GJB2, GJB3, GJB4, GJB5, GJB6, GJB7, GJC1, GJC2, GJC3, GJD2, GJD3, GJD4, GJE1, PANX1, PANX2, PANX3	11-beta-HSD1 inhibitor
2943	45.14	cp	BRD-K49669041	BX-912	Pyruvate dehydrogenase kinase inhibitor		PDPK1, AKT2, CDK2, CHEK1, GSK3B, KDR, PDK1	Pyruvate dehydrogenase kinase inhibitor
2948	45.03	cp	BRD-K13261168	LY-16350	Dopamine receptor agonist		DRD2, DRD3	Dopamine receptor agonist
2950	45	cp	BRD-K97309399	thiothixene	Dopamine receptor antagonist		HTR2A, DRD1, DRD2, HRH1	Dopamine receptor antagonist
2951	44.99	cp	BRD-A09467419	mebeverine	Acetylcholine receptor antagonist		CHRM1, CHRM2, CHRM3, CHRM4	Acetylcholine receptor antagonist
2957	44.76	cp	BRD-K40578143	GR-79236	Adenosine receptor agonist		ADORA1, ADORA2A	Adenosine receptor agonist
2961	44.71	cp	BRD-K27141178	SB-203186	Serotonin receptor antagonist		HTR4	Serotonin receptor antagonist
2968	44.54	cp	BRD-K55191674	benzylpenicillin	Penicillin binding protein inhibitor			Penicillin binding protein inhibitor
2969	44.54	cp	BRD-A94756469	digoxin	ATPase inhibitor		ATP1A1, ABCB1, RORC, SLCO1B3	ATPase inhibitor
2975	44.34	cp	BRD-A93236127	digitoxin	ATPase inhibitor		ATP1A1	ATPase inhibitor
2977	44.27	cp	BRD-K56558538	ambroxol	Sodium channel blocker		GBA	Sodium channel blocker
2979	44.26	cp	BRD-K16621777	enobosarm	Androgen receptor modulator		AR	Androgen receptor modulator
2987	44.08	cp	BRD-A79672927	tropicamide	Acetylcholine receptor antagonist		CHRM3, CHRM4, CHRM1, CHRM2	Acetylcholine receptor antagonist
2992	43.98	cp	BRD-K69690935	curcumin	Cyclooxygenase inhibitor		PTGS1, PTGS2, APP, CA1, CA12, CA14, CA2, CA4, CA6, CA9, CCND1, CYP3A4, DNMT1, DNMT3B, EP300, G6PC, MAPT, MMP13, MMP9, NOS2, XDH	Cyclooxygenase inhibitor, Histone acetyltransferase inhibitor, Lipoxygenase inhibitor, NFkB pathway inhibitor
2994	43.88	cp	BRD-K09132007	D-4476	TGF beta receptor inhibitor		CSNK1A1, CSNK1D, TGFB1	TGF beta receptor inhibitor
2995	43.82	cp	BRD-K75089421	procainamide	Sodium channel blocker		SCN5A, DNMT1	Sodium channel blocker
3005	43.61	cp	BRD-A10070317	propranolol	Adrenergic receptor antagonist		ADRB2, ADRB3, ADRB1, CYP2C19, HTR1A, HTR1B	Adrenergic receptor antagonist
3008	43.56	cp	BRD-K36616567	doxepin	Histamine receptor antagonist		HRH1, HRH2, SLC6A2, SLC6A4, ADRA1A, ADRA1B, ADRA1D, ADRA2A, ADRA2B, ADRA2C, CHRM1, CHRM2, CHRM3, CHRM4, CHRM5, CYP2C19, DRD2, HRH4, HTR1A, HTR2A, HTR2B, HTR2C, HTR6, KCNH2, SLC6A3	Histamine receptor antagonist
3010	43.46	cp	BRD-K19533706	tranilast	Angiogenesis inhibitor		HPGDS, HRH1, IDO1, IFNG, IL10, IL2, IL4, SLC22A12, TGFB1, TNF, TRPV2	Angiogenesis inhibitor
3012	43.44	cp	BRD-A65280694	molindone	Dopamine receptor antagonist		DRD2, HTR2A, CHRM1, DRD5, HRH1, HTR1A	Dopamine receptor antagonist
3014	43.41	cp	BRD-K39987650	bisacodyl	Laxative			Laxative
3019	43.22	cp	BRD-A83431637	resmethrin	Cytochrome P450 inhibitor			Cytochrome P450 inhibitor
3020	43.21	cp	BRD-A82096673	KU-C103428N	CDC inhibitor		NFE2	CDC inhibitor, Rho associated kinase inhibitor
3022	43.15	cp	BRD-K36009368	NNC-63-0532	Opioid receptor agonist		OPRL1	Opioid receptor agonist
3029	43.07	cp	BRD-K00532621	midazolam	Benzodiazepine receptor agonist		CYP3A5, CYP3A7, GABRA1, GABRA2, GABRA3, GABRA4, GABRA5, GABRA6, GABRB1, GABRB2, GABRB3, GABRD, GABRE, GABRG1, GABRG2, GABRG3, GABRP, GABRQ, GABRR1, GABRR2, GABRR3	Benzodiazepine receptor agonist
3030	43	cp	BRD-A96485169	EBPC	Aldose reductase inhibitor		AKR1B1	Aldose reductase inhibitor
3034	42.85	cp	BRD-A38749782	fludrocortisone	Glucocorticoid receptor agonist		NR3C2, AR, NR3C1	Glucocorticoid receptor agonist, Mineralocorticoid receptor agonist
3035	42.84	cp	BRD-K89014967	AS-703026	MEK inhibitor		MAP2K1, MAP2K2	MEK inhibitor
3038	42.76	cp	BRD-K82164249	andarine	Androgen receptor modulator		AR	Androgen receptor modulator
3044	42.58	cp	BRD-K45296539	ZD-7114	Adrenergic receptor agonist		ADRB3	Adrenergic receptor agonist
3045	42.57	cp	BRD-A02367930	ethinyl-estradiol	DNA directed DNA polymerase stimulant		CYP2C8, ESR1, ESR2, NR1I2	DNA directed DNA polymerase stimulant, Estrogenic component in oral contraceptives, Estrogen receptor agonist
3046	42.53	cp	BRD-A39969961	eplerenone	Cytochrome P450 inhibitor		NR3C2, CYP3A5	Cytochrome P450 inhibitor
3059	42.2	cp	BRD-K39120595	bithionol	Autotaxin inhibitor		ESR1, ESR2, MCL1	Autotaxin inhibitor
3061	42.17	cp	BRD-K41564320	purvalanol-b	Tyrosine kinase inhibitor		CDK2, CDK4, MAPK1, MAPK3, CDK5, SRPK2	Tyrosine kinase inhibitor
3064	42.12	cp	BRD-K94294671	OSI-027	MTOR inhibitor		MTOR	MTOR inhibitor
3066	42.09	cp	BRD-A36318220	necrostatin-1	RIPK inhibitor		IDO1, KRR1, RIPK1	RIPK inhibitor
3075	41.91	cp	BRD-A46393198	tetramisole	Immunostimulant			Immunostimulant
3078	41.87	cp	BRD-K40255344	tyrphostin-A9	Protein tyrosine kinase inhibitor			Protein tyrosine kinase inhibitor, Tyrosine kinase inhibitor
3081	41.81	cp	BRD-K59753853	MDL-29951	Glutamate receptor antagonist		FBP1, GPR17	Glutamate receptor antagonist
3085	41.71	cp	BRD-A19248578	latrunculin-b	Actin polymerization inhibitor		ACTA1, MKL1, SPIRE2	Actin polymerization inhibitor, Unidentified pharmacological activity
3086	41.69	cp	BRD-A88254928	salbutamol	Adrenergic receptor agonist		ADRB2, ADRB1	Adrenergic receptor agonist
3087	41.69	cp	BRD-K28168037	fenretinide	Apoptosis stimulant		CYP2C8, CYP3A5, RARA, RARG	Apoptosis stimulant, Retinoid receptor agonist
3089	41.65	cp	BRD-K67637637	olopatadine	Histamine receptor antagonist		HRH1, S100A1, S100A12, S100A13, S100A2, S100B	Histamine receptor antagonist
3091	41.62	cp	BRD-K26669427	WR-216174	PFMRK inhibitor			PFMRK inhibitor
3096	41.48	cp	BRD-K32977963	eugenol	Androgen receptor antagonist		AR, MAOA	Androgen receptor antagonist
3097	41.42	cp	BRD-A82238138	budesonide	Glucocorticoid receptor agonist		NR3C1, CYP3A5, CYP3A7	Glucocorticoid receptor agonist
3100	41.31	cp	BRD-K06980535	promazine	Dopamine receptor antagonist		CHRM5, DRD2, ADRA1A, ADRA1B, ADRA1D, CHRM1, CHRM2, CHRM3, CHRM4, DRD1, DRD3, DRD4, HRH1, HTR2A, HTR2C	Dopamine receptor antagonist
3104	41.25	cp	BRD-K89125793	tinidazole	Antiprotozoal			Antiprotozoal
3107	41.21	cp	BRD-A31159102	fluoxetine	Selective serotonin reuptake inhibitor (SSRI)		SLC6A4, ANO1, CYP2C19, HTR2B	Selective serotonin reuptake inhibitor (SSRI)
3115	41	cp	BRD-K96809896	SKF-86002	p38 MAPK inhibitor		ALOX5, MAPK14	p38 MAPK inhibitor
3117	40.98	cp	BRD-K05658747	raltegravir	HIV integrase inhibitor			HIV integrase inhibitor
3118	40.97	cp	BRD-K63430059	methoxsalen	DNA synthesis inhibitor		ACHE, CYP1A2	DNA synthesis inhibitor
3120	40.92	cp	BRD-A17655518	ibuprofen	Cyclooxygenase inhibitor		PTGS2, PTGS1, ASIC1, BCL2, CFTR, CYP2C8, FABP2, PLAT, PPARG, SLC5A8, THBD	Cyclooxygenase inhibitor, NFkB pathway inhibitor
3123	40.86	cp	BRD-A63546914	RO-04-5595	Glutamate receptor antagonist			Glutamate receptor antagonist
3128	40.78	cp	BRD-K11663430	pyroxamide	HDAC inhibitor		HDAC1	HDAC inhibitor
3130	40.77	cp	BRD-K33572481	taurodeoxycholic-acid	Bile acid			Bile acid
3134	40.64	cp	BRD-A02189320	met-leu-phe	-666			-666
3136	40.61	cp	BRD-K52735702	cefdinir	Bacterial cell wall synthesis inhibitor		MPO	Bacterial cell wall synthesis inhibitor
3137	40.6	cp	BRD-A48430263	pioglitazone	Insulin sensitizer		PPARG, INS, TRPM3	Insulin sensitizer, PPAR receptor agonist
3139	40.55	cp	BRD-K67043667	altretamine	DNA synthesis inhibitor			DNA synthesis inhibitor
3141	40.47	cp	BRD-K14821540	FCCP	Mitochondrial oxidative phosphorylation uncoupler			Mitochondrial oxidative phosphorylation uncoupler
3142	40.42	cp	BRD-K08619838	tremorine	Acetylcholine receptor agonist			Acetylcholine receptor agonist
3149	40.23	cp	BRD-K10467831	tibolone	Androgen receptor agonist		AR, ESR1, PGR, STS	Androgen receptor agonist, Estrogen receptor agonist, Progesterone receptor agonist
3150	40.23	cp	BRD-K34533029	tyrphostin-AG-494	EGFR inhibitor		EGFR	EGFR inhibitor
3155	40.07	cp	BRD-K35559145	levomepromazine	Dopamine receptor antagonist		ADRA1A, ADRA1B, ADRA1D, ADRA2A, ADRA2B, ADRA2C, CHRM1, CHRM2, CHRM3, CHRM4, CHRM5, DRD1, DRD2, DRD3, DRD4, DRD5, HRH1, HTR2A, HTR2C	Dopamine receptor antagonist
3156	40.01	cp	BRD-K32710582	EI-247	IGF-1 inhibitor		INSR	IGF-1 inhibitor
3161	39.9	cp	BRD-K37206356	rhamnetin	HDAC inhibitor		ALOX5, MAPK8	HDAC inhibitor
3162	39.83	cp	BRD-K24240364	GYKI-52466	Glutamate receptor antagonist		GRIA1, GRIA2, GRIA3, GRIA4	Glutamate receptor antagonist, Kainate receptor antagonist
3164	39.81	cp	BRD-A39290993	cyproterone	Androgen receptor antagonist		AR, ADORA1, ESR1	Androgen receptor antagonist, Progesterone receptor agonist, Testosterone receptor antagonist
3165	39.74	cp	BRD-A52193669	withaferin-a	IKK inhibitor		ACHE, BCHE, IKBKB	IKK inhibitor
3168	39.62	cp	BRD-K61993165	niacin	NAD precursor with lipid lowering effects		HCAR2, HCAR3, ACHE, DGAT2, HCAR1, NNMT, PTGDR, QPRT	NAD precursor with lipid lowering effects, Vitamin B
3169	39.61	cp	BRD-K21283037	riluzole	Glutamate inhibitor		KCND3, KCNK10, KCNK2, KCNK4, KCNN4, SCN5A, SLC7A11	Glutamate inhibitor
3170	39.57	cp	BRD-A09495397	bicuculline	GABA receptor antagonist		GABRA1, GABRA2, GABRA3, GABRA4, GABRA5, GABRA6, KCNN1	GABA receptor antagonist
3173	39.53	cp	BRD-A42346008	metanephrine	Epinephrine metabolite			Epinephrine metabolite
3176	39.46	cp	BRD-A74500471	ethambutol	Bacterial cell wall synthesis inhibitor			Bacterial cell wall synthesis inhibitor
3182	39.32	cp	BRD-K95851186	CGP-13501	GABA receptor modulator		GABBR1	GABA receptor modulator
3183	39.29	cp	BRD-K97330509	SRC-kinase-inhibitor-II	SRC inhibitor			SRC inhibitor
3184	39.28	cp	BRD-K41903098	diphenoxylate	Opioid receptor agonist		OPRM1, OPRD1	Opioid receptor agonist
3187	39.25	cp	BRD-A75368507	demeclocycline	Bacterial 30S ribosomal subunit inhibitor			Bacterial 30S ribosomal subunit inhibitor
3188	39.24	cp	BRD-K06792661	narciclasine	Coflilin signaling pathway activator		RHOA	Coflilin signaling pathway activator, LIM kinase activator, Rho associated kinase activator
3199	38.85	cp	BRD-K38477985	malonoben	Protein tyrosine kinase inhibitor		EGFR	Protein tyrosine kinase inhibitor
3203	38.8	cp	BRD-A25067867	benzatropine	Acetylcholine receptor antagonist		CHRM1, HRH1, SLC6A3	Acetylcholine receptor antagonist
3204	38.77	cp	BRD-K14880289	GW-501516	PPAR receptor agonist		PPARD, INS, PPARA	PPAR receptor agonist, Insulin sensitizer
3210	38.61	cp	BRD-K94919853	10H-phenothiazin-10-yl)(p-tolyl)methanone	Butyrylcholinesterase inhibitor		BCHE	Butyrylcholinesterase inhibitor
3211	38.57	cp	BRD-K48735772	PD-158780	EGFR inhibitor		EGFR	EGFR inhibitor
3214	38.53	cp	BRD-K40902647	vincamine	Adrenergic receptor antagonist		CHRM1, CHRM2, CHRM3, CHRM4	Adrenergic receptor antagonist
3215	38.48	cp	BRD-K30677119	PP-30	RAF inhibitor		RAF1	RAF inhibitor
3220	38.36	cp	BRD-K53979406	ALX-5407	Glycine transporter inhibitor		SLC6A9	Glycine transporter inhibitor
3226	38.19	cp	BRD-K96084870	DMBI	PDGFR receptor inhibitor		PDGFRB	PDGFR receptor inhibitor, VEGFR inhibitor
3227	38.18	cp	BRD-K95763993	trapidil	PDGFR receptor inhibitor		PDGFRA	PDGFR receptor inhibitor
3228	38.17	cp	BRD-K49810818	sorafenib	FLT3 inhibitor		RET, BRAF, FLT3, KDR, RAF1, FLT1, FLT4, KIT, DDR2, FGFR1, PDGFRB, CYP2B6, CYP2C8, CYP3A5, PDGFB, SLCO1B3	FLT3 inhibitor, KIT inhibitor, PDGFR receptor inhibitor, RAF inhibitor, VEGFR inhibitor, RET tyrosine kinase inhibitor
3230	38.12	cp	BRD-K18909381	CGS-12066B	Serotonin receptor agonist		HTR1B, HTR1A, HTR1D, HTR2A, HTR2B, HTR2C	Serotonin receptor agonist
3235	38.04	cp	BRD-A35989968	megestrol	Progesterone receptor agonist		PGR	Progesterone receptor agonist
3236	38.03	cp	BRD-K88679075	methandriol	Androgenic steroid			Androgenic steroid
3237	38.02	cp	BRD-K07303502	arachidonyl-trifluoro-methane	Cytosolic phospholipase inhibitor		PLA2G4A	Cytosolic phospholipase inhibitor
3238	37.98	cp	BRD-A41995253	brucine	Glycine receptor antagonist		CHRM1, CHRM2, CHRM3, CHRM4, CHRM5	Glycine receptor antagonist
3239	37.94	cp	BRD-K89210380	biotin	Vitamin B		ACACA, ACACB, HLCS, MCCC1, MCCC2, PC, PCCA, PCCB, SLC5A6	Vitamin B
3242	37.92	cp	BRD-K01815685	indole	aryl hydrocarbon receptor agonist		AHR, IDO1	aryl hydrocarbon receptor agonist
3246	37.77	cp	BRD-K14965640	ibuprofen	Cyclooxygenase inhibitor		PTGS2, PTGS1, ASIC1, BCL2, CFTR, CYP2C8, FABP2, PLAT, PPARG, SLC5A8, THBD	Cyclooxygenase inhibitor
3247	37.77	cp	BRD-K86301799	dipyridamole	Phosphodiesterase inhibitor		ADA, PDE5A, PDE10A, PDE4A, PDE7B, PDE8A, PDE8B, SLC29A1	Phosphodiesterase inhibitor
3251	37.65	cp	BRD-K47539947	tetradecylthioacetic-acid	Lipid peroxidase inhibitor			Lipid peroxidase inhibitor
3256	37.48	cp	BRD-A62184259	cycloheximide	Protein synthesis inhibitor		GSK3B, RPL3	Protein synthesis inhibitor
3261	37.29	cp	BRD-K09537769	NU-7026	DNA dependent protein kinase inhibitor		PRKDC	DNA dependent protein kinase inhibitor, MTOR inhibitor, PI3K inhibitor
3263	37.19	cp	BRD-K58772419	AZD-6482	PI3K inhibitor		PIK3CD, PIK3CG, PIK3CA, PIK3CB	PI3K inhibitor
3266	37.14	cp	BRD-K26548821	quinpirole	Dopamine receptor agonist		DRD2, DRD3, DRD4, DRD1, HTR1A, HTR2A, HTR2B, HTR2C	Dopamine receptor agonist
3269	37.05	cp	BRD-A68930007	ouabain	ATPase inhibitor		ATP1A1, ATP1A2, ATP1A3, ATP1A4, ATP1B1, ATP1B2, ATP1B3, ATP1B4, FXYD2	ATPase inhibitor
3274	36.96	cp	BRD-K87696786	LY-456236	Glutamate receptor antagonist		GRM1	Glutamate receptor antagonist
3278	36.82	cp	BRD-K13800121	parecoxib	Cyclooxygenase inhibitor		LTF, PTGS2	Cyclooxygenase inhibitor
3282	36.7	cp	BRD-K30020243	aliskiren	Antihypertensive		REN	Antihypertensive, Peptidase inhibitor, Protease inhibitor, Renin inhibitor
3284	36.68	cp	BRD-K22503835	scriptaid	HDAC inhibitor		HDAC1, HDAC2, HDAC3, HDAC4, HDAC5, HDAC6, HDAC7, HDAC8, HDAC9	HDAC inhibitor
3285	36.68	cp	BRD-K11129031	gemfibrozil	Lipoprotein lipase activator		PPARA, CYP2C8, LPL, SLCO1B1, SLCO1B3, SLCO2B1	Lipoprotein lipase activator
3294	36.41	cp	BRD-K10995081	perphenazine	Dopamine receptor antagonist		DRD2, CALM1, DRD1, HRH1, HTR2A, HTR2C, HTR6, HTR7	Dopamine receptor antagonist
3296	36.34	cp	BRD-A79981887	midodrine	Adrenergic receptor agonist		ADRA1A, ADRA1B, ADRA1D	Adrenergic receptor agonist
3304	36.13	cp	BRD-M00539986	formoterol	Adrenergic receptor agonist		ADRB2, CYP2C19	Adrenergic receptor agonist
3308	36.04	cp	BRD-K32906660	bis-tyrphostin	EGFR inhibitor		DNM1, EGFR	EGFR inhibitor
3309	36	cp	BRD-K56614220	clofazimine	GK0582 inhibitor			GK0582 inhibitor
3310	35.93	cp	BRD-K26674531	GR-235	Estrogen receptor agonist		ESR1, IKBKB, NR1H4, NR1I2, PGR	Estrogen receptor agonist, FXR antagonist, Progesterone receptor agonist
3319	35.79	cp	BRD-A51382177	fosinopril	ACE inhibitor		ACE, ABCG2	ACE inhibitor
3320	35.78	cp	BRD-K67439147	SIB-1893	Glutamate receptor antagonist		GRM5, GRM4	Glutamate receptor antagonist
3321	35.67	cp	BRD-A34205397	suloctidil	Adrenergic receptor antagonist			Adrenergic receptor antagonist
3322	35.63	cp	BRD-K11107424	tiotidine	Histamine receptor antagonist		HRH2	Histamine receptor antagonist
3328	35.48	cp	BRD-A62021152	WAY-161503	Serotonin receptor agonist		HTR2C	Serotonin receptor agonist
3332	35.29	cp	BRD-K09485525	GANT-61	GLI antagonist		DHH, IHH	GLI antagonist
3336	35.21	cp	BRD-A81772229	simvastatin	HMGCR inhibitor		HMGCR, CYP2C8, CYP3A4, CYP3A5, ITGB2	HMGCR inhibitor
3343	35.04	cp	BRD-A29082194	gitoxigenin	ATPase inhibitor		ATP1A1	ATPase inhibitor
3344	35.03	cp	BRD-K56343971	vemurafenib	RAF inhibitor		BRAF, CYP2C19, CYP3A4, CYP3A5, RAF1	RAF inhibitor
3345	35.02	cp	BRD-K59597909	phenothiazine	Dopamine receptor antagonist			Dopamine receptor antagonist
3349	34.95	cp	BRD-A63836183	PD-123319	Angiotensin receptor antagonist		AGTR2	Angiotensin receptor antagonist
3351	34.94	cp	BRD-A17819071	gedunin	HSP inhibitor		HSP90AA1	HSP inhibitor
3356	34.86	cp	BRD-K13571841	pepstatin	Aspartic protease inhibitor		CTSB, CTSD, CTSL, REN	Aspartic protease inhibitor
3357	34.84	cp	BRD-K30570479	VU-0400195-3	Glutamate receptor modulator		GRM4	Glutamate receptor modulator
3358	34.68	cp	BRD-K87142802	veliparib	PARP inhibitor		PARP1, PARP2	PARP inhibitor
3362	34.52	cp	BRD-K92015269	GBR-12783	Dopamine uptake inhibitor			Dopamine uptake inhibitor
3366	34.45	cp	BRD-K03600606	catechin	Beta secretase inhibitor		BACE1, CA1, CA12, CA14, CA2, CA4, CA6, CA9, FASN, PTGS1, SCN5A	Beta secretase inhibitor, Fatty acid synthase inhibitor, LDL antioxidant
3368	34.4	cp	BRD-K13169950	NSC-3852	HDAC inhibitor		HDAC1	HDAC inhibitor
3375	34.09	cp	BRD-K07237224	moclobemide	Monoamine oxidase inhibitor		MAOA, CYP2C19, MAOB	Monoamine oxidase inhibitor
3378	33.89	cp	BRD-K14200658	syrosingopine	Vesicular monoamine transporter inhibitor		SLC18A2, SLC18A1	Vesicular monoamine transporter inhibitor
3381	33.84	cp	BRD-K52397688	amperozide	Dopamine receptor antagonist		HTR2A, DRD2, FAAH	Dopamine receptor antagonist
3382	33.83	cp	BRD-K12120659	GR-144053	Integrin antagonist		ITGB3, ITGA2B	Integrin antagonist
3394	33.5	cp	BRD-A08709697	heliotrine	Pyrrolizidine alkaloid			Pyrrolizidine alkaloid
3400	33.27	cp	BRD-K51066026	aminoindazole	Ionophore			Ionophore
3402	33.15	cp	BRD-K74212935	ergocryptine	Dopamine agonist			Dopamine agonist
3405	33.14	cp	BRD-K33312228	halometasone	Glucocorticoid receptor agonist		NR3C1	Glucocorticoid receptor agonist
3406	33.12	cp	BRD-A85280935	quinpirole	Dopamine receptor agonist		DRD2, DRD3, DRD4, DRD1, HTR1A, HTR2A, HTR2B, HTR2C	Dopamine receptor agonist
3414	33.02	cp	BRD-K91263825	nortriptyline	Tricyclic antidepressant		KCNJ10, SLC6A2, SLC6A4, ADRA1A, ADRA1B, ADRA1D, ADRA2A, ADRA2B, ADRA2C, ADRB1, ADRB2, ADRB3, CHRM1, CHRM2, CHRM3, CHRM4, CHRM5, CYP2C19, DRD2, HRH1, HTR1A, HTR2A, HTR2C, HTR6, PGRMC1, PIK3CD, SIGMAR1	Tricyclic antidepressant
3420	32.92	cp	BRD-A69960130	bromocriptine	Dopamine receptor agonist		DRD2, ADRA2A, ADRA2B, ADRA2C, DRD1, DRD3, DRD4, DRD5, HTR1A, HTR1B, HTR1D, HTR2A, HTR2B, HTR2C, ADRA1A, ADRA1B, ADRA1D, HTR6, HTR7, PRL	Dopamine receptor agonist
3425	32.83	cp	BRD-K27871032	lysergol	Ergoline alkaloid		HTR1B, HTR1D, HTR1E	Ergoline alkaloid
3427	32.78	cp	BRD-A29289453	PCA-4248	Platelet activating factor receptor antagonist		PTAFR	Platelet activating factor receptor antagonist
3431	32.64	cp	BRD-A24817035	laudanosine	Central nervous system agent			Central nervous system agent
3433	32.58	cp	BRD-K13049116	BMS-754807	IGF-1 inhibitor		IGF1R, AKT1	IGF-1 inhibitor
3440	32.45	cp	BRD-K31471398	dihydrexidine	Dopamine receptor agonist		DRD1, DRD2, DRD3, DRD4, DRD5	Dopamine receptor agonist
3441	32.39	cp	BRD-K52080565	rilmenidine	Imidazoline receptor agonist		NISCH	Imidazoline receptor agonist
3443	32.37	cp	BRD-K12244279	MEK1-2-inhibitor	MEK inhibitor		MAP2K1, MAP2K2	MEK inhibitor
3444	32.35	cp	BRD-K76205745	losartan	Angiotensin receptor antagonist		AGTR1	Angiotensin receptor antagonist
3454	32.09	cp	BRD-K44876623	zolpidem	Benzodiazepine receptor agonist		GABRA1, GABRA2, GABRA3	Benzodiazepine receptor agonist
3457	32.06	cp	BRD-A83892713	rifampicin	RNA polymerase inhibitor		NR1I2, ABCB1, CYP2B6, CYP2C19, CYP2C8, CYP3A4, CYP3A5, SLCO1A2, SLCO1B1, SLCO1B3	RNA polymerase inhibitor
3459	32	cp	BRD-A63043573	cabergoline	Dopamine receptor agonist		DRD2, ADRA1A, ADRA2A, ADRA2B, ADRA2C, DRD1, DRD3, DRD4, DRD5, HTR1A, HTR1B, HTR1D, HTR2A, HTR2B, HTR2C, ADRA1B, ADRA1D, ADRB1, ADRB2, HTR7, PRL	Dopamine receptor agonist
3460	32	cp	BRD-K39670393	amthamine	Histamine receptor agonist		HRH2	Histamine receptor agonist
3464	31.89	cp	BRD-K18779551	bifemelane	Acetylcholine release stimulant		SLC6A2	Acetylcholine release stimulant, Adrenergic transmitter uptake inhibitor, Reducing agent
3479	31.48	cp	BRD-K81876028	CP-93129	Serotonin receptor agonist		HTR1A, HTR1B	Serotonin receptor agonist
3481	31.47	cp	BRD-A75769826	SDM25N	Opioid receptor antagonist		OPRD1	Opioid receptor antagonist
3482	31.42	cp	BRD-K99107520	felbamate	Glutamate receptor antagonist		GRIN2A, GRIN2B, GRIN3A	Glutamate receptor antagonist
3485	31.41	cp	BRD-K46018455	bezafibrate	PPAR receptor agonist		PPARA, PPARD, PPARG, HSD11B1, LPL	PPAR receptor agonist
3494	31.16	cp	BRD-K29555132	arachidonamide	Cannabinoid receptor agonist		CNR1, CNR2	Cannabinoid receptor agonist
3495	31.16	cp	BRD-A89175223	bisoprolol	Adrenergic receptor antagonist		ADRB1, ADRB2	Adrenergic receptor antagonist
3498	31.02	cp	BRD-A12016240	LY-278584	Serotonin receptor antagonist		HTR3A	Serotonin receptor antagonist
3501	30.95	cp	BRD-K79145749	dibenzepin	Norepinephrine reuptake inhibitor			Norepinephrine reuptake inhibitor
3508	30.81	cp	BRD-K62200014	anagrelide	Phosphodiesterase inhibitor		PDE3A	Phosphodiesterase inhibitor
3512	30.66	cp	BRD-K52219182	BRD-K52219182	Phosphodiesterase inhibitor			Phosphodiesterase inhibitor
3515	30.63	cp	BRD-A31007383	SDZ-WAG-994	Adenosine receptor agonist		ADORA1	Adenosine receptor agonist
3520	30.48	cp	BRD-K21733600	rofecoxib	Cyclooxygenase inhibitor		PTGS2, CYP3A4, ELN	Cyclooxygenase inhibitor
3523	30.37	cp	BRD-A22256192	terazosin	Adrenergic receptor antagonist		ADRA1D, ADRA1A, ADRA1B, KCNH2, KCNH6, KCNH7	Adrenergic receptor antagonist
3524	30.33	cp	BRD-K30563334	rifabutin	Protein synthesis inhibitor		CYP3A4, HSP90AA1, HSP90B1	Protein synthesis inhibitor
3526	30.29	cp	BRD-A95445494	maackiain	Sodium/glucose cotransporter inhibitor		SLC5A2	Sodium/glucose cotransporter inhibitor
3542	29.8	cp	BRD-A09925278	etilefrine	Adrenergic receptor agonist		ADRA1A, ADRB1	Adrenergic receptor agonist
3546	29.6	cp	BRD-K20986251	lithocholic-acid	FXR antagonist		NR1I2, VDR, GPBAR1, MDM2, MDM4, NR1H4, PTPN1	FXR antagonist, MDM inhibitor, PXR ligand, Tyrosine phosphatase inhibitor, Vitamin D receptor agonist, Vitamin D receptor ligand
3548	29.55	cp	BRD-K42142750	retrorsine	Antimitotic			Antimitotic, Cytotoxic agent, Mutagenic
3550	29.48	cp	BRD-K34441861	moexipril	ACE inhibitor		ACE, ACE2	ACE inhibitor
3555	29.33	cp	BRD-K48932581	cetraxate	Mucus protecting agent		GAST	Mucus protecting agent
3560	29.22	cp	BRD-K36395411	SB-206553	Serotonin receptor antagonist		HTR2B, HTR2C, HTR1A, HTR2A	Serotonin receptor antagonist
3561	29.19	cp	BRD-K87024524	phenelzine	Monoamine oxidase inhibitor		MAOB, AOC3, MAOA, ABAT, GAD2, GPT, GPT2, SLC6A2, SLC6A3, SLC6A4	Monoamine oxidase inhibitor
3562	29.16	cp	BRD-U73238814	QL-XI-92	DDR1 inhibitor		DDR1	DDR1 inhibitor
3563	29.09	cp	BRD-K04710043	hexamethylenebisacetamide	AKT inhibitor			AKT inhibitor, Differentiation inducer, NFkB pathway inhibitor
3564	29.09	cp	BRD-K21520694	sulfacetamide	PABA antagonist			PABA antagonist
3579	28.61	cp	BRD-K10042277	desmethylclozapine	Acetylcholine receptor agonist		CHRM1, DRD2, DRD3, HTR2A	Acetylcholine receptor agonist
3580	28.6	cp	BRD-K16977723	PP-3	EGFR inhibitor			EGFR inhibitor
3581	28.53	cp	BRD-K42748308	XE-991	Potassium channel blocker		KCNQ1, KCNQ2, KCNQ3, KCNQ4, KCNQ5	Potassium channel blocker
3582	28.5	cp	BRD-A95096829	PNU-96415E	Dopamine receptor antagonist			Dopamine receptor antagonist
3587	28.44	cp	BRD-A70514680	articaine	Local anesthetic			Local anesthetic
3588	28.42	cp	BRD-A20589515	dihydroxyphenylglycine	Glutamate receptor agonist		GRM1	Glutamate receptor agonist
3592	28.34	cp	BRD-A44090213	indoprofen	Cyclooxygenase inhibitor		PTGS1, PTGS2, CXCR1, CXCR2	Cyclooxygenase inhibitor, Prostanoid receptor antagonist
3594	28.29	cp	BRD-A83237092	fulvestrant	Estrogen receptor antagonist		ESR1, EPHX2, ESR2, GPER1	Estrogen receptor antagonist
3595	28.29	cp	BRD-K81225797	SCH-58261	Adenosine receptor antagonist		ADORA2A, ADORA1, ADORA2B, ADORA3	Adenosine receptor antagonist
3598	28.25	cp	BRD-K88611939	aniracetam	Glutamate receptor agonist		DRD2, GRIA1, GRIA2, GRIA3, HTR2A, GRIA4	Glutamate receptor agonist
3604	28.15	cp	BRD-A08003242	rhodomyrtoxin-b	sodium fluorescein uptake inhibitor			sodium fluorescein uptake inhibitor
3606	28.04	cp	BRD-U66370498	androstanol	CAR antagonist		NR1I3	CAR antagonist
3611	27.88	cp	BRD-K53857191	risperidone	Dopamine receptor antagonist		DRD2, HTR2A, ADRA1A, ADRA1B, DRD3, HRH1, HTR1A, HTR1D, HTR2C, ADRA1D, ADRA2A, ADRA2B, ADRA2C, CYP3A5, DRD1, DRD4, HTR1B, HTR1E, HTR1F, HTR6, HTR7	Dopamine receptor antagonist, Serotonin receptor antagonist
3614	27.76	cp	BRD-K54704028	BAY-36-7620	Glutamate receptor antagonist		GRM1	Glutamate receptor antagonist
3619	27.67	cp	BRD-K87510569	RS-504393	CC chemokine receptor antagonist		CCR2, CCL2	CC chemokine receptor antagonist
3625	27.59	cp	BRD-K96319534	phentermine	Dopamine uptake inhibitor		MAOA, MAOB, SLC6A2, SLC6A3, SLC6A4	Dopamine uptake inhibitor, Serotonin reuptake inhibitor
3627	27.53	cp	BRD-K93034159	cladribine	Adenosine deaminase inhibitor		ADA, PNP, POLA1, POLE, POLE2, POLE3, POLE4, RRM1, RRM2, RRM2B	Adenosine deaminase inhibitor, Ribonucleoside reductase inhibitor
3628	27.45	cp	BRD-K04923131	GSK-3-inhibitor-IX	Glycogen synthase kinase inhibitor		ALOX5, GSK3A, GSK3B	Glycogen synthase kinase inhibitor, Lipoxygenase inhibitor
3632	27.36	cp	BRD-A14798026	mestranol	Estrogen receptor agonist		ESR1	Estrogen receptor agonist
3636	27.3	cp	BRD-A43940795	tetrahydropalmatine	Serotonin release inhibitor			Serotonin release inhibitor
3641	27.2	cp	BRD-K73978287	hydrocortisone	Glucocorticoid receptor agonist		ANXA1, NOS2, NR3C1, NR3C2	Glucocorticoid receptor agonist, Immunosuppressant, Corticosteroid agonist
3642	27.19	cp	BRD-K02637541	celecoxib	Cyclooxygenase inhibitor		PTGS2, CA12, CASP3, CYP2C19, PDPK1	Cyclooxygenase inhibitor
3646	27.05	cp	BRD-K82147103	lofepramine	Norepinephrine reuptake inhibitor		SLC6A2, SLC6A4	Norepinephrine reuptake inhibitor, Serotonin reuptake inhibitor
3649	27	cp	BRD-K60511616	pravastatin	HMGCR inhibitor		HMGCR, SLCO1B1	HMGCR inhibitor
3653	26.9	cp	BRD-A34817987	itraconazole	Cytochrome P450 inhibitor		CYP3A5, CYP3A7, CYP51A1, KDR	Cytochrome P450 inhibitor
3655	26.87	cp	BRD-K02590140	O-2050	Cannabinoid receptor antagonist		CNR1	Cannabinoid receptor antagonist
3659	26.85	cp	BRD-K82135108	elesclomol	Oxidative stress inducer		TOP2A	Oxidative stress inducer
3662	26.77	cp	BRD-A66927094	nemonapride	Dopamine receptor antagonist		DRD2, DRD3, DRD4	Dopamine receptor antagonist
3664	26.74	cp	BRD-A23683907	NAS-181	Serotonin receptor antagonist		HTR1B	Serotonin receptor antagonist
3670	26.65	cp	BRD-A23359898	sibutramine	Serotonin reuptake inhibitor		SLC6A2, SLC6A4, SLC6A3, CYP2B6, CYP2C19, CYP3A5	Serotonin reuptake inhibitor
3671	26.54	cp	BRD-K94689771	pinocembrin	CYP1B1 inhibitor		AR, CYP1B1, SRD5A1, SRD5A2	CYP1B1 inhibitor
3674	26.5	cp	BRD-K57222227	indometacin	Cyclooxygenase inhibitor		PTGS1, PTGS2, PPARG, PTGDR2, GLO1, PLA2G2A, PPARA, PTGR2, SLC46A1	Cyclooxygenase inhibitor
3684	26.17	cp	BRD-K01648091	LE-300	Dopamine receptor antagonist		DRD5, DRD1, HTR2A	Dopamine receptor antagonist
3685	26.16	cp	BRD-K47207162	zimelidine	Serotonin reuptake inhibitor		SLC6A4, MAOA, MAOB	Serotonin reuptake inhibitor
3690	26.02	cp	BRD-K05804044	AZ-628	RAF inhibitor		BRAF, RAF1	RAF inhibitor
3695	25.93	cp	BRD-A78322124	dobutamine	Adrenergic receptor agonist		ADRB1, ADRB2, ADRA1A	Adrenergic receptor agonist
3696	25.85	cp	BRD-K89930444	AG-592	Tyrosine kinase inhibitor			Tyrosine kinase inhibitor
3702	25.64	cp	BRD-K17140735	SCH-79797	Proteasome inhibitor		F2R	Proteasome inhibitor
3703	25.64	cp	BRD-A17428743	BW-723C86	Serotonin receptor agonist		HTR2B, HTR2A, HTR2C	Serotonin receptor agonist
3710	25.49	cp	BRD-A62525898	prednisone	Glucocorticoid receptor agonist		NR3C1, HSD11B1	Glucocorticoid receptor agonist
3712	25.44	cp	BRD-K59369769	tozasertib	Aurora kinase inhibitor		AURKA, AURKB, ABL1, AURKC, BCR, FLT3, JAK2, DDR2, LCK	Aurora kinase inhibitor, BCR-ABL kinase inhibitor, FLT3 inhibitor, JAK inhibitor
3714	25.41	cp	BRD-A29260609	acebutolol	Adrenergic receptor antagonist		ADRB1, ADRB2	Adrenergic receptor antagonist
3726	25.19	cp	BRD-K98530306	clonidine	Adrenergic receptor agonist		ADRA2A, ADRA2B, ADRA2C, ADRA1A, ADRA1B, ADRA1D	Adrenergic receptor agonist
3732	25.1	cp	BRD-K44432556	VU-0418946-1	HIF modulator		HIF1A	HIF modulator
3757	24.41	cp	BRD-A30655177	LFM-A13	BTK inhibitor		BTK	BTK inhibitor
3759	24.37	cp	BRD-K51816706	oxindole-I	VEGFR inhibitor		AKT1, KDR, PDPK1, RET	VEGFR inhibitor
3765	24.22	cp	BRD-K12002134	megestrol	progesterone receptor agonist		PGR	progesterone receptor agonist
3769	23.92	cp	BRD-K68997413	PF-3845	FAAH inhibitor		FAAH	FAAH inhibitor
3772	23.79	cp	BRD-A71203467	l-stepholidine	Dopamine receptor antagonist		DRD2, DRD1	Dopamine receptor antagonist
3774	23.76	cp	BRD-K25311561	KU-55933	ATM kinase inhibitor		ATM, PRKDC	ATM kinase inhibitor
3780	23.53	cp	BRD-K04877770	FTase-inhibitor-B581	Farnesyltransferase inhibitor			Farnesyltransferase inhibitor
3781	23.47	cp	BRD-K61192372	capecitabine	DNA synthesis inhibitor		TYMS, DPYD	DNA synthesis inhibitor, Thymidylate synthase inhibitor
3782	23.45	cp	BRD-K11853856	PJ-34	PARP inhibitor		EEF2, PARP1, PARP15, PARP3	PARP inhibitor
3787	23.29	cp	BRD-K76587808	fraxetin	Antioxidant			Antioxidant
3788	23.26	cp	BRD-K05434375	HA-1004	Calcium channel blocker			Calcium channel blocker
3791	23.23	cp	BRD-K63504947	semaxanib	VEGFR inhibitor		KDR, FLT1, KIT, PDGFRB, FGFR1, FLT3, MET, PDGFRA, RET	VEGFR inhibitor
3795	23.18	cp	BRD-K42452249	EO-1428	p38 MAPK inhibitor		MAPK11, MAPK14	p38 MAPK inhibitor
3796	23.15	cp	BRD-K39462424	dexchlorpheniramine	Histamine receptor antagonist			Histamine receptor antagonist
3797	23.13	cp	BRD-A84389633	tropanyl-3,5-dimethylbenzoate	Serotonin receptor antagonist			Serotonin receptor antagonist
3804	22.98	cp	BRD-K91336023	mesulergine	Dopamine receptor agonist		HTR2A, HTR2C, HTR7, HTR2B, HTR3A, HTR3B, HTR6	Dopamine receptor agonist
3807	22.95	cp	BRD-A98283014	calmidazolium	Calcium channel blocker		ATP2B1, PDE1A	Calcium channel blocker, Calmodulin antagonist
3810	22.88	cp	BRD-A45140972	meclocycline	Bacterial 30S ribosomal subunit inhibitor			Bacterial 30S ribosomal subunit inhibitor, Bacterial 50S ribosomal subunit inhibitor
3815	22.82	cp	BRD-K94830329	ataluren	CFTR channel agonist		CFTR, DMD, F8, F9	CFTR channel agonist, Dystrophin stimulant
3824	22.64	cp	BRD-A03216249	mepivacaine	Potassium channel blocker		SCN10A, SCN9A	Potassium channel blocker, Sodium channel blocker
3837	22.24	cp	BRD-K57033106	tripelennamine	Histamine receptor antagonist		HRH1	Histamine receptor antagonist
3841	22.09	cp	BRD-K10961822	latanoprost	Prostanoid receptor agonist		PTGFR	Prostanoid receptor agonist
3845	21.98	cp	BRD-K77925998	quipazine	Serotonin receptor agonist		HTR2A, HTR3A, HTR3B, HTR1A, HTR1D, HTR2B, HTR2C, HTR6, SLC6A4	Serotonin receptor agonist
3846	21.97	cp	BRD-K63533170	AM-630	Cannabinoid receptor antagonist		CNR2, CNR1	Cannabinoid receptor antagonist
3850	21.81	cp	BRD-K81729199	AQ-RA741	Acetylcholine receptor antagonist			Acetylcholine receptor antagonist
3855	21.76	cp	BRD-A90131694	alclometasone	Glucocorticoid receptor agonist		NR3C1, SERPINA6	Glucocorticoid receptor agonist, Immunosuppressant
3858	21.7	cp	BRD-K68202742	trichostatin-a	HDAC inhibitor		HDAC7, HDAC8, HDAC1, HDAC10, HDAC2, HDAC3, HDAC4, HDAC5, HDAC6, HDAC9	HDAC inhibitor, CDK activator, ID1 inhibitor
3861	21.62	cp	BRD-K19136521	indirubin	CDK inhibitor		CDK1, CDK5, CCNE1, CDK2, CDK4, CDK5R1, CDK9, GSK3A, GSK3B, LCK, LRRK1, LRRK2	CDK inhibitor
3863	21.6	cp	BRD-K15935639	z-leu3-VS	Proteasome inhibitor			Proteasome inhibitor
3871	21.36	cp	BRD-K59419204	AM-281	Cannabinoid receptor antagonist		CNR1, CNR2, GPR55	Cannabinoid receptor antagonist
3874	21.32	cp	BRD-K33308633	INCA-6	Calcineurin inhibitor		NFATC1	Calcineurin inhibitor
3877	21.25	cp	BRD-K05151076	ZK-164015	Estrogen receptor antagonist		ESR1, ESR2	Estrogen receptor antagonist
3878	21.25	cp	BRD-K49294207	BIBU-1361	EGFR inhibitor		EGFR	EGFR inhibitor
3887	21.05	cp	BRD-K84709232	caffeic-acid	Lipoxygenase inhibitor		ALOX5, MIF, RELA, TNF	Lipoxygenase inhibitor, HIV integrase inhibitor, NFkB pathway inhibitor, Nitric oxide production inhibitor, PPAR receptor modulator, TNF production inhibitor, Tumor necrosis factor production inhibitor
3890	21.01	cp	BRD-A25004090	erastin	Ion channel antagonist		VDAC2	Ion channel antagonist
3893	20.98	cp	BRD-K67566344	KU-0063794	MTOR inhibitor		MTOR	MTOR inhibitor
3903	20.81	cp	BRD-A35588707	teniposide	Topoisomerase inhibitor		TOP2A, CYP3A5	Topoisomerase inhibitor
3911	20.65	cp	BRD-K32645441	dipropyl-5ct	Serotonin receptor agonist		HTR1B, HTR1D, HTR1F, HTR7	Serotonin receptor agonist
3913	20.63	cp	BRD-K04976539	aminogenistein	SRC inhibitor		LCK	SRC inhibitor
3917	20.58	cp	BRD-K21806131	tegaserod	Serotonin receptor partial agonist		HTR4, HTR2B, HTR2A, HTR2C	Serotonin receptor partial agonist
3921	20.56	cp	BRD-A64297288	amlodipine	Calcium channel blocker		CACNA1C, CACNA1D, CACNA2D1, ABCG2, CA1, CACNA1B, CACNA1S, CACNA2D3, CACNB1, CACNB2, SMPD1	Calcium channel blocker
3926	20.44	cp	BRD-K06014311	DH-97	Melatonin receptor antagonist		MTNR1B	Melatonin receptor antagonist
3928	20.42	cp	BRD-A11813248	AM-92016	Potassium channel blocker		GRIN1, GRIN2B	Potassium channel blocker
3939	20.19	cp	BRD-K35483542	alitretinoin	Retinoid receptor agonist		RARG, RARA, RARB, RXRA, RXRG, ABCA1, CYP2C8, CYP3A7, RXRB, VKORC1	Retinoid receptor agonist
3942	20.04	cp	BRD-K20655524	mefexamide	Psychoactive drug			Psychoactive drug
3943	20.03	cp	BRD-K78084463	W-12	Calmodulin antagonist			Calmodulin antagonist
3953	19.84	cp	BRD-A35623999	CGP-37157	L-type calcium channel blocker		SLC8A1	L-type calcium channel blocker, Mitochondrial Na+/Ca2+ exchanger antagonist, Sodium/calcium exchange inhibitor
3955	19.76	cp	BRD-A93000692	ciglitazone	PPAR receptor agonist		PPARG, INS	PPAR receptor agonist
3960	19.61	cp	BRD-K85503079	perospirone	Dopamine receptor antagonist		DRD2, HTR2A, DRD3, DRD4, HTR2C	Dopamine receptor antagonist, Serotonin receptor antagonist
3962	19.55	cp	BRD-K60923938	veratridine	Sodium channel activator		SCN1A, SCN3A, SCN8A, SCN9A	Sodium channel activator
3970	19.35	cp	BRD-K62353524	DY-131	Estrogen receptor agonist		ESR2, ESRRB, ESRRG	Estrogen receptor agonist
3979	19.11	cp	BRD-A65615053	zacopride	Serotonin receptor antagonist		HTR3A, HTR4, HTR3B, HTR5A	Serotonin receptor antagonist
3981	19.09	cp	BRD-K93332168	isocarboxazid	Monoamine oxidase inhibitor		MAOA, MAOB	Monoamine oxidase inhibitor
3982	19.07	cp	BRD-K10705233	GW-405833	Cannabinoid receptor agonist		CNR2	Cannabinoid receptor agonist
3984	19.04	cp	BRD-K55468218	spiperone	Dopamine receptor antagonist		ADRA1A, DRD2, DRD3, DRD4, HTR1A, HTR2A, HTR7, ADRA1B, ADRA1D, DRD1, DRD5, HTR1D, HTR2B, HTR2C, HTR6	Dopamine receptor antagonist
3988	18.96	cp	BRD-K41051431	mecillinam	Bacterial cell wall synthesis inhibitor			Bacterial cell wall synthesis inhibitor
3990	18.92	cp	BRD-K67102207	phenylbutyrate	HDAC inhibitor		CYP3A5, HDAC1	HDAC inhibitor
3991	18.9	cp	BRD-K09549677	mibefradil	T-type calcium channel blocker		CACNA1G, CACNA1H, CACNA1C, CACNA1I, ANO1, CACNA1D, CACNA1F, CACNA1S, CACNB1, CACNB2, CACNB3, CACNB4, CATSPER1, CATSPER2, CATSPER3, CATSPER4, CYP3A5, CYP3A7, SCN2A, SCN4A, SCN5A, SCN9A	T-type calcium channel blocker
3992	18.88	cp	BRD-K10843433	phenylbutazone	Cyclooxygenase inhibitor		PTGS2, PTGS1, PTGIS	Cyclooxygenase inhibitor, Prostanoid receptor antagonist
4001	18.72	cp	BRD-K47150025	KI-8751	VEGFR inhibitor		KDR	VEGFR inhibitor, KIT inhibitor, PDGFR receptor inhibitor
4010	18.53	cp	BRD-K45401373	betulinic-acid	Apoptosis stimulant		CASP3, CASP8, GPBAR1, TOP1	Apoptosis stimulant, Caspase activator, Diacylglycerol O acyltransferase inhibitor, HIV integrase inhibitor, NFkB pathway activator, NFkB pathway inhibitor, SARS coronavirus 3C-like protease inhibitor, Topoisomerase inhibitor
4030	17.97	cp	BRD-K85242180	beta-CCP	Indoleamine 2,3-dioxygenase inhibitor		GABRA1, GABRG2, IDO1	Indoleamine 2,3-dioxygenase inhibitor
4031	17.96	cp	BRD-A15010982	HU-211	Glutamate receptor antagonist		CNR1, CNR2, GLRA1, GLRA2, GLRA3, GPR55, GRIN1, NFKB1	Glutamate receptor antagonist
4033	17.91	cp	BRD-K72093121	vidarabine	Antiviral		ADCY5	Antiviral
4035	17.87	cp	BRD-A50675702	fipronil	GABA gated chloride channel blocker			GABA gated chloride channel blocker, Chloride channel blocker
4038	17.76	cp	BRD-K69600043	thiethylperazine	Dopamine receptor antagonist		DRD1, DRD2, DRD4	Dopamine receptor antagonist
4039	17.76	cp	BRD-K02404261	caffeine	Adenosine receptor antagonist		ADORA1, ADORA2A, ADORA2B, ATM, ITPR1, RYR1, ADORA3, ATR, ITPR2, ITPR3, PDE10A, PDE11A, PDE1A, PDE1B, PDE1C, PDE2A, PDE3A, PDE3B, PDE4A, PDE4B, PDE4C, PDE4D, PDE5A, PDE6A, PDE6B, PDE6C, PDE7A, PDE7B, PDE8A, PDE8B, PDE9A, PIK3CA, PIK3CB, PIK3CD, PRKDC, RYR2, RYR3	Adenosine receptor antagonist, Diuretic, Phosphodiesterase inhibitor
4043	17.61	cp	BRD-K49372556	mofezolac	Cyclooxygenase inhibitor			Cyclooxygenase inhibitor
4046	17.56	cp	BRD-K91290917	amodiaquine	Histamine receptor agonist		HNMT, CYP2C8	Histamine receptor agonist
4049	17.46	cp	BRD-K59037100	oxybenzone	Lipase inhibitor		LIPE	Lipase inhibitor
4056	17.38	cp	BRD-A53952395	prilocaine	Local anesthetic		SCN5A	Local anesthetic
4059	17.28	cp	BRD-K95992530	Cyclo-[Arg-Gly-Asp-D-Phe-Val]	integrin antagonist		ITGAV, ITGB3	integrin antagonist
4061	17.27	cp	BRD-A57382968	piroxicam	Cyclooxygenase inhibitor		PTGS2, PTGS1	Cyclooxygenase inhibitor
4067	17.19	cp	BRD-K52930707	rescinnamine	ACE inhibitor		ACE	ACE inhibitor
4069	17.17	cp	BRD-K99029477	prometon	Photosynthesis inhibitor			Photosynthesis inhibitor
4072	17.14	cp	BRD-K40990712	hexamethyleneamiloride	Sodium/hydrogen antiport inhibitor		GNRHR, ADRA2A, GNRH1, PLAU, SLC9A1	Sodium/hydrogen antiport inhibitor
4073	17.14	cp	BRD-A31575449	CGP-20712	Adrenergic receptor antagonist		ADRB1, ADRB3	Adrenergic receptor antagonist
4076	17.05	cp	BRD-K87048468	RS-102221	Serotonin receptor antagonist		HTR2C, HTR2A, HTR2B	Serotonin receptor antagonist
4082	16.92	cp	BRD-A03623303	metoprolol	Adrenergic receptor antagonist		ADRB1, ADRB2	Adrenergic receptor antagonist
4084	16.89	cp	BRD-A72441487	stiripentol	GABA uptake inhibitor		ABAT, SCN1A, SCN3A	GABA uptake inhibitor
4085	16.86	cp	BRD-K18574842	nafcillin	Bacterial cell wall synthesis inhibitor		CYP3A4	Bacterial cell wall synthesis inhibitor
4092	16.73	cp	BRD-K88677950	PD-198306	MAP kinase inhibitor		MAP2K1, MAP2K2, MAPK1, MAPK3	MAP kinase inhibitor, MEK inhibitor
4100	16.56	cp	BRD-A67748489	K3644	Kinesin-like spindle protein inhibitor		KIF11	Kinesin-like spindle protein inhibitor
4105	16.48	cp	BRD-K70577657	H-9	PKA inhibitor		PRKACA	PKA inhibitor
4110	16.32	cp	BRD-K08890269	CO-102862	Sodium channel blocker		SCN2A, SCN4A, SCN9A	Sodium channel blocker
4112	16.26	cp	BRD-K66175015	afatinib	EGFR inhibitor		EGFR, ERBB2, ERBB4	EGFR inhibitor
4113	16.26	cp	BRD-M45964048	verteporfin	Photosensitizing agent			Photosensitizing agent
4114	16.25	cp	BRD-A14574269	UB-165	Acetylcholine receptor agonist		CHRNA3, CHRNA4, CHRNB2	Acetylcholine receptor agonist
4122	16.17	cp	BRD-K01663662	diphenidol	Acetylcholine receptor agonist		CHRM1, CHRM3, CHRM4, CHRM2	Acetylcholine receptor agonist
4124	16.09	cp	BRD-K60690191	MPEP	Glutamate receptor antagonist		GRM5, GRM1, GRM4	Glutamate receptor antagonist
4130	16	cp	BRD-A39415247	norethisterone	Progesterone receptor agonist		PGR	Progesterone receptor agonist
4133	15.92	cp	BRD-K47631482	bromhexine	Mucolytic agent			Mucolytic agent
4134	15.9	cp	BRD-K15409150	penfluridol	T-type calcium channel blocker		CACNA1G, DRD1, DRD2	T-type calcium channel blocker
4136	15.89	cp	BRD-K92413528	thiazolidinecarboxylic-acid	Reducing agent			Reducing agent
4138	15.87	cp	BRD-A81866333	CGS-21680	Adenosine receptor agonist		ADORA2A, ADORA1, ADORA2B, ADORA3	Adenosine receptor agonist
4151	15.62	cp	BRD-K26015241	ODQ	Guanylyl cyclase inhibitor		GUCY1A2, GUCY1A3, GUCY1B3	Guanylyl cyclase inhibitor
4153	15.6	cp	BRD-K34098590	tienilic-acid	Sodium/potassium/chloride transporter inhibitor		CYP2C9, SLC12A1, SLC22A12	Sodium/potassium/chloride transporter inhibitor
4154	15.59	cp	BRD-K42095107	daidzein	Estrogen receptor agonist		ESRRA, ESRRB, ESRRG, TRPC5	Estrogen receptor agonist
4158	15.54	cp	BRD-K41731458	triclosan	Enoyl-[acyl-carrier-protein] reductase [NADH] inhibitor		DNMT1	Enoyl-[acyl-carrier-protein] reductase [NADH] inhibitor
4179	15.05	cp	BRD-A49906757	scopolamine	Acetylcholine receptor antagonist		CHRM2, CHRM1, CHRM3, CHRM4, CHRM5, SI	Acetylcholine receptor antagonist
4180	15.05	cp	BRD-A52660433	tetrindole	Monoamine oxidase inhibitor		MAOA	Monoamine oxidase inhibitor
4184	14.99	cp	BRD-K28075147	biochanin-a	Estrogen receptor agonist			Estrogen receptor agonist
4186	14.93	cp	BRD-A35033682	eriodictyol	Cytochrome P450 inhibitor		CYP1B1, NFE2L2, XDH	Cytochrome P450 inhibitor
4189	14.83	cp	BRD-K76908866	CP-724714	EGFR inhibitor		ERBB2	EGFR inhibitor, Receptor tyrosine protein kinase inhibitor, Tyrosine kinase inhibitor
4193	14.78	cp	BRD-K72703948	ZM-447439	Aurora kinase inhibitor		AURKA, AURKB	Aurora kinase inhibitor
4196	14.63	cp	BRD-K68437527	EMF-bca1-60	caspase inhibitor			caspase inhibitor
4208	14.48	cp	BRD-K50495309	SRC-kinase-inhibitor-I	SRC inhibitor		CSK, LCK, RIPK2	SRC inhibitor
4209	14.48	cp	BRD-K37991163	paroxetine	Selective serotonin reuptake inhibitor (SSRI)		SLC6A4, CHRM1, CHRM2, CHRM3, CHRM4, CHRM5, HTR2A, SLC6A2	Selective serotonin reuptake inhibitor (SSRI)
4213	14.41	cp	BRD-K79116891	proxymetacaine	Sodium channel blocker		SCN10A, SCN5A, SCN9A	Sodium channel blocker
4214	14.39	cp	BRD-K00959089	thenoyltrifluoroacetone	Chelating agent		CES1, PPARA, SDHA	Chelating agent
4215	14.39	cp	BRD-K45033733	famciclovir	DNA polymerase inhibitor			DNA polymerase inhibitor
4220	14.32	cp	BRD-K97863768	prothionamide	Mycobacterium tuberculosis enoyl-[acyl-carrier-protein] reductase [NADH] (inhA) inhibitor			Mycobacterium tuberculosis enoyl-[acyl-carrier-protein] reductase [NADH] (inhA) inhibitor
4231	13.98	cp	BRD-A11605036	thiocolchicoside	GABA receptor antagonist		GABRA1, GABRB2, GABRG2, GLRA1, GLRB	GABA receptor antagonist
4232	13.98	cp	BRD-K27305650	LY-294002	MTOR inhibitor		MTOR, PIK3CD, PIK3CG, PIK3CA, PIK3CB, PLK1, PRKDC, AKT1, CHEK1, GSK3B, LCK, MAPK1, MAPK11, MAPK12, MAPK14, MAPK8, PDE2A, PRKCA, ROCK1, RPS6KB1, SGK1	MTOR inhibitor, PI3K inhibitor, DNA dependent protein kinase inhibitor, Phosphodiesterase inhibitor, PLK inhibitor
4240	13.77	cp	BRD-K47693913	evoxine	Furoquinoline alkaloid			Furoquinoline alkaloid
4242	13.73	cp	BRD-K13927029	retinol	Retinoid receptor ligand		ALDH1A1, ALDH1A2, ALDH1A3, DHRS3, DHRS4, LRAT, NR2C2, RBP1, RBP3, RDH11, RDH12, RDH13, RDH14, RDH5, RDH8, RETSAT, RHO, RLBP1, RXRA, RXRB, RXRG	Retinoid receptor ligand
4257	13.53	cp	BRD-K16554956	PTB1	AMPK activator		PTPN1	AMPK activator
4260	13.38	cp	BRD-K85030058	benactyzine	Acetylcholine receptor antagonist			Acetylcholine receptor antagonist
4265	13.32	cp	BRD-K83837640	JNJ-26854165	HDAC inhibitor		HDAC1, HDAC10, HDAC11, HDAC2, HDAC3, HDAC4, HDAC5, HDAC6, HDAC7, HDAC8, HDAC9, MDM2	HDAC inhibitor
4268	13.26	cp	BRD-K81916719	triclabendazole	Microtubule inhibitor		DNMT1	Microtubule inhibitor
4277	13.05	cp	BRD-K65910366	KUC103904N	-666			-666
4278	13.04	cp	BRD-K67831364	ZM-323881	VEGFR inhibitor		KDR	VEGFR inhibitor
4279	13.04	cp	BRD-K72024482	MRS-1754	Adenosine receptor antagonist		ADORA2B, ADORA1, ADORA2A, ADORA3	Adenosine receptor antagonist
4280	13.03	cp	BRD-K55454768	TAS-301	Calcium-calmodulin dependent protein kinase inhibitor		CAMK2A	Calcium-calmodulin dependent protein kinase inhibitor
4286	12.88	cp	BRD-K25310650	ormetoprim	Bacterial antifolate			Bacterial antifolate
4297	12.58	cp	BRD-K81528515	nilotinib	ABL inhibitor		ABL1, KIT, BCR, CYP2B6, CYP2C8, DDR1, DDR2, PDGFRA	ABL inhibitor, BCR-ABL kinase inhibitor
4299	12.52	cp	BRD-A58048407	nimodipine	Calcium channel blocker		CACNA1C, NR3C2, AHR, CACNA1D, CACNA1F, CACNA1S, CACNB1, CACNB2, CACNB3, CACNB4, CFTR	Calcium channel blocker
4305	12.42	cp	BRD-K18855837	varenicline	Acetylcholine receptor agonist		CHRNA4, CHRNA3, CHRNA6, CHRNA7, CHRNB2	Acetylcholine receptor agonist
4306	12.42	cp	BRD-K00662280	CL-218872	GABA receptor agonist		GABRA1, GABRA2, GABRA3, GABRA5, GABRB2, GABRG2	GABA receptor agonist
4307	12.39	cp	BRD-K29950728	clomifene	Estrogen receptor antagonist		ESR1, AR	Estrogen receptor antagonist
4310	12.35	cp	BRD-K70241288	L-692585	Growth hormone releasing peptide ligand agonist		GH1, GHSR	Growth hormone releasing peptide ligand agonist
4313	12.27	cp	BRD-A52326238	isogedunin	HSP inhibitor			HSP inhibitor
4319	12.17	cp	BRD-A94543220	bifonazole	Sterol demethylase inhibitor		CYP2B6	Sterol demethylase inhibitor
4321	12.15	cp	BRD-A33447119	oxfendazole	Anthelmintic			Anthelmintic
4322	12.09	cp	BRD-A97739905	ketoprofen	Cyclooxygenase inhibitor		PTGS2, PTGS1, CXCR1, SLC5A8	Cyclooxygenase inhibitor
4323	12.08	cp	BRD-K68341547	W-9	Calmodulin antagonist		CALM2	Calmodulin antagonist
4325	12.07	cp	BRD-K50859149	sulfafurazole	Bacterial antifolate			Bacterial antifolate
4328	12	cp	BRD-K45158365	valsartan	Angiotensin receptor antagonist		AGTR1	Angiotensin receptor antagonist
4329	12	cp	BRD-A72066420	mifobate	PPAR receptor antagonist		PPARG, REN	PPAR receptor antagonist
4333	11.92	cp	BRD-A41833852	naloxone	Opioid receptor antagonist		OPRM1, OPRK1, OPRD1, CREB1, ESR1, TLR4	Opioid receptor antagonist
4338	11.85	cp	BRD-K34330170	rotenonic-acid	Retinoid receptor antagonist			Retinoid receptor antagonist
4341	11.83	cp	BRD-K62056274	quipazine	Serotonin receptor agonist		HTR2A, HTR3A, HTR3B, HTR1A, HTR1D, HTR2B, HTR2C, HTR6, SLC6A4	Serotonin receptor agonist
4344	11.8	cp	BRD-A47598013	citalopram	Serotonin reuptake inhibitor		SLC6A4, SLC6A2	Serotonin reuptake inhibitor
4345	11.78	cp	BRD-K02265150	amoxapine	Norepinephrine reuptake inhibitor		SLC6A2, SLC6A4, HTR2A, HTR6, ADRA1A, ADRA1B, ADRA1D, ADRA2A, ADRA2B, ADRA2C, CHRM1, CHRM2, CHRM3, CHRM4, CHRM5, DRD1, DRD2, DRD3, DRD4, GABRA1, GABRA2, GABRA3, GABRA4, GABRA5, GABRA6, GABRB1, GABRB2, GABRB3, GABRD, GABRE, GABRG1, GABRG2, GABRG3, GABRP, GABRQ, HRH1, HRH4, HTR1A, HTR1B, HTR2B, HTR2C, HTR3A, HTR7, SLC6A3	Norepinephrine reuptake inhibitor
4347	11.74	cp	BRD-A59303141	quinethazone	Thiazide diuretic		CA1, CA2, SLC12A1, SLC12A2, SLC12A3	Thiazide diuretic
4348	11.73	cp	BRD-K49657628	tyrphostin-AG-18	EGFR inhibitor		EGFR	EGFR inhibitor, Tyrosine kinase inhibitor
4352	11.67	cp	BRD-K39823328	VU-0366037-2	Glutamate receptor modulator		GRM4	Glutamate receptor modulator
4370	11.45	cp	BRD-K28667196	fillalbin	Increases arterial blood pressure			Increases arterial blood pressure
4373	11.43	cp	BRD-K62959606	sphingosine	Ceramidase inhibitor		GLTP, PVR, TRPM3	Ceramidase inhibitor
4376	11.39	cp	BRD-A02990301	lofexidine	Adrenergic receptor agonist		ADRA2A	Adrenergic receptor agonist
4377	11.37	cp	BRD-K98157055	SIB-1757	Glutamate receptor antagonist		GRM5	Glutamate receptor antagonist
4381	11.3	cp	BRD-K49049886	CGS-15943	Adenosine receptor antagonist		ADORA1, ADORA2A, ADORA2B, ADORA3	Adenosine receptor antagonist
4389	11.18	cp	BRD-K47717570	NBQX	Glutamate receptor antagonist		GRIA1, GRIA2, GRIA3, GRIA4, GRIK1, GRIN1, GRIN2A, GRIN2B	Glutamate receptor antagonist
4398	11.06	cp	BRD-K99616396	motesanib	KIT inhibitor		FLT1, FLT4, KDR, KIT, PDGFRA, RET	KIT inhibitor, PDGFR receptor inhibitor, VEGFR inhibitor
4406	10.87	cp	BRD-A26845397	isamoltan	Adrenergic receptor antagonist		ADRB1, ADRB2	Adrenergic receptor antagonist
4407	10.87	cp	BRD-K51223576	AG-99	Tyrosine kinase inhibitor		EGFR	Tyrosine kinase inhibitor
4419	10.58	cp	BRD-K82561139	ricinine	Casein kinase inhibitor			Casein kinase inhibitor
4422	10.56	cp	BRD-K56115039	BU-226	Imidazoline receptor ligand			Imidazoline receptor ligand
4424	10.49	cp	BRD-K09963420	saquinavir	HIV protease inhibitor		CYP3A4, CYP3A5	HIV protease inhibitor
4435	10.3	cp	BRD-K80315159	DPPE	Histamine receptor antagonist		ABCB1, HRH1	Histamine receptor antagonist
4441	10.24	cp	BRD-A20968261	WAY-213613	Glutamate inhibitor		SLC1A2	Glutamate inhibitor
4447	10.13	cp	BRD-K46441700	GR-55562	Serotonin receptor antagonist		HTR1B, HTR1D	Serotonin receptor antagonist
4448	10.11	cp	BRD-A33168282	sotalol	Adrenergic receptor antagonist		ADRB1, ADRB2, KCNH2	Adrenergic receptor antagonist
4449	10.11	cp	BRD-A99571536	dubinidine	Anti-epileptic			Anti-epileptic
4456	9.88	cp	BRD-A41692738	TGX-221	PI3K inhibitor		PIK3CB, PIK3CD	PI3K inhibitor
4460	9.77	cp	BRD-K36740062	GSK-1070916	Aurora kinase inhibitor		AURKB, AURKC, AURKA, CYP2D6, CYP3A4	Aurora kinase inhibitor
4461	9.73	cp	BRD-K60060639	methyllidocaine	antiarrhythmic medication			antiarrhythmic medication
4463	9.71	cp	BRD-K65814004	diphenyleneiodonium	Nitric oxide synthase inhibitor		ALDH1A2, ALDH2, ALDH5A1, ALDH7A1, NOX3, XDH	Nitric oxide synthase inhibitor
4467	9.64	cp	BRD-A10523515	GSK-429286A	Rho associated kinase inhibitor		ROCK1	Rho associated kinase inhibitor
4469	9.57	cp	BRD-K70358946	aripiprazole	Serotonin receptor agonist		DRD2, HTR1A, HTR2A, HRH1, HTR1B, HTR1D, HTR2C, ADRA1A, ADRA1B, ADRA2A, ADRA2B, ADRA2C, CHRM1, CHRM2, CHRM3, CHRM4, CHRM5, DRD1, DRD3, DRD4, DRD5, HTR1E, HTR3A, HTR6, HTR7	Serotonin receptor agonist, Serotonin receptor antagonist
4474	9.51	cp	BRD-A93424738	dexamethasone	Glucocorticoid receptor agonist		ANXA1, CYP3A4, CYP3A5, NOS2, NR0B1, NR3C1, NR3C2	Glucocorticoid receptor agonist, Cytochrome P450 inhibitor, Glucocorticoid receptor modulator, Corticosteroid agonist
4479	9.41	cp	BRD-A16444946	acarbose	Glucosidase inhibitor		GAA, MGAM, AMY2A, SI	Glucosidase inhibitor
4486	9.3	cp	BRD-K48923948	BMS-641988	Androgen receptor antagonist		AR	Androgen receptor antagonist
4492	9.17	cp	BRD-K74141488	naftifine	Fungal squalene epoxidase inhibitor		SQLE	Fungal squalene epoxidase inhibitor
4495	9.14	cp	BRD-K02227374	milnacipran	Serotonin reuptake inhibitor		SLC6A2, SLC6A4, GRIN1, GRIN2A, GRIN2B, GRIN2C, GRIN2D, GRIN3A, GRIN3B	Serotonin reuptake inhibitor
4499	9.07	cp	BRD-A04756508	norgestimate	Progesterone receptor agonist		PGR, ESR1	Progesterone receptor agonist
4502	9	cp	BRD-K01649396	indatraline	Norepinephrine transporter inhibitor		SLC6A2, SLC6A3, SLC6A4	Norepinephrine transporter inhibitor
4504	8.97	cp	BRD-K14441456	tyrphostin-AG-556	EGFR inhibitor		EGFR	EGFR inhibitor
4508	8.94	cp	BRD-K83988098	alvespimycin	HSP inhibitor		HSP90AA1	HSP inhibitor
4514	8.86	cp	BRD-K08287586	butylparaben	DNA synthesis inhibitor			DNA synthesis inhibitor
4519	8.81	cp	BRD-K44084986	Y-27632	Rho associated kinase inhibitor		ROCK1, ROCK2, LRRK2, PKIA, PKN2, PRKACA, PRKCE	Rho associated kinase inhibitor
4520	8.81	cp	BRD-A71765365	mepireserpate	Catecholamine depleting sympatholytic		SLC18A2, SLC18A1	Catecholamine depleting sympatholytic
4522	8.74	cp	BRD-K88789588	letrozole	Aromatase inhibitor		CYP19A1	Aromatase inhibitor
4540	8.29	cp	BRD-K84996949	sinensetin	Cyclooxygenase inhibitor			Cyclooxygenase inhibitor
4542	8.25	cp	BRD-K11558771	droxinostat	HDAC inhibitor		HDAC6, HDAC8	HDAC inhibitor
4544	8.23	cp	BRD-K37516142	idebenone	Calcium channel modulator			Calcium channel modulator
4551	8.14	cp	BRD-A28970875	puromycin	Protein synthesis inhibitor		NHP2L1, RPL10L, RPL11, RPL13A, RPL15, RPL19, RPL23, RPL23A, RPL26L1, RPL3, RPL37, RPL8, RSL24D1	Protein synthesis inhibitor
4552	8.13	cp	BRD-K17378184	prestwick-559	Dopamine receptor agonist		DRD3, ADRA1A, ADRA1D, ADRA2A, DRD1, DRD2, DRD4, HTR1A, HTR2B	Dopamine receptor agonist
4555	8.06	cp	BRD-A77291778	cyclopentolate	Acetylcholine receptor antagonist		CHRM1	Acetylcholine receptor antagonist
4556	8.03	cp	BRD-K60230970	MG-132	Proteasome inhibitor		PSMB1	Proteasome inhibitor
4560	7.98	cp	BRD-K81847782	scandenin	Plant compound with antimicrobial activity			Plant compound with antimicrobial activity
4569	7.88	cp	BRD-K17743125	belinostat	HDAC inhibitor		HDAC1, HDAC2, HDAC3, HDAC4, HDAC5, HDAC6, HDAC7, HDAC8, HDAC9	HDAC inhibitor
4576	7.64	cp	BRD-A20239487	atenolol	Adrenergic receptor antagonist		ADRB1, ADRB2	Adrenergic receptor antagonist
4577	7.63	cp	BRD-K97118047	4,5,6,7-tetrabromobenzotriazole	Casein kinase inhibitor		CSNK2A1, AKT1, CHEK1, CSNK2A2, CSNK2B, GSK3B, LCK, MAP2K1, MAPK1, MAPK11, MAPK12, MAPK14, MAPK8, PRKCA, ROCK1, RPS6KB1, SGK1	Casein kinase inhibitor
4578	7.62	cp	BRD-K87573634	propylpyrazole	Estrogen receptor agonist		ESR1	Estrogen receptor agonist
4581	7.54	cp	BRD-K88429204	pyrimethamine	Dihydrofolate reductase inhibitor		DHFR, DHFRP1, HEXA, SLC47A1, STAT3	Dihydrofolate reductase inhibitor
4582	7.52	cp	BRD-K88304388	dextrorphan	Glutamate receptor antagonist		OPRM1, OPRK1, OPRD1, GRIN1, HTR1A, SLC6A2	Glutamate receptor antagonist
4585	7.47	cp	BRD-A24191444	ifenprodil	Adrenergic receptor antagonist		GRIN1, GRIN2B	Adrenergic receptor antagonist, Glutamate receptor antagonist
4594	7.29	cp	BRD-A16694057	bisphenol-a	PPAR receptor antagonist		AR, ESR2, ESRRG, PPARG	PPAR receptor antagonist
4598	7.25	cp	BRD-K72903603	zidovudine	Reverse transcriptase inhibitor		TERT	Reverse transcriptase inhibitor
4603	7.19	cp	BRD-A10969569	ambelline	Plant alkaloid			Plant alkaloid
4619	6.98	cp	BRD-K17705806	JTC-801	Opioid receptor antagonist		OPRL1	Opioid receptor antagonist
4628	6.83	cp	BRD-K10860596	granisetron	Serotonin receptor antagonist		HTR3A, CYP3A5	Serotonin receptor antagonist
4632	6.73	cp	BRD-K12079898	PD-160170	Neuropeptide receptor antagonist		NPY1R	Neuropeptide receptor antagonist
4636	6.66	cp	BRD-K28849549	mesalazine	Cyclooxygenase inhibitor		PTGS1, PPARG, PTGS2, ALOX5, CHUK, CTNNB1, IKBKB, MPO, NAT1	Cyclooxygenase inhibitor, Lipoxygenase inhibitor, Prostanoid receptor antagonist
4637	6.64	cp	BRD-K17743697	KB-R7943	Sodium/calcium exchange inhibitor		SLC8A1, TRPC3, TRPC5, TRPC6	Sodium/calcium exchange inhibitor
4639	6.62	cp	BRD-K69328504	L-690488	Inositol monophosphatase inhibitor		IMPA1	Inositol monophosphatase inhibitor
4642	6.58	cp	BRD-M72442222	vicriviroc	CC chemokine receptor antagonist		CCR5	CC chemokine receptor antagonist
4646	6.57	cp	BRD-A30205217	ethotoin	Hydantoin antiepileptic		SCN5A	Hydantoin antiepileptic
4649	6.49	cp	BRD-K68264559	brimonidine	Adrenergic receptor agonist		ADRA2A, ADRA2B, ADRA2C, AOX1	Adrenergic receptor agonist
4652	6.45	cp	BRD-A59215453	lobelanidine	Acetylcholine receptor antagonist		SLC18A2, CHRNA10, CHRNA4, CHRNA9, CHRNB2, OPRM1	Acetylcholine receptor antagonist, Dopamine receptor modulator, Opioid receptor antagonist, Vesicular monoamine transporter ligand
4656	6.38	cp	BRD-K85606544	neratinib	EGFR inhibitor		EGFR, ERBB2, ERBB4, KDR	EGFR inhibitor
4660	6.32	cp	BRD-A13807286	HA-14-1	BCL inhibitor		BCL2	BCL inhibitor
4673	6.09	cp	BRD-A72758037	asiatic-acid	Apoptosis stimulant		PYGM	Apoptosis stimulant
4676	5.97	cp	BRD-U08759356	EI-346-erlotinib-analog	EGFR inhibitor		EGFR	EGFR inhibitor
4679	5.93	cp	BRD-K47323024	methapyrilene	Histamine receptor antagonist			Histamine receptor antagonist
4686	5.83	cp	BRD-K62289640	lylamine	Cannabinoid receptor agonist		CNR1	Cannabinoid receptor agonist
4688	5.81	cp	BRD-K99922388	DPO-1	Potassium channel blocker		KCNA5	Potassium channel blocker
4698	5.59	cp	BRD-K04993501	cefixime	Bacterial cell wall synthesis inhibitor			Bacterial cell wall synthesis inhibitor
4706	5.46	cp	BRD-K88759641	EMD-66684	Angiotensin receptor antagonist		AGTR1	Angiotensin receptor antagonist
4719	5.29	cp	BRD-K44353683	nateglinide	Insulin secretagogue		ABCC8, KCNJ11, CYP3A4, INS, KCNJ10, PPARG	Insulin secretagogue
4721	5.25	cp	BRD-K06024458	n-arachidonyl-GABA	cannabinoid receptor agonist			cannabinoid receptor agonist
4732	5.04	cp	BRD-A90799790	isradipine	Calcium channel blocker		CACNA1C, CACNA1D, CACNA2D1, CACNA1F, CACNA1H, CACNA1S, CACNA2D2, CACNB2	Calcium channel blocker
4736	4.96	cp	BRD-K80451230	zamifenacin	Acetylcholine receptor antagonist		CHRM3	Acetylcholine receptor antagonist
4742	4.79	cp	BRD-A45664787	iloprost	Platelet aggregation inhibitor		PTGIR, PTGER1, PTGER2, PDE4A, PDE4B, PDE4C, PDE4D, PLAT, PTGDR, PTGER3, PTGER4, PTGFR, TBXA2R	Platelet aggregation inhibitor, Prostanoid receptor agonist
4747	4.58	cp	BRD-A39172021	ampiroxicam	Cyclooxygenase inhibitor		PTGS1, PTGS2	Cyclooxygenase inhibitor
4749	4.57	cp	BRD-K41868777	W-5	Calmodulin antagonist			Calmodulin antagonist
4751	4.56	cp	BRD-A63667919	methylergometrine	Dopamine receptor antagonist		DRD1, HTR1E, HTR1F, HTR2A, HTR2B, HTR2C	Dopamine receptor antagonist, Serotonin receptor antagonist
4754	4.49	cp	BRD-A53077924	tianeptine	Selective serotonin reuptake enhancer (SSRE)		SLC6A4	Selective serotonin reuptake enhancer (SSRE)
4758	4.45	cp	BRD-K15933101	ropinirole	Dopamine receptor agonist		DRD2, DRD3, ADRA2A, ADRA2B, ADRA2C, DRD1, DRD4, DRD5, HTR1A, HTR1B, HTR1D, HTR2A, HTR2B, HTR2C	Dopamine receptor agonist
4762	4.4	cp	BRD-K05977823	tenovins	SIRT inhibitor		SIRT1, SIRT2	SIRT inhibitor, TP53 activator
4773	4.09	cp	BRD-A31801025	formestane	Aromatase inhibitor		CYP19A1	Aromatase inhibitor
4781	3.74	cp	BRD-K59332007	linopirdine	Potassium channel blocker		KCNQ2, KCNQ3, KCNQ4, KCNQ5	Potassium channel blocker
4782	3.74	cp	BRD-K72726508	arcyriaflavin-a	CDK inhibitor		CCND1, CCNE1, CDK2, CDK4	CDK inhibitor
4790	3.47	cp	BRD-K86727142	embelin	HCV inhibitor		XIAP	HCV inhibitor, XIAP inhibitor
4792	3.42	cp	BRD-A81233518	glycopyrrolate	Acetylcholine receptor antagonist		CHRM1, CHRM3, CHRM2, CHRM4, CHRM5	Acetylcholine receptor antagonist
4798	3.14	cp	BRD-K15567136	papaverine	Phosphodiesterase inhibitor		PDE10A, PDE4B, PDE5A	Phosphodiesterase inhibitor
4811	2.89	cp	BRD-K82823076	RO-15-4513	GABA benzodiazepine site receptor inverse agonist		GABRA1, GABRA2, GABRA3, GABRA5, GABRA4, GABRA6, GABRB2, GABRG2	GABA benzodiazepine site receptor inverse agonist
4819	2.76	cp	BRD-K47192521	icosapent	Platelet aggregation inhibitor		PTGS1, PTGS2, ACSL3, ACSL4, FADS1, FFAR1, PPARD, PPARG, SLC8A1, TRPV1	Platelet aggregation inhibitor
4820	2.74	cp	BRD-K90524085	MY-5445	Phosphodiesterase inhibitor		PDE5A	Phosphodiesterase inhibitor, Platelet aggregation inhibitor
4825	2.64	cp	BRD-K47328134	lysylphenylalanyl-tyrosine	Heparin activation inhibitor			Heparin activation inhibitor
4833	2.26	cp	BRD-K91243525	SR-142948	Neurotensin receptor antagonist		NTSR1	Neurotensin receptor antagonist
4837	2.08	cp	BRD-K09186807	KIN001-244	Phosphoinositide dependent kinase inhibitor		PDPK1	Phosphoinositide dependent kinase inhibitor
4839	2.04	cp	BRD-K84955386	hyperoside	Glucosidase inhibitor		ACE, AKR1B1, GAA	Glucosidase inhibitor
4863	-1.41	cp	BRD-K83302049	protopine	Histamine receptor antagonist		ACHE, SLC6A2, SLC6A4	Histamine receptor antagonist
4867	-1.73	cp	BRD-K06712146	YM-90709	IL5 inhibitor		CSF2RB, IL5RA	IL5 inhibitor
4871	-2.18	cp	BRD-K26863634	BIX-01338	Histone lysine methyltransferase inhibitor			Histone lysine methyltransferase inhibitor
4874	-2.26	cp	BRD-K46678324	RHO-kinase-inhibitor-II	Rho associated kinase inhibitor			Rho associated kinase inhibitor
4881	-2.72	cp	BRD-K04414442	SB-222200	Tachykinin antagonist		TACR3	Tachykinin antagonist
4884	-2.74	cp	BRD-A39230911	chlorphensin	Muscle relaxant			Muscle relaxant
4889	-2.85	cp	BRD-K08547377	irinotecan	Topoisomerase inhibitor		TOP1, CYP3A5, TOP1MT	Topoisomerase inhibitor
4891	-2.92	cp	BRD-A91008255	bepridil	Calcium channel blocker		ATP1A1, CACNA1A, CACNA1C, CACNA1H, CACNA2D2, CALM1, KCNQ1, KCNQ4, PDE1A, PDE1B, SCN5A, TNNC1	Calcium channel blocker, L-type calcium channel blocker
4895	-3.07	cp	BRD-A81795050	U-18666A	Oxidosqualene cyclase inhibitor			Oxidosqualene cyclase inhibitor
4900	-3.21	cp	BRD-A41450521	tosufloxacin	Bacterial DNA gyrase inhibitor			Bacterial DNA gyrase inhibitor
4911	-3.63	cp	BRD-A06726973	dibutyrylcyclic-gmp	cGMP analog			cGMP analog
4924	-4.26	cp	BRD-K63151507	MNITMT	Lymphocyte inhibitor			Lymphocyte inhibitor
4930	-4.46	cp	BRD-K57011718	UK-356618	Metalloproteinase inhibitor		MMP3, MMP13, MMP14, MMP2, MMP9	Metalloproteinase inhibitor
4944	-4.89	cp	BRD-K67506692	tyrphostin-AG-126	ERK1 and ERK2 phosphorylation inhibitor			ERK1 and ERK2 phosphorylation inhibitor
4953	-5.19	cp	BRD-K32526544	DCEBIO	Potassium channel activator		KCNN2, KCNN3, KCNN4	Potassium channel activator
4959	-5.39	cp	BRD-A39522003	OMDM-2	FAAH inhibitor		GPR119	FAAH inhibitor
4981	-6.12	cp	BRD-A17448384	beclometasone	Glucocorticoid receptor agonist		NR3C1, CYP3A5, GPR97, SERPINA6	Glucocorticoid receptor agonist
4988	-6.26	cp	BRD-K35723520	darinaparsin	Apoptosis stimulant			Apoptosis stimulant
4989	-6.29	cp	BRD-K65146499	nabumetone	Cyclooxygenase inhibitor		PTGS2, AKR1C3, CYP2B6, CYP2C19, CYP2E1, PTGS1	Cyclooxygenase inhibitor
4998	-6.65	cp	BRD-K07325606	hispidin	PKC inhibitor		PREP, PRKCB, PTGS2, XDH	PKC inhibitor
5003	-6.75	cp	BRD-A75402480	desoxycorticosterone	Mineralocorticoid receptor agonist			Mineralocorticoid receptor agonist
5014	-7.03	cp	BRD-K40624912	ZM-39923	JAK inhibitor		JAK1, JAK3	JAK inhibitor
5018	-7.2	cp	BRD-A06784547	MRS-1334	Adenosine receptor antagonist			Adenosine receptor antagonist
5020	-7.25	cp	BRD-U25771771	WZ-4-145	EGFR inhibitor		CSF1R, DDR1, EGFR, PDGFRA, TIE1	EGFR inhibitor
5021	-7.3	cp	BRD-K67100011	pivmecillinam	Bacterial cell wall synthesis inhibitor			Bacterial cell wall synthesis inhibitor
5026	-7.47	cp	BRD-K66412701	pazufloxacin	Topoisomerase inhibitor			Topoisomerase inhibitor
5041	-7.82	cp	BRD-K95609758	BMS-191011	Potassium channel activator		KCNMA1	Potassium channel activator
5044	-7.93	cp	BRD-K59851896	calycanthine	GABA release inhibitor			GABA release inhibitor
5050	-8.09	cp	BRD-K32536677	AGK-2	SIRT inhibitor		SIRT2	SIRT inhibitor
5054	-8.23	cp	BRD-K79124250	ioxaglic-acid	Radiopaque medium			Radiopaque medium
5057	-8.29	cp	BRD-K51805276	temefos	Cholinesterase inhibitor			Cholinesterase inhibitor
5063	-8.39	cp	BRD-K88849294	lobaric-acid	Tyrosine phosphatase inhibitor		PTPN1	Tyrosine phosphatase inhibitor
5068	-8.5	cp	BRD-K96471533	nitazoxanide	Pyruvate ferredoxin oxidoreductase inhibitor			Pyruvate ferredoxin oxidoreductase inhibitor
5070	-8.51	cp	BRD-K62982419	cilomilast	Phosphodiesterase inhibitor		PDE4A, PDE4B, PDE4D, IL12A, IL12B, IL1B, PDE4C, TNF	Phosphodiesterase inhibitor
5077	-8.77	cp	BRD-A70083328	secnidazole	Acetylcholinesterase inhibitor			Acetylcholinesterase inhibitor, Microtubule inhibitor, Antiprotozoal
5078	-8.78	cp	BRD-A73368467	fexofenadine	Histamine receptor antagonist		HRH1	Histamine receptor antagonist
5084	-9.03	cp	BRD-K71860425	CDK2-5-inhibitor	CDK inhibitor		CDK2, CDK5	CDK inhibitor
5096	-9.28	cp	BRD-A64125466	dehydrocholic-acid	choleretic agent			choleretic agent
5099	-9.39	cp	BRD-K49668410	clarithromycin	Bacterial 50S ribosomal subunit inhibitor		CYP2C19, CYP3A4, CYP3A5, CYP3A7	Bacterial 50S ribosomal subunit inhibitor
5102	-9.41	cp	BRD-K40742111	baeomycesic-acid	Lipoxygenase inhibitor			Lipoxygenase inhibitor
5104	-9.5	cp	BRD-A23637604	oxymetholone	Androgen receptor agonist		AR	Androgen receptor agonist
5105	-9.51	cp	BRD-K22828899	TUL-XXI039	Serine/threonine kinase inhibitor			Serine/threonine kinase inhibitor
5106	-9.53	cp	BRD-A26711594	nicardipine	Calcium channel blocker		CACNA1C, ADORA3, ADRA1A, ADRA1B, ADRA1D, CACNA1D, CACNA2D1, CACNB2, CALM1, CHRM1, CHRM2, CHRM3, CHRM4, CHRM5, PDE1A, PDE1B	Calcium channel blocker
5112	-9.8	cp	BRD-K73391359	quinisocaine	Local anesthetic			Local anesthetic
5117	-9.95	cp	BRD-K48722833	iloperidone	Dopamine receptor antagonist		DRD2, HTR2A, HTR1A, HTR6, HTR7, ADRA1A, ADRA2C, DRD1, DRD3, DRD4, HRH1	Dopamine receptor antagonist, Serotonin receptor antagonist
5121	-10.03	cp	BRD-A82371568	clofarabine	Ribonucleoside reductase inhibitor		RRM1, POLA1, RRM2, SLC22A8	Ribonucleoside reductase inhibitor
5132	-10.28	cp	BRD-A56012032	thiorphan	Membrane metalloendopeptidase inhibitor		MME	Membrane metalloendopeptidase inhibitor
5140	-10.59	cp	BRD-K63550407	erythromycin	NFkB pathway inhibitor		CYP3A4, MLNR	NFkB pathway inhibitor
5142	-10.62	cp	BRD-A48720949	testosterone	androgen receptor agonist		AR, CYP19A1, CYP2C19, CYP2C8, CYP3A5	androgen receptor agonist
5150	-10.77	cp	BRD-K31843556	T-0070907	PPAR receptor antagonist		PPARG	PPAR receptor antagonist
5151	-10.77	cp	BRD-A41112154	oleanolic-acid	G protein-coupled receptor agonist			G protein-coupled receptor agonist
5155	-10.82	cp	BRD-A15530910	carpindolol	Adrenergic receptor antagonist			Adrenergic receptor antagonist, Serotonin receptor antagonist
5156	-10.82	cp	BRD-K74133369	oligomycin-a	ATP synthase inhibitor		ATP5A1	ATP synthase inhibitor, ATPase inhibitor
5157	-10.85	cp	BRD-K97799481	theophylline	Adenosine receptor antagonist		ADORA1, ADORA2A, ADORA2B, ADORA3, CHIA, CYP2E1, CYP3A4, HDAC2, PDE3A, PDE4A, PDE4B, PDE5A	Adenosine receptor antagonist
5160	-10.93	cp	BRD-K34014345	naproxol	Anti-inflammatory		PTGS1, PTGS2	Anti-inflammatory
5163	-10.99	cp	BRD-K87919739	tyrphostin-AG-825	Receptor tyrosine protein kinase inhibitor		ERBB2	Receptor tyrosine protein kinase inhibitor
5167	-11.02	cp	BRD-K99964838	bosutinib	ABL inhibitor		ABL1, SRC, BCR, CAMK2G, LYN, CAMK1D, CDK2, FRK, FYN, HCK, MAP2K1, MAP2K2, MAP3K2, MAP4K5, STK10, STK24, STK4, TNK2, TXK	ABL inhibitor, BCR-ABL kinase inhibitor, SRC inhibitor
5169	-11.05	cp	BRD-A10355991	norketamine	Glutamate receptor antagonist		CYP2B6, CYP2C19, CYP3A5, GRIN1	Glutamate receptor antagonist
5170	-11.07	cp	BRD-K46742498	alosetron	Serotonin receptor antagonist		HTR3A	Serotonin receptor antagonist
5179	-11.29	cp	BRD-K60476892	YC-1	Guanylyl cyclase activator		HIF1A, GUCY1A2, GUCY1A3, GUCY1B3	Guanylyl cyclase activator
5180	-11.32	cp	BRD-K40887525	ritanserin	Serotonin receptor antagonist		HTR2A, HTR2C, HTR2B, ADRA1A, ADRA1B, ADRA1D, HTR1A, HTR1B, HTR1D, HTR5A, HTR6, HTR7	Serotonin receptor antagonist
5189	-11.52	cp	BRD-K69932463	AZD-8055	MTOR inhibitor		MTOR	MTOR inhibitor
5190	-11.55	cp	BRD-A28856712	tetryzoline	Adrenergic receptor agonist			Adrenergic receptor agonist
5200	-11.81	cp	BRD-A43974575	tranylcypromine	Monoamine oxidase inhibitor		MAOA, MAOB, KDM1A, CYP2A6	Monoamine oxidase inhibitor
5202	-11.82	cp	BRD-K74501079	azithromycin	Bacterial 50S ribosomal subunit inhibitor		MLNR	Bacterial 50S ribosomal subunit inhibitor
5212	-12.08	cp	BRD-K08115555	tyrphostin-AG-1288	TNF production inhibitor		COMT	TNF production inhibitor
5218	-12.23	cp	BRD-K00486786	RO-08-2750	NGF binding inhibitor		NGFR, NGF	NGF binding inhibitor
5221	-12.26	cp	BRD-K66782112	BRD-K66782112	Histamine receptor antagonist		HRH2	Histamine receptor antagonist
5223	-12.27	cp	BRD-K38903228	hesperidin	Flavanone glycoside		CACNA1B	Flavanone glycoside
5230	-12.38	cp	BRD-K39746403	erythromycin	NFkB pathway inhibitor		CYP3A4, MLNR	NFkB pathway inhibitor
5232	-12.45	cp	BRD-K15834839	lobendazole	Anthelmintic			Anthelmintic
5233	-12.48	cp	BRD-K23566484	nilutamide	Androgen receptor antagonist		AR, CYP2C19	Androgen receptor antagonist
5236	-12.54	cp	BRD-K30867024	SB-216641	Serotonin receptor antagonist		HTR1B, HTR1D, HTR1A, HTR2A, HTR2B, HTR2C	Serotonin receptor antagonist
5237	-12.55	cp	BRD-K50938786	ropivacaine	Sodium channel blocker		SCN10A, SCN9A	Sodium channel blocker
5238	-12.61	cp	BRD-K63913457	eicosatrienoic-acid	Vasodilator			Vasodilator
5240	-12.65	cp	BRD-A45333398	periplocymarin	Apoptosis stimulant			Apoptosis stimulant
5242	-12.68	cp	BRD-K78959463	FPL-64176	Calcium channel activator		CACNA1C, CACNA1S	Calcium channel activator
5249	-12.8	cp	BRD-A66199457	asiaticoside	Antineoplastic			Antineoplastic
5266	-13.49	cp	BRD-K00184207	GR-206	Aryl hydrocarbon receptor ligand			Aryl hydrocarbon receptor ligand
5268	-13.55	cp	BRD-K93618743	ipriflavone	Bone resorption inhibitor			Bone resorption inhibitor
5271	-13.63	cp	BRD-K63343048	orlistat	Lipase inhibitor		PNLIP, DAGLA, FASN, LIPF, CNR1, DAGLB	Lipase inhibitor
5280	-13.81	cp	BRD-A77299732	salubrinal	Eukaryotic translation initiation factor inhibitor		EIF2S1, SLC6A9	Eukaryotic translation initiation factor inhibitor
5286	-13.94	cp	BRD-K49481516	galantamine	Acetylcholinesterase inhibitor		ACHE, BCHE, CHRNA1, CHRNA10, CHRNA2, CHRNA3, CHRNA4, CHRNA5, CHRNA6, CHRNA7, CHRNA9, CHRNB1, CHRNB2, CHRNB3, CHRNB4, CHRND, CHRNE, CHRNG	Acetylcholinesterase inhibitor
5294	-14.07	cp	BRD-K92492521	LY-255283	Leukotriene receptor antagonist		LTB4R, LTB4R2	Leukotriene receptor antagonist
5302	-14.32	cp	BRD-K30189597	SYK-inhibitor	SYK inhibitor		SYK	SYK inhibitor
5303	-14.34	cp	BRD-A15297126	fluocinonide	Glucocorticoid receptor agonist		NR3C1, SERPINA6, SMO	Glucocorticoid receptor agonist
5313	-14.54	cp	BRD-A00993607	alprenolol	Adrenergic receptor antagonist		ADRB1, ADRB2, HTR1A	Adrenergic receptor antagonist
5316	-14.58	cp	BRD-K44442813	pidotimod	Interferon receptor agonist			Interferon receptor agonist, Interleukin receptor agonist
5318	-14.69	cp	BRD-K10176267	L-701252	Glutamate receptor antagonist		GRIN1	Glutamate receptor antagonist
5328	-14.89	cp	BRD-K75295174	alisertib	Aurora kinase inhibitor		AURKA	Aurora kinase inhibitor
5330	-14.91	cp	BRD-K05737787	isoeugenol	Nitric oxide production inhibitor			Nitric oxide production inhibitor
5332	-15.02	cp	BRD-K31553034	zibotentan	Endothelin receptor antagonist		EDNRA	Endothelin receptor antagonist
5333	-15.03	cp	BRD-K37798499	etoposide	Topoisomerase inhibitor		TOP2A, CYP2E1, CYP3A5, TOP2B	Topoisomerase inhibitor
5343	-15.27	cp	BRD-K87932577	CDK1-5-inhibitor	CDK inhibitor		CDK1, CDK5, GSK3B	CDK inhibitor, Glycogen synthase kinase inhibitor
5345	-15.29	cp	BRD-A92826379	lupanine	Sodium channel blocker		INS	Sodium channel blocker
5347	-15.36	cp	BRD-A65449987	flunisolide	Cytochrome P450 inhibitor		NR3C1	Cytochrome P450 inhibitor
5349	-15.42	cp	BRD-K70881766	solanine	Acetylcholinesterase inhibitor			Acetylcholinesterase inhibitor
5350	-15.49	cp	BRD-A57457122	VU-0400071-3	Glutamate receptor modulator		GRM4	Glutamate receptor modulator
5353	-15.55	cp	BRD-K93461745	buspirone	Serotonin receptor agonist		HTR1A, DRD2	Serotonin receptor agonist
5358	-15.77	cp	BRD-K61269089	daphnetin	Protein kinase inhibitor			Protein kinase inhibitor
5359	-15.8	cp	BRD-K33860217	CP-94253	Serotonin receptor agonist		HTR1B	Serotonin receptor agonist
5360	-15.81	cp	BRD-K71731651	PNU-120596	Acetylcholine receptor agonist		CHRNA7	Acetylcholine receptor agonist
5365	-15.97	cp	BRD-K75532464	FTI-276	Farnesyltransferase inhibitor		FNTA, FNTB	Farnesyltransferase inhibitor
5369	-16	cp	BRD-K32584078	BML-257	AKT inhibitor		AKT1	AKT inhibitor, HCV inhibitor
5383	-16.35	cp	BRD-K38323065	phenacetin	Cyclooxygenase inhibitor		PTGS1	Cyclooxygenase inhibitor
5384	-16.37	cp	BRD-K51677086	erythromycin	NFkB pathway inhibitor		CYP3A4, MLNR	NFkB pathway inhibitor
5398	-16.74	cp	BRD-K74765201	tomelukast	Leukotriene receptor antagonist		CYSLTR1	Leukotriene receptor antagonist
5406	-16.99	cp	BRD-K28029915	dolasetron	Serotonin receptor antagonist		HTR3A	Serotonin receptor antagonist
5418	-17.25	cp	BRD-K48300629	zonisamide	Sodium channel blocker		CA1, CA12, CA7, SCN1A, CA10, CA11, CA13, CA14, CA2, CA3, CA4, CA5A, CA5B, CA6, CA8, CA9, CACNA1G, CACNA1H, CACNA1I, MAOA, MAOB, SCN11A, SCN1B, SCN2A, SCN2B, SCN3A, SCN3B, SCN4A, SCN4B, SCN5A, SCN9A	Sodium channel blocker, T-type calcium channel blocker
5422	-17.48	cp	BRD-K56429665	calcipotriol	Vitamin D receptor agonist		VDR	Vitamin D receptor agonist
5426	-17.54	cp	BRD-K80325895	eicosadienoic-acid	-666			-666
5440	-17.85	cp	BRD-K80725632	lavendustin-c	EGFR inhibitor		CAMK2A, EGFR, SRC	EGFR inhibitor
5442	-17.9	cp	BRD-A89434049	sarmentogenin	ATPase inhibitor		ATP1A1	ATPase inhibitor
5451	-18.15	cp	BRD-K76907295	VU-0418947-2	HIF modulator			HIF modulator
5452	-18.18	cp	BRD-A48261811	argatroban	Thrombin inhibitor		F2, CYP3A5	Thrombin inhibitor
5454	-18.19	cp	BRD-A84389091	L-655708	GABA receptor inverse agonist		GABRA5, GABRA1, GABRA2, GABRA3, GABRG2	GABA receptor inverse agonist
5455	-18.2	cp	BRD-K16277217	piperacetazine	Dopamine receptor antagonist			Dopamine receptor antagonist
5458	-18.22	cp	BRD-A09533288	verapamil	Calcium channel blocker		CACNA1C, CACNA1D, CACNA1G, CACNA1S, CACNA1A, CACNA1B, CACNA1F, CACNA1I, CACNB1, CACNB2, CACNB3, CACNB4, CYP2C8, CYP2E1, CYP3A4, CYP3A5, CYP3A7, DRD2, KCNA10, KCNA7, KCNH2, KCNJ11, NALCN, SCN5A, SLC29A4, SLC6A4	Calcium channel blocker
5462	-18.31	cp	BRD-A37347161	BRL-52537	Opioid receptor agonist		OPRK1	Opioid receptor agonist
5470	-18.42	cp	BRD-K08703257	3-amino-benzamide	PARP inhibitor		PARP1	PARP inhibitor
5472	-18.53	cp	BRD-A62890442	3-methyl-GABA	GABA aminotransferase activator			GABA aminotransferase activator
5474	-18.64	cp	BRD-A95939040	sertaconazole	Sterol demethylase inhibitor			Sterol demethylase inhibitor
5476	-18.67	cp	BRD-A11007541	BCI-hydrochloride	Protein phosphatase inhibitor		DUSP1, DUSP6	Protein phosphatase inhibitor
5481	-18.83	cp	BRD-K35531059	molsidomine	Guanylyl cyclase activator		GUCY1A3	Guanylyl cyclase activator
5482	-18.84	cp	BRD-K16551401	PNU-22394	Serotonin receptor agonist		MAOA, MAOB	Serotonin receptor agonist
5493	-19.05	cp	BRD-A02759312	betaxolol	Adrenergic receptor antagonist		ADRB1, ADRB2	Adrenergic receptor antagonist
5496	-19.12	cp	BRD-A93255169	thalidomide	TNF production inhibitor		TNF, CRBN, CYP1A2, CYP2B6, CYP2C19, CYP3A5, FGFR2, NFKB1, ORM1, ORM2, PTGS2	TNF production inhibitor
5497	-19.13	cp	BRD-K56403959	ZK-756326	CC chemokine receptor ligand		CCR8	CC chemokine receptor ligand
5501	-19.26	cp	BRD-K71799949	carbamazepine	Carboxamide antiepileptic		ABCB1, CYP1A2, CYP3A4, SCN1A, SCN3A, SCN5A	Carboxamide antiepileptic
5504	-19.36	cp	BRD-K85871428	SC-68376	p38 MAPK inhibitor		MAPK14	p38 MAPK inhibitor
5507	-19.49	cp	BRD-K43290182	Ro-04-6790	Serotonin receptor antagonist		HTR6	Serotonin receptor antagonist
5512	-19.59	cp	BRD-K60770992	pergolide	Dopamine receptor agonist		DRD1, DRD2, ADRA2A, ADRA2B, ADRA2C, DRD3, DRD4, DRD5, HTR1A, HTR1B, HTR1D, HTR2A, HTR2B, HTR2C, ADRA1A, ADRA1B, ADRA1D, KCNA5	Dopamine receptor agonist
5513	-19.59	cp	BRD-A19736161	ondansetron	Serotonin receptor antagonist		HTR3A, CYP2D6, CYP3A5, HTR1A, HTR1B, HTR3B, HTR4, OPRM1	Serotonin receptor antagonist
5518	-19.75	cp	BRD-K20287671	SU-4312	PDGFR receptor inhibitor		KDR, PDGFRB	PDGFR receptor inhibitor, Tyrosine kinase inhibitor, VEGFR inhibitor
5520	-19.79	cp	BRD-A39052811	mosapride	Serotonin receptor agonist		HTR4, HTR3A	Serotonin receptor agonist
5521	-19.79	cp	BRD-A44780397	mifepristone	Glucocorticoid receptor antagonist		PGR, NR3C1, AR, CYP2B6, CYP2C8, CYP3A5, CYP3A7, NR1I2	Glucocorticoid receptor antagonist, Progesterone receptor antagonist
5524	-19.88	cp	BRD-K46435977	valaciclovir	DNA polymerase inhibitor			DNA polymerase inhibitor
5526	-19.9	cp	BRD-K97752965	nicorandil	Nitric oxide donor		ABCC9, KCNJ11, KCNJ8	Nitric oxide donor, Potassium channel activator
5530	-19.97	cp	BRD-K84175871	pseudoephedrine	Adrenergic receptor agonist		ADRA1A, ADRA2A, ADRB1, ADRB2, ATF1, ATF2, ATF3, ATF4, ATF5, ATF6, ATF7, CXCL8, FOS, HRH1, IL2, JDP2, JUN, NFATC1, SLC6A2, SLC6A3, SLC6A4, TNF	Adrenergic receptor agonist
5538	-20.28	cp	BRD-K47659338	EMD-386088	Serotonin receptor agonist		HTR6	Serotonin receptor agonist
5539	-20.29	cp	BRD-K82941592	rosuvastatin	HMGCR inhibitor		HMGCR	HMGCR inhibitor
5543	-20.4	cp	BRD-K69840642	ISOX	HDAC inhibitor		HDAC6	HDAC inhibitor
5544	-20.41	cp	BRD-K88551539	CAY-10585	HIF modulator		HIF1A	HIF modulator
5549	-20.58	cp	BRD-K62221994	T-98475	Gonadotropin releasing factor hormone receptor antagonist		GNRH1, GNRHR	Gonadotropin releasing factor hormone receptor antagonist
5550	-20.59	cp	BRD-A36066264	estradiol-benzoate	Estrogen receptor agonist		ESR1	Estrogen receptor agonist
5553	-20.67	cp	BRD-K45542189	diethylcarbamazine	Lipoxygenase inhibitor		ALOX5, PTGS1	Lipoxygenase inhibitor
5555	-20.7	cp	BRD-K48367671	febuxostat	Xanthine oxidase inhibitor		XDH	Xanthine oxidase inhibitor
5560	-20.97	cp	BRD-K02965346	SU-11274	Hepatocyte growth factor receptor inhibitor		MET	Hepatocyte growth factor receptor inhibitor, Tyrosine kinase inhibitor
5575	-21.19	cp	BRD-K75615183	talipexole	Adrenergic receptor agonist		DRD2, HTR3A	Adrenergic receptor agonist, Dopamine receptor agonist
5577	-21.21	cp	BRD-A49734948	foliosidine	Plant alkaloid			Plant alkaloid
5583	-21.49	cp	BRD-K80970344	pyrrolidine-dithiocarbamate	NFkB pathway inhibitor		HSD11B1, RELA	NFkB pathway inhibitor
5586	-21.62	cp	BRD-K66792149	quinoclamine	Algicide			Algicide
5587	-21.65	cp	BRD-A27143604	DPN	Estrogen receptor agonist		ESR2	Estrogen receptor agonist
5589	-21.68	cp	BRD-K67017579	cilostazol	Phosphodiesterase inhibitor		PDE3A, CYP2C19, CYP3A5, PDE3B	Phosphodiesterase inhibitor
5591	-21.77	cp	BRD-K11696279	BU-239	Imidazoline receptor agonist			Imidazoline receptor agonist, Imidazoline receptor ligand
5593	-21.8	cp	BRD-K08252256	diclofenac	Cyclooxygenase inhibitor		PTGS1, PTGS2, AKR1C3, ALOX5, ASIC1, ASIC3, CYP2C8, KCNQ2, KCNQ3, PLA2G2A, PPARG, SCN4A	Cyclooxygenase inhibitor
5595	-21.87	cp	BRD-K37130656	rivaroxaban	Coagulation inhibitor		F10, CYP2J2, CYP3A5	Coagulation inhibitor
5597	-21.91	cp	BRD-A44133049	azasetron	Serotonin receptor antagonist		HTR3A, HTR3B	Serotonin receptor antagonist
5599	-21.98	cp	BRD-A36707673	hydroxycholesterol	LXR agonist		ABCA1, NR1H2, NR1H3	LXR agonist
5604	-22.05	cp	BRD-A64479082	quinidine	Sodium channel blocker		SCN5A, ABCB1, CYP2D6, KCNA5, KCNA7, KCNH1, KCNH2, KCNH5, KCNK1, KCNK6, SLC29A4	Sodium channel blocker
5606	-22.09	cp	BRD-K25741894	skimmianine	Acetylcholinesterase inhibitor			Acetylcholinesterase inhibitor, Furoquinoline alkaloid
5621	-22.51	cp	BRD-K70883034	nimetazepam	GABA receptor agonist		GABRA1, GABRA2, GABRA3, GABRA5	GABA receptor agonist
5622	-22.51	cp	BRD-A27554692	altrenogest	Progestogen hormone		PGR	Progestogen hormone
5626	-22.78	cp	BRD-K87049188	fusaric-acid	Dopamine beta hydroxylase inhibitor		DBH	Dopamine beta hydroxylase inhibitor
5631	-22.89	cp	BRD-K33204703	AG-370	PDGFR receptor inhibitor		PDGFRB	PDGFR receptor inhibitor
5634	-23.01	cp	BRD-A03816571	CP-55940	Cannabinoid receptor agonist		CNR1, CNR2, CXCR4, GPR55	Cannabinoid receptor agonist
5638	-23.15	cp	BRD-K92726801	hydrastinine	Haemostatic agent			Haemostatic agent
5640	-23.16	cp	BRD-K16664969	GTP-14564	FLT3 inhibitor		FLT3, CSF1R, KIT, PDGFRB	FLT3 inhibitor, Tyrosine kinase inhibitor
5642	-23.17	cp	BRD-A49225603	alimemazine	Histamine receptor agonist		HRH1	Histamine receptor agonist
5653	-23.3	cp	BRD-A54487287	cortisone	Glucocorticoid receptor agonist		NR3C1	Glucocorticoid receptor agonist
5660	-23.44	cp	BRD-K64157027	ZD-2079	Adrenergic receptor agonist		ADRB3	Adrenergic receptor agonist
5663	-23.57	cp	BRD-K40892394	AR-C133057XX	Nitric oxide synthase inhibitor		NOS2, NOS1	Nitric oxide synthase inhibitor
5666	-23.68	cp	BRD-K85119730	tolbutamide	ATP channel blocker		ABCC8, CYP2B6, CYP2C19, CYP2C8, KCNJ1, KCNJ11, KCNJ8	ATP channel blocker
5670	-23.71	cp	BRD-K73109821	diazoxide	Potassium channel activator		ATP1A1, CA1, CA2, KCNJ11, KCNMA1, SLC12A3	Potassium channel activator
5671	-23.74	cp	BRD-A64092382	mexiletine	Sodium channel blocker		SCN5A, AHR, CYP2B6, CYP2E1, KCNK2, KCNK3, SCN4A	Sodium channel blocker
5672	-23.76	cp	BRD-K25224017	pirenperone	Serotonin receptor antagonist		HTR2A, HTR7	Serotonin receptor antagonist
5676	-23.83	cp	BRD-K95402279	geranylgeraniol	Farnesyltransferase inhibitor			Farnesyltransferase inhibitor
5677	-23.84	cp	BRD-A67862938	naftidrofuryl	Adrenergic receptor antagonist			Adrenergic receptor antagonist
5681	-23.95	cp	BRD-K54416256	methimazole	Antithyroid		TPO	Antithyroid
5682	-24.02	cp	BRD-A23290232	westcort	Glucocorticoid receptor agonist			Glucocorticoid receptor agonist
5686	-24.31	cp	BRD-A62071884	siguazodan	Phosphodiesterase inhibitor		PDE3A	Phosphodiesterase inhibitor
5688	-24.45	cp	BRD-A12560204	nitrendipine	Calcium channel blocker		CACNA1C, CACNA1D, CACNA2D1, CACNA1H, CACNA1S, CACNA2D2, CACNB2, CACNG1, KCNN4	Calcium channel blocker
5689	-24.57	cp	BRD-M41783010	acamprosate	Glutamate receptor antagonist		GABRA1, GABRA2, GABRA3, GABRA4, GABRA5, GABRA6, GABRB1, GABRB2, GABRB3, GABRD, GABRE, GABRG1, GABRG2, GABRG3, GABRP, GABRQ, GRIN1, GRIN2A, GRIN2B, GRIN2C, GRIN2D, GRIN3A, GRIN3B, GRM5	Glutamate receptor antagonist
5693	-24.72	cp	BRD-K44497846	enalapril	ACE inhibitor		ACE	ACE inhibitor
5696	-24.77	cp	BRD-K34154330	tracazolate	GABA receptor modulator		GABRA1	GABA receptor modulator
5700	-25.05	cp	BRD-K08619574	thioproperazine	Dopamine receptor antagonist		ADRA1A, ADRA1B, DRD1, DRD2, HTR1A, HTR2A	Dopamine receptor antagonist
5706	-25.15	cp	BRD-K88701661	dimercaptosuccinic-acid	Chelating agent		DNMT1	Chelating agent
5716	-25.43	cp	BRD-A19195498	trimipramine	Norepinephrine reuptake inhibitor		SLC6A2, SLC6A4, SLC6A3, ADRA1A, ADRA1B, ADRA2A, ADRA2B, ADRB1, ADRB2, ADRB3, CHRM1, CHRM2, CHRM3, CHRM4, CHRM5, DRD1, DRD2, DRD5, HRH1, HTR1A, HTR1D, HTR2A, HTR2C, HTR3A	Norepinephrine reuptake inhibitor, Tricyclic antidepressant
5717	-25.5	cp	BRD-K84895041	BMY-45778	IP1 prostacyclin receptor agonist		PTGIR	IP1 prostacyclin receptor agonist
5720	-25.55	cp	BRD-K69032158	diprotin-a	Dipeptidyl peptidase inhibitor		DPP4	Dipeptidyl peptidase inhibitor
5726	-25.74	cp	BRD-K39621635	artemether	Antimalarial		ATP1A1, CYP2B6, CYP2C19, CYP3A5	Antimalarial
5727	-25.74	cp	BRD-K64670467	JNJ-16259685	Glutamate receptor antagonist		GRM1	Glutamate receptor antagonist
5731	-25.9	cp	BRD-K11630072	carmofur	Thymidylate synthase inhibitor		TYMS	Thymidylate synthase inhibitor
5734	-25.98	cp	BRD-A35519318	benidipine	Calcium channel blocker		CACNA1C, CACNA1G, CYP3A5	Calcium channel blocker
5735	-26.01	cp	BRD-K32247306	primidone	GABA receptor antagonist		GABRA1, CHRNA4, CHRNA7, GABRA2, GABRA3, GABRA4, GABRA5, GABRA6, GABRB1, GABRB2, GABRB3, GABRD, GABRE, GABRG1, GABRG2, GABRG3, GABRP, GABRQ, GRIA2, GRIK2	GABA receptor antagonist
5737	-26.06	cp	BRD-K47679368	bromfenac	Cyclooxygenase inhibitor		PTGS1, PTGS2	Cyclooxygenase inhibitor
5738	-26.09	cp	BRD-K64755930	etazolate	Phosphodiesterase inhibitor		GABRB3, PDE4A	Phosphodiesterase inhibitor
5743	-26.33	cp	BRD-K78838262	austricine	Hypolipidemic			Hypolipidemic
5745	-26.44	cp	BRD-K23875128	RHO-kinase-inhibitor-III[rockout]	Rho associated kinase inhibitor		IMPDH2, ROCK1	Rho associated kinase inhibitor
5749	-26.51	cp	BRD-K70511574	sunitinib	PLK inhibitor		FLT3, KDR, KIT, FLT4, FLT1, PDGFRA, PDGFRB, RET, CSF1R, FGFR1	PLK inhibitor
5753	-26.53	cp	BRD-K57179821	crotamiton	Antipruritic			Antipruritic
5754	-26.53	cp	BRD-K03842655	penitrem-a	Potassium channel blocker		KCNMA1	Potassium channel blocker
5755	-26.56	cp	BRD-K89626439	sirolimus	MTOR inhibitor		MTOR, FKBP1A, CCR5, FGF2	MTOR inhibitor
5756	-26.56	cp	BRD-K29173907	isoflupredone	Glucocorticoid receptor agonist		NR3C1	Glucocorticoid receptor agonist
5757	-26.6	cp	BRD-K72420232	WZ-4002	EGFR inhibitor		EGFR, ERBB2	EGFR inhibitor
5759	-26.62	cp	BRD-K86600316	RS-79948	Adrenergic receptor antagonist			Adrenergic receptor antagonist
5760	-26.63	cp	BRD-K82255054	propofol	GABA receptor agonist		CYP2B6, FAAH, GABRA1, GABRA2, GABRA3, GABRA4, GABRA5, GABRA6, GABRB1, GABRB2, GABRB3, GABRD, GABRE, GABRG1, GABRG2, GABRG3, GABRP, GABRQ, SCN2A, SCN4A, TRPV1	GABA receptor agonist
5761	-26.66	cp	BRD-K13926615	vardenafil	Phosphodiesterase inhibitor		PDE5A, CYP2C19, CYP2C8, CYP3A5, PDE6G, PDE6H	Phosphodiesterase inhibitor
5767	-26.79	cp	BRD-K49519092	immethridine	Histamine receptor agonist		HRH3	Histamine receptor agonist
5772	-26.93	cp	BRD-A55393291	testosterone	Androgen receptor agonist		AR, CYP19A1, CYP2C19, CYP2C8, CYP3A5	Androgen receptor agonist
5775	-27.03	cp	BRD-K76775527	nimesulide	Cyclooxygenase inhibitor		PTGS2, LTF, PLA2G2E, PTGS1	Cyclooxygenase inhibitor
5778	-27.12	cp	BRD-K92446736	zatebradine	HCN channel blocker		HCN1, HCN2, HCN3, HCN4	HCN channel blocker
5783	-27.17	cp	BRD-K36377456	marmesin	Angiogenesis inhibitor			Angiogenesis inhibitor
5788	-27.39	cp	BRD-A00267231	hemado	Adenosine receptor agonist		ADORA3, ADORA1, ADORA2A, ADORA2B	Adenosine receptor agonist
5789	-27.45	cp	BRD-A38747044	KU-14R	Imidazoline receptor ligand			Imidazoline receptor ligand, Putative I3 antagonist
5791	-27.59	cp	BRD-K00206590	P-1075	ATP channel activator		KCNJ8	ATP channel activator, Potassium channel activator
5795	-27.7	cp	BRD-K41707108	ceramide	Phosphoenolpyruvate carboxylase activator			Phosphoenolpyruvate carboxylase activator, Serine/threonine protein phosphatase activator
5796	-27.71	cp	BRD-K27351809	nomegestrol	Progesterone receptor agonist		PGR	Progesterone receptor agonist
5797	-27.82	cp	BRD-U97083655	teicoplanin	Bacterial cell wall synthesis inhibitor			Bacterial cell wall synthesis inhibitor
5798	-27.84	cp	BRD-K02113016	olaparib	PARP inhibitor		PARP1, PARP2, PARP3	PARP inhibitor
5799	-27.84	cp	BRD-K20742498	RS-39604	Serotonin receptor antagonist		HTR4	Serotonin receptor antagonist
5805	-27.95	cp	BRD-K18523449	mestanolone	Androgenic steroid			Androgenic steroid
5818	-28.27	cp	BRD-A30590053	MR-16728	Acetylcholine release enhancer			Acetylcholine release enhancer, Acetylcholine release stimulant
5841	-28.94	cp	BRD-A78377521	monastrol	Kinesin-like spindle protein inhibitor		KIF11	Kinesin-like spindle protein inhibitor
5843	-28.99	cp	BRD-K50384076	7,4'-dihydroxyflavone	Opioid receptor antagonist		CYP19A1	Opioid receptor antagonist
5844	-29.07	cp	BRD-K74195153	irsogladine	Phosphodiesterase inhibitor		PDE4A	Phosphodiesterase inhibitor
5850	-29.19	cp	BRD-K50325075	UCL-2077	Slow after hyperpolarization channel blocker			Slow after hyperpolarization channel blocker
5851	-29.26	cp	BRD-K68103045	CGS-20625	Benzodiazepine receptor agonist		GABRA1, GABRA2, GABRA3, GABRA5	Benzodiazepine receptor agonist, GABA benzodiazepine site receptor partial agonist
5852	-29.26	cp	BRD-A29901043	KIN001-127	ITK inhibitor		ITK	ITK inhibitor
5855	-29.35	cp	BRD-K92760278	riboflavin	Vitamin B			Vitamin B
5862	-29.47	cp	BRD-K21971034	OM-137	Aurora kinase inhibitor			Aurora kinase inhibitor
5864	-29.58	cp	BRD-K81062487	taurocholic-acid	Bile acid		CEL, FXR, NR1H4, FABP6, SLCO1C1	Bile acid
5868	-29.75	cp	BRD-K52512893	SC-19220	Prostanoid receptor antagonist		PTGER1	Prostanoid receptor antagonist
5876	-30.23	cp	BRD-K80778372	RO-19-4605	GABA benzodiazepine site receptor inverse agonist		GABRA1, GABRA2, GABRA3, GABRA5	GABA benzodiazepine site receptor inverse agonist
5878	-30.24	cp	BRD-K72034655	peucedanin	Apoptosis stimulant			Apoptosis stimulant
5880	-30.34	cp	BRD-K08924299	palonosetron	Serotonin receptor antagonist		HTR3A	Serotonin receptor antagonist
5888	-30.54	cp	BRD-K15108141	gemcitabine	Ribonucleotide reductase inhibitor		RRM1, CMPK1, RRM2, TYMS	Ribonucleotide reductase inhibitor
5889	-30.57	cp	BRD-K92301463	16,16-dimethylprostaglandin-e2	Prostanoid receptor agonist		HPGD	Prostanoid receptor agonist
5892	-30.65	cp	BRD-K04430056	7-nitroindazole	nitric oxide synthase inhibitor		NOS1, NOS2, NOS3	nitric oxide synthase inhibitor
5893	-30.66	cp	BRD-K15600710	obatoclax	BCL inhibitor		BCL2, BCL2L1, MCL1	BCL inhibitor
5896	-30.69	cp	BRD-K06467078	corynanthine	Adrenergic receptor antagonist			Adrenergic receptor antagonist
5899	-30.76	cp	BRD-K52662033	lidocaine	Histamine receptor agonist		SCN5A, EGFR, SCN10A, SCN9A	Histamine receptor agonist
5903	-31.01	cp	BRD-K00234327	RU-24969	Serotonin receptor agonist		HTR1A, HTR1B, HTR6, HTR1D, HTR2A, HTR2B, HTR2C, HTR5A	Serotonin receptor agonist
5905	-31.1	cp	BRD-K40782193	QX-222	Sodium channel blocker			Sodium channel blocker
5906	-31.12	cp	BRD-A61793559	metolazone	Carbonic anhydrase inhibitor		SLC12A3, CA2, CA7	Carbonic anhydrase inhibitor
5909	-31.24	cp	BRD-K11742128	triprolidine	Histamine receptor antagonist		HRH1	Histamine receptor antagonist
5910	-31.26	cp	BRD-K46211610	tolazoline	Adrenergic receptor antagonist		ADRA2A, ADRA2B, ADRA2C, ADRA1A, HRH1, HRH2	Adrenergic receptor antagonist
5911	-31.33	cp	BRD-K42098891	protriptyline	Tricyclic antidepressant		SLC6A2, SLC6A4	Tricyclic antidepressant
5912	-31.48	cp	BRD-K46424862	hymecromone	Monoamine oxidase inhibitor		MAOA	Monoamine oxidase inhibitor
5914	-31.57	cp	BRD-K32610195	androstenedione	Cytochrome P450 inhibitor		AKR1C3, HSD17B1, HSD3B1	Cytochrome P450 inhibitor
5917	-31.85	cp	BRD-K74514084	pazopanib	KIT inhibitor		KDR, KIT, FLT1, FLT4, PDGFRB, PDGFRA, BRAF, CSF1R, CYP2B6, CYP2C8, CYP2E1, DDR2, FGF1, FGFR1, FGFR3, ITK, SH2B3	KIT inhibitor, PDGFR receptor inhibitor, VEGFR inhibitor
5921	-31.94	cp	BRD-K68558722	deracoxib	Cyclooxygenase inhibitor		PTGS2	Cyclooxygenase inhibitor
5929	-32.17	cp	BRD-A41451487	PK-11195	Benzodiazepine receptor antagonist		TSPO, NR1I2, NR1I3	Benzodiazepine receptor antagonist
5932	-32.2	cp	BRD-K75181824	acetyl-geranygeranyl-cysteine	Inhibitor of methyl esterification of geranylgeranylated proteins			Inhibitor of methyl esterification of geranylgeranylated proteins
5933	-32.26	cp	BRD-K54210043	NS-1619	Calcium channel activator		KCNMA1, KCNT1, KCNT2, KCNU1	Calcium channel activator
5934	-32.28	cp	BRD-K68191783	ALW-II-38-3	Ephrin inhibitor		DDR1, EPHA2, EPHA4, EPHB2, EPHB4, EPHB6	Ephrin inhibitor
5935	-32.31	cp	BRD-K96720755	relcovaptan	Vasopressin receptor antagonist		AVPR1A, AVPR1B, AVPR2, OXTR	Vasopressin receptor antagonist
5937	-32.32	cp	BRD-A34706053	CGP-12177	Adrenergic receptor agonist		ADRB1, ADRB2, ADRB3	Adrenergic receptor agonist
5940	-32.39	cp	BRD-K00337317	NU-7441	DNA dependent protein kinase inhibitor		PRKDC, ABCB1	DNA dependent protein kinase inhibitor, P-glycoprotein inhibitor
5946	-32.61	cp	BRD-K77641333	naphazoline	Adrenergic receptor agonist		ADRA1A, ADRA2A	Adrenergic receptor agonist
5947	-32.62	cp	BRD-K83023055	GR-135531	Melatonin receptor agonist			Melatonin receptor agonist
5949	-32.65	cp	BRD-K73838513	cinacalcet	Calcium channel activator		CASR	Calcium channel activator
5950	-32.65	cp	BRD-K02526760	QS-11	ARFGAP inhibitor		ARFGAP1	ARFGAP inhibitor
5952	-32.68	cp	BRD-A31195449	TCB2	Serotonin receptor agonist		HTR2A	Serotonin receptor agonist
5961	-32.96	cp	BRD-A95696820	acadesine	AMPK activator			AMPK activator
5962	-32.96	cp	BRD-A22707317	SB-205384	GABA receptor modulator		GABRA3, GABRA5, GABRA6	GABA receptor modulator
5965	-33.01	cp	BRD-A11990600	lorazepam	Benzodiazepine receptor agonist		GABRA1, GABRA2, GABRA3, GABRA5, GABRA4, GABRA6, GABRB1, GABRB2, GABRB3, GABRD, GABRE, GABRG1, GABRG2, GABRG3, GABRP, GABRQ, TSPO	Benzodiazepine receptor agonist
5966	-33.05	cp	BRD-A41941932	vitexin	Antioxidant			Antioxidant
5967	-33.24	cp	BRD-K32755366	reserpic-acid	Norepinephrine transporter inhibitor			Norepinephrine transporter inhibitor
5970	-33.36	cp	BRD-K95899059	LY-344864	Serotonin receptor agonist		HTR1F, HTR1A, HTR1B, HTR1D, HTR1E, HTR2A, HTR2B, HTR2C, HTR7	Serotonin receptor agonist
5982	-33.73	cp	BRD-K67680372	CI-966	GAT inhibitor		SLC6A1	GAT inhibitor
5983	-33.75	cp	BRD-K56334280	amonafide	Topoisomerase inhibitor		TOP2A, TOP2B	Topoisomerase inhibitor
5985	-33.77	cp	BRD-K68132782	terbinafine	Fungal squalene epoxidase inhibitor		CYP2C19, CYP2C8, SQLE	Fungal squalene epoxidase inhibitor
5987	-33.99	cp	BRD-A78391468	prednisolone	Glucocorticoid receptor agonist		NR3C1, NR3C2, SERPINA6	Glucocorticoid receptor agonist
5988	-34.09	cp	BRD-A37817666	picrotoxin	GABA receptor antagonist		GABRA1, GLRA2, GLRA3, GABRR1, GLRA1, GLRB, HTR3A, HTR3B	GABA receptor antagonist
5991	-34.17	cp	BRD-K18895904	olanzapine	Dopamine receptor antagonist		DRD2, HTR2A, HTR2C, DRD1, DRD3, DRD4, HRH1, HTR1A, HTR1B, HTR1D, HTR1E, HTR6, HTR7, ADRA1A, ADRA1B, ADRA2A, ADRA2B, ADRA2C, ADRB1, ADRB2, ADRB3, CHRM1, CHRM2, CHRM3, CHRM4, CHRM5, CYP2C8, DRD5, GABRA1, GABRA2, GABRA3, GABRA4, GABRA5, GABRA6, GABRB1, GABRB2, GABRB3, GABRD, GABRE, GABRG1, GABRG2, GABRG3, GABRP, GABRQ, HRH2, HRH4, HTR1F, HTR2B, HTR3A, HTR5A	Dopamine receptor antagonist, Serotonin receptor antagonist
5993	-34.19	cp	BRD-A43930669	L-368899	Oxytocin receptor antagonist		OXTR, AVPR1A, AVPR2, OXT	Oxytocin receptor antagonist
5996	-34.28	cp	BRD-K23583188	lavendustin-a	EGFR inhibitor		EGFR, LCK	EGFR inhibitor
5998	-34.32	cp	BRD-K92049597	triamterene	Sodium channel blocker		SCNN1A, SCNN1B, SCNN1G, SCNN1D	Sodium channel blocker
5999	-34.36	cp	BRD-K35430135	SR-59230A	Adrenergic receptor antagonist		ADRB3, ADRB1, ADRB2	Adrenergic receptor antagonist
6018	-35.07	cp	BRD-K15868788	SDZ-205-557	Serotonin receptor antagonist		HTR3A, HTR3B, HTR4	Serotonin receptor antagonist
6019	-35.12	cp	BRD-K28120222	parthenolide	NFkB pathway inhibitor		ADIPOR2, IKBKB, RELA	NFkB pathway inhibitor
6021	-35.22	cp	BRD-K74913225	brinzolamide	Carbonic anhydrase inhibitor		CA2, CA1, CA7, CA12, CA14, CA4, CA5A, CYP2B6, CYP2C8	Carbonic anhydrase inhibitor
6022	-35.24	cp	BRD-A44008656	doxylamine	Histamine receptor antagonist		HRH1, CHRM1	Histamine receptor antagonist
6023	-35.25	cp	BRD-A71157293	fursultiamine	Vitamin B			Vitamin B
6024	-35.3	cp	BRD-K83322645	L-693403	Sigma receptor agonist		DRD2, SIGMAR1	Sigma receptor agonist, Sigma receptor antagonist
6028	-35.42	cp	BRD-A31204924	mitotane	Antineoplastic		CYP11B1, CYP11A1, CYP3A4, ESR1, FDX1	Antineoplastic
6032	-35.5	cp	BRD-A26384407	chlortalidone	Carbonic anhydrase inhibitor		CA7, CA1, CA12, CA14, CA4, SLC12A1	Carbonic anhydrase inhibitor
6033	-35.53	cp	BRD-K10670311	sulfasalazine	Antirheumatic		PTGS1, PTGS2, ACAT1, ALOX5, CHUK, IKBKB, PLA2G1B, PPARG, SLC46A1, SLC7A11, TBXAS1	Antirheumatic, NFkB pathway inhibitor
6048	-36.03	cp	BRD-A17065207	brefeldin-a	Protein synthesis inhibitor		ARF1, ARFGEF1, ARFGEF2, CYTH2, GBF1, SAR1A	Protein synthesis inhibitor, Brefeldin A inhibited guanine nucleotide exchange protein inhibitor, Golgi-specific brefeldin A-resistance guanine nucleotide exchange factor inhibitor
6053	-36.3	cp	BRD-K71823332	epothilone-a	Microtubule stabilizing agent			Microtubule stabilizing agent
6056	-36.41	cp	BRD-K76810206	nicergoline	Adrenergic receptor antagonist		ADRA1A	Adrenergic receptor antagonist
6061	-36.48	cp	BRD-K27184429	levocetirizine	Histamine receptor antagonist		HRH1, CXCL8	Histamine receptor antagonist
6063	-36.52	cp	BRD-K38449220	seneciphylline	Cytochrome P450 inhibitor			Cytochrome P450 inhibitor
6066	-36.53	cp	BRD-K67013324	luzindole	Melatonin receptor antagonist		MTNR1B, MTNR1A	Melatonin receptor antagonist
6068	-36.55	cp	BRD-K02715688	hydrastine	Tyrosine hydroxylase inhibitor			Tyrosine hydroxylase inhibitor
6078	-37	cp	BRD-K47761761	PD-168077	Dopamine receptor agonist		DRD2, DRD4	Dopamine receptor agonist
6080	-37.14	cp	BRD-A41301928	bongkrek-acid	Mitochondrial ADP, ATP translocase inhibitor		SLC25A4	Mitochondrial ADP, ATP translocase inhibitor
6083	-37.21	cp	BRD-K44849676	capsazepine	TRPV agonist		TRPV1, TRPV4	TRPV agonist
6087	-37.48	cp	BRD-K87158025	benzamil	Sodium channel blocker		PKD2L1, SCNN1A, SCNN1B, SCNN1G, ASIC1, SCNN1D, SLC8A1	Sodium channel blocker
6088	-37.51	cp	BRD-K03670461	tyrphostin-AG-82	EGFR inhibitor		EGFR, LCK	EGFR inhibitor
6094	-37.69	cp	BRD-K45479396	BP-554	Serotonin receptor agonist		HTR1A	Serotonin receptor agonist
6105	-37.95	cp	BRD-A16665823	butoconazole	Bacterial cell wall synthesis inhibitor			Bacterial cell wall synthesis inhibitor
6108	-38.04	cp	BRD-K07507905	BRL-37344	Adrenergic receptor agonist		ADRB3, ADRB1, ADRB2	Adrenergic receptor agonist
6113	-38.19	cp	BRD-K34995470	SU-1498	VEGFR inhibitor		ERBB2, KDR	VEGFR inhibitor
6119	-38.43	cp	BRD-K11911061	GR-127935	Serotonin receptor antagonist		HTR1B, HTR1D, HTR1A, HTR2A, HTR2C, HTR1E, HTR1F, HTR2B, HTR6	Serotonin receptor antagonist
6125	-38.77	cp	BRD-A14966924	alaproclate	Serotonin receptor antagonist		SLC6A4	Serotonin receptor antagonist
6129	-38.95	cp	BRD-K81418486	vorinostat	HDAC inhibitor		HDAC1, HDAC2, HDAC3, HDAC6, HDAC8, HDAC10, HDAC11, HDAC5, HDAC9	HDAC inhibitor
6141	-39.42	cp	BRD-K59753975	vindesine	Tubulin inhibitor		TUBB, TUBB1	Tubulin inhibitor
6143	-39.5	cp	BRD-A67373739	AICA-ribonucleotide	AMPK activator		ATIC, PRKAA1	AMPK activator
6148	-39.79	cp	BRD-K44094599	tacrolimus	Calcineurin inhibitor		FKBP1A, CYP3A5, CYP3A7	Calcineurin inhibitor
6150	-39.85	cp	BRD-K15164005	apoptosis-activator-II	Carboxylesterase inhibitor		BCHE, CES1	Carboxylesterase inhibitor
6151	-39.99	cp	BRD-K17868609	BRL-54443	Serotonin receptor agonist		HTR1E, HTR1F	Serotonin receptor agonist
6158	-40.19	cp	BRD-K15601958	SEW-2871	Lysophospholipid receptor agonist		S1PR1	Lysophospholipid receptor agonist
6162	-40.3	cp	BRD-K91900765	VX-745	p38 MAPK inhibitor		MAPK14, MAPK11, MAPK12	p38 MAPK inhibitor
6164	-40.31	cp	BRD-A97479839	piperidolate	Acetylcholine receptor antagonist		CHRM1	Acetylcholine receptor antagonist
6166	-40.47	cp	BRD-K88871508	lisuride	Dopamine receptor agonist		DRD2, HTR2B, HTR2C, ADRA2A, ADRA2B, ADRA2C, DRD1, DRD3, DRD4, DRD5, HTR1A, HTR1B, HTR1D, HTR2A, ADRA1A, HRH1, HTR6	Dopamine receptor agonist
6174	-40.81	cp	BRD-A08187463	racecadotril	Enkephalinase inhibitor		MME	Enkephalinase inhibitor
6177	-40.9	cp	BRD-A13133631	fluorometholone	Glucocorticoid receptor agonist		NR3C1	Glucocorticoid receptor agonist
6178	-40.91	cp	BRD-K06198550	isorotenone	Mitochondrial complex I inhibitor		MT-ND1	Mitochondrial complex I inhibitor, NADH-ubiquinone oxidoreductase (Complex I) inhibitor
6182	-41.03	cp	BRD-K92991072	PAC-1	Caspase activator		CASP3	Caspase activator
6184	-41.19	cp	BRD-K77390737	xanthohumol	ATPase inhibitor		CYP19A1, VCP	ATPase inhibitor
6185	-41.2	cp	BRD-K03319035	maprotiline	Norepinephrine reuptake inhibitor		SLC6A2, ADRA1A, ADRA1B, ADRA1D, ADRA2A, ADRA2B, ADRA2C, CHRM1, CHRM2, CHRM3, CHRM4, CHRM5, DRD2, HRH1, HTR2A, HTR2C, HTR7	Norepinephrine reuptake inhibitor, Tricyclic antidepressant
6192	-41.33	cp	BRD-K04146668	GW-441756	Growth factor receptor inhibitor		LRRK2, NTRK1	Growth factor receptor inhibitor
6198	-41.5	cp	BRD-K74112339	acetohydroxamic-acid	Urease inhibitor			Urease inhibitor
6200	-41.6	cp	BRD-K71289571	zafirlukast	Leukotriene receptor antagonist		CYSLTR1, CYSLTR2	Leukotriene receptor antagonist
6209	-41.85	cp	BRD-K65331431	retinyl	vitamin analog			vitamin analog
6214	-42	cp	BRD-A51714012	venlafaxine	Adrenergic inhibitor		SLC6A2, SLC6A4, CYP2C19, SLC6A3	Adrenergic inhibitor, Norepinephrine reuptake inhibitor, Serotonin reuptake inhibitor
6215	-42.06	cp	BRD-K89687904	PKCbeta-inhibitor	PKC inhibitor		PRKCB	PKC inhibitor
6221	-42.37	cp	BRD-K81209512	AG-494	EGFR inhibitor		EGFR	EGFR inhibitor, Tyrosine kinase inhibitor
6224	-42.43	cp	BRD-K16444452	ibudilast	Leukotriene receptor antagonist		PDE4A, PDE4B, PDE4C, MIF, PDE10A, PDE3A, PDE4D, TLR4, CYSLTR1, IL1B, IL6, PDE11A, PDE5A	Leukotriene receptor antagonist, Phosphodiesterase inhibitor
6225	-42.44	cp	BRD-K12516989	zaprinast	Phosphodiesterase inhibitor		PDE5A, GPR35, PDE1A, PDE4D, PDE9A	Phosphodiesterase inhibitor
6231	-42.64	cp	BRD-K83637872	SANT-1	Smoothened receptor antagonist		DHH, IHH, PTCH1, SMO	Smoothened receptor antagonist
6236	-42.75	cp	BRD-K85925969	zalcitabine	Nucleoside reverse transcriptase inhibitor			Nucleoside reverse transcriptase inhibitor
6246	-43.09	cp	BRD-A29426959	carbinoxamine	Histamine receptor antagonist		HRH1	Histamine receptor antagonist, L-type calcium channel blocker
6248	-43.12	cp	BRD-K26160755	RS-45041-190	Imidazoline receptor agonist			Imidazoline receptor agonist
6249	-43.19	cp	BRD-K16233984	eriochrome-black-t	Azo dye			Azo dye
6252	-43.21	cp	BRD-A07440155	labetalol	Adrenergic receptor antagonist		ADRB1, ADRB2, ADRA1A, ADRA1D, ADRA1B	Adrenergic receptor antagonist
6253	-43.25	cp	BRD-A02481876	importazole	Importin-beta transport receptor inhibitor		KPNB1	Importin-beta transport receptor inhibitor
6254	-43.25	cp	BRD-K10177585	PSB-11	Adenosine receptor antagonist		ADORA3, ADORA1, ADORA2A	Adenosine receptor antagonist
6256	-43.37	cp	BRD-K59273480	propentofylline	Adenosine reuptake inhibitor		ACHE	Adenosine reuptake inhibitor, Phosphodiesterase inhibitor
6258	-43.38	cp	BRD-K11905747	spectinomycin	Bacterial 30S ribosomal subunit inhibitor			Bacterial 30S ribosomal subunit inhibitor
6263	-43.82	cp	BRD-K35629949	SR-27897	CCK receptor antagonist		CCKAR	CCK receptor antagonist
6266	-43.92	cp	BRD-K76568384	PHTPP	Estrogen receptor antagonist		ESR2	Estrogen receptor antagonist
6267	-44.02	cp	BRD-K86465814	HO-013	PPAR receptor agonist		PPARG	PPAR receptor agonist
6268	-44.07	cp	BRD-K02992638	lamivudine	Nucleoside reverse transcriptase inhibitor			Nucleoside reverse transcriptase inhibitor
6269	-44.1	cp	BRD-A84702196	penicillin	Bacterial cell wall synthesis inhibitor			Bacterial cell wall synthesis inhibitor
6270	-44.11	cp	BRD-K21667562	AM-404	Cyclooxygenase inhibitor		TRPV1, CNR1, CNR2, FAAH	Cyclooxygenase inhibitor, FAAH inhibitor, TRPV antagonist
6272	-44.13	cp	BRD-K80738081	resveratrol	Cytochrome P450 inhibitor		PTGS1, PTGS2, SIRT1, APOA1, BACE1, CSNK2A1, MAOA, NQO2, SCN5A, TXNRD1, TXNRD2, XDH	Cytochrome P450 inhibitor, SIRT activator
6274	-44.17	cp	BRD-K27499107	carbacyclin	IP receptor activator		PPARD, PTGDR, PTGER1, PTGER2, PTGER3, PTGER4, PTGFR, PTGIR, TBXA2R	IP receptor activator, PPAR receptor agonist
6288	-44.64	cp	BRD-A77118605	BML-ST330	Phospholipase inhibitor			Phospholipase inhibitor
6294	-44.83	cp	BRD-K33483813	actarit	Interleukin receptor agonist			Interleukin receptor agonist
6295	-44.86	cp	BRD-A84493640	atovaquone	Mitochondrial electron transport inhibitor		DHODH	Mitochondrial electron transport inhibitor
6296	-44.87	cp	BRD-K67080878	milrinone	Phosphodiesterase inhibitor		PDE3A, PDE2A, PDE3B, PDE5A	Phosphodiesterase inhibitor
6297	-44.89	cp	BRD-K95237249	probenecid	Uricosuric blocker		SLC22A6, ABCC1, PANX1, SLC22A11, SLC22A8, SLCO1C1, TRPV2	Uricosuric blocker
6298	-44.92	cp	BRD-K44779798	miglitol	Glucosidase inhibitor		GAA, MGAM, GANAB, GANC, SLC5A4	Glucosidase inhibitor
6301	-45.19	cp	BRD-K12867552	THM-I-94	HDAC inhibitor		HDAC1, HDAC10, HDAC2, HDAC3, HDAC6, HDAC8	HDAC inhibitor
6303	-45.33	cp	BRD-K93880783	stavudine	DNA directed DNA polymerase inhibitor			DNA directed DNA polymerase inhibitor, Reverse transcriptase inhibitor
6304	-45.35	cp	BRD-K53263234	CITCO	CAR agonist		NR1I3	CAR agonist
6305	-45.37	cp	BRD-K40227168	vinburnine	Adrenergic receptor antagonist		CHRM1, CHRM2, CHRM3, CHRM4	Adrenergic receptor antagonist
6311	-45.48	cp	BRD-K34170797	fexaramine	FXR agonist		NR1H4	FXR agonist
6312	-45.49	cp	BRD-K03440695	boldine	Acetylcholine receptor antagonist		CHRNA4, CHRNB2, DRD1, DRD2	Acetylcholine receptor antagonist, Dopamine receptor antagonist
6318	-45.72	cp	BRD-K28360340	TW-37	BCL inhibitor		BCL2, BCL2L1, MCL1	BCL inhibitor
6328	-46.1	cp	BRD-K09436313	prostaglandin	Prostanoid receptor antagonist		AKR1C3, PTGDR, PTGDR2, PTGER1, PTGER2, PTGER4, PTGFR	Prostanoid receptor antagonist
6339	-46.45	cp	BRD-K02607075	tubocurarine	Acetylcholine receptor antagonist		CHRNA2, HTR3A, ACHE, HTR3B, KCNN1, KCNN2, KCNN3, ZACN	Acetylcholine receptor antagonist
6348	-47.11	cp	BRD-K93280214	gabazine	GABA receptor antagonist		GABRA1, GABRA2, GABRA3, GABRA4, GABRA5, GABRA6, GABRG2	GABA receptor antagonist
6352	-47.26	cp	BRD-A95696066	nisoxetine	Norepinephrine reuptake inhibitor		SLC6A2, SLC6A3, SLC6A4	Norepinephrine reuptake inhibitor
6356	-47.4	cp	BRD-K82357231	desloratadine	Histamine receptor antagonist		HRH1	Histamine receptor antagonist
6357	-47.5	cp	BRD-A80641450	FR-139317	Endothelin receptor antagonist		EDNRA	Endothelin receptor antagonist
6359	-47.51	cp	BRD-K13356952	methazolamide	Carbonic anhydrase inhibitor		CA1, CA2, CA4, CA7, CA12, CA14, INS	Carbonic anhydrase inhibitor
6364	-47.73	cp	BRD-A90311807	cilastatin	Dehydropeptidase inhibitor		DPEP1	Dehydropeptidase inhibitor
6375	-48.24	cp	BRD-K39915878	loxapine	Dopamine receptor antagonist		DRD2, DRD3, DRD4, DRD1, HRH1, HTR2A, HTR2C, HTR6, ADRA1A, ADRA1B, ADRA2A, ADRA2B, ADRA2C, ADRB1, CHRM1, CHRM2, CHRM3, CHRM4, CHRM5, DRD5, HRH2, HRH4, HTR1A, HTR1B, HTR1D, HTR1E, HTR3A, HTR5A, HTR7, SLC6A2, SLC6A3, SLC6A4	Dopamine receptor antagonist, Dopamine receptor ligand, Serotonin receptor antagonist
6376	-48.26	cp	BRD-K60184833	tyrphostin-46	Tyrosine kinase inhibitor		EGFR	Tyrosine kinase inhibitor
6380	-48.39	cp	BRD-K28863208	PNU-282987	Cholinergic receptor agonist		CHRNA7	Cholinergic receptor agonist
6391	-48.78	cp	BRD-K52620403	STO-609	Calmodulin antagonist		CAMKK1, CAMKK2	Calmodulin antagonist
6393	-48.95	cp	BRD-A58157837	butabindide	Tripeptidyl peptidase inhibitor		TPP2	Tripeptidyl peptidase inhibitor
6399	-49.11	cp	BRD-K09635134	l-erythro-MAPP	negative control for D-erythro-MAPP			negative control for D-erythro-MAPP
6407	-49.75	cp	BRD-K54708045	nTZDpa	PPAR receptor agonist		PPARG	PPAR receptor agonist
6408	-49.82	cp	BRD-K79437791	acetyl-farnesyl-cysteine	Inhibitor of methylation of endogenous isoprenylated proteins		PPARG	Inhibitor of methylation of endogenous isoprenylated proteins
6412	-49.94	cp	BRD-A51410489	yohimbine	Adrenergic receptor antagonist		ADRA2A, ADRA2C, ADRA2B, HTR1A, HTR1B, HTR1D, HTR2B, DRD2, DRD3, HTR1E, HTR1F, HTR2A, HTR2C, HTR5A, HTR7, KCNJ1, KCNJ10, KCNJ11, KCNJ12, KCNJ14, KCNJ15, KCNJ8	Adrenergic receptor antagonist
6414	-50.09	cp	BRD-K54142781	cirazoline	Adrenergic receptor agonist		ADRA1A	Adrenergic receptor agonist
6424	-50.4	cp	BRD-A09094913	strychnine	Acetylcholine receptor antagonist		GLRA1, CHRM1, CHRM2, CHRM3, CHRM4, CHRM5, CHRNA10, CHRNA9, GLRA2, GLRA3, GLRB	Acetylcholine receptor antagonist
6431	-50.72	cp	BRD-K13032584	procarbazine	Monoamine oxidase inhibitor			Monoamine oxidase inhibitor
6432	-50.73	cp	BRD-K30240666	clemastine	Histamine receptor antagonist		HRH1	Histamine receptor antagonist
6433	-50.75	cp	BRD-K82846253	repaglinide	Insulin secretagogue		ABCC8, CYP2C8, CYP3A5, INS, KCNJ11, PPARG	Insulin secretagogue
6439	-51.13	cp	BRD-U86922168	QL-XII-47	BTK inhibitor		BMX, BTK	BTK inhibitor, Cytoplasmic tyrosine protein kinase BMX inhibitor
6445	-51.26	cp	BRD-K66944906	fraxidin	Carbonic anhydrase inhibitor		CA1	Carbonic anhydrase inhibitor
6448	-51.42	cp	BRD-K29582677	flunarizine	Calcium channel blocker		CACNA1G, CACNA1H, CACNA1I, CALM1, CYP2J2, HRH1	Calcium channel blocker
6453	-51.66	cp	BRD-A15493168	tetracycline	Bacterial 30S ribosomal subunit inhibitor		PRNP	Bacterial 30S ribosomal subunit inhibitor
6454	-51.68	cp	BRD-K04046242	equilin	Estrogen receptor agonist		HSD17B1	Estrogen receptor agonist
6456	-51.79	cp	BRD-K03384561	roquinimex	Angiogenesis inhibitor			Angiogenesis inhibitor, TNF production inhibitor
6459	-52	cp	BRD-A75478957	PD-166793	Metalloproteinase inhibitor		MMP13, MMP2, MMP3	Metalloproteinase inhibitor, Collagenase inhibitor
6461	-52.05	cp	BRD-K39339537	epirizole	Cyclooxygenase inhibitor		PTGS1, PTGS2	Cyclooxygenase inhibitor
6462	-52.06	cp	BRD-A06352418	terfenadine	Histamine receptor antagonist		HRH1, KCNH2, CHRM1, CHRM2, CHRM3, CHRM4, CHRM5, KCNH1	Histamine receptor antagonist
6466	-52.11	cp	BRD-A00100033	nifurtimox	DNA inhibitor			DNA inhibitor
6467	-52.13	cp	BRD-K02953697	naringin	Cytochrome P450 inhibitor		SLCO1A2	Cytochrome P450 inhibitor
6474	-52.31	cp	BRD-K35377380	I-OMe-AG-538	IGF-1 inhibitor			IGF-1 inhibitor
6476	-52.38	cp	BRD-K95202259	ML-3163	p38 MAPK inhibitor		CYP2D6, CYP3A4, MAPK11, MAPK12, MAPK14	p38 MAPK inhibitor
6477	-52.4	cp	BRD-K30990140	FR-122047	Cyclooxygenase inhibitor			Cyclooxygenase inhibitor
6482	-52.71	cp	BRD-K47943470	tyrphostin-51	EGFR inhibitor			EGFR inhibitor
6483	-52.71	cp	BRD-K53523901	arctigenin	MEK inhibitor		ADIPOR1, AHR, CHUK, MAP2K1	MEK inhibitor
6490	-53.03	cp	BRD-A71657825	2-(biphenyl-4-ylsulfonamido)pentanedioic-acid	Matrix metalloprotease inhibitor		MMP13, MMP8, MMP9	Matrix metalloprotease inhibitor
6498	-53.24	cp	BRD-K82109576	vincristine	Tubulin inhibitor		TUBB, TUBA4A	Tubulin inhibitor
6505	-53.53	cp	BRD-A30435184	metergoline	Dopamine receptor agonist		DRD2, HTR1A, HTR1B, HTR1D, HTR1E, HTR1F, HTR2A, HTR2B, HTR2C, HTR5A, HTR6, HTR7	Dopamine receptor agonist, Serotonin receptor antagonist
6506	-53.6	cp	BRD-K36258877	AZ-10417808	Caspase inhibitor		CASP3	Caspase inhibitor
6510	-53.8	cp	BRD-K68332390	ponalrestat	Aldose reductase inhibitor		AKR1B1	Aldose reductase inhibitor
6517	-54.06	cp	BRD-A84174393	meloxicam	Cyclooxygenase inhibitor		PTGS2, PTGS1	Cyclooxygenase inhibitor
6521	-54.31	cp	BRD-K70778732	trazodone	Adrenergic receptor antagonist		HTR2A, HTR2C, SLC6A4, ADRA1A, ADRA2A, HRH1, HTR1A, HTR2B	Adrenergic receptor antagonist, Serotonin receptor antagonist, Serotonin reuptake inhibitor
6522	-54.31	cp	BRD-A22769835	homochlorcyclizine	Antihistamine		HRH1	Antihistamine
6524	-54.33	cp	BRD-K11717138	benzbromarone	Chloride channel blocker		ABCC1, SLC22A12	Chloride channel blocker
6525	-54.35	cp	BRD-A92585442	RU-28318	Cytochrome P450 inhibitor		NR3C2	Cytochrome P450 inhibitor
6530	-54.45	cp	BRD-K72895815	SSR-69071	Leukocyte elastase inhibitor		ELANE	Leukocyte elastase inhibitor
6531	-54.46	cp	BRD-K10136726	tosyllysyl-chloromethyl-ketone	Chymotrypsin inhibitor			Chymotrypsin inhibitor
6534	-54.6	cp	BRD-K12357156	AG-490	EGFR inhibitor		JAK2, JAK3, EGFR, STAT3	EGFR inhibitor, ErbB2 inhibitor, JAK inhibitor
6536	-54.62	cp	BRD-A92670106	tocainide	Sodium channel blocker		SCN5A	Sodium channel blocker
6538	-54.65	cp	BRD-K66615216	moxifloxacin	Bacterial DNA gyrase inhibitor		TOP2A	Bacterial DNA gyrase inhibitor
6541	-54.83	cp	BRD-K48168960	propylthiouracil	Thyroid peroxidase inhibitor		TPO, DIO1	Thyroid peroxidase inhibitor
6547	-54.91	cp	BRD-K66019333	oxantel	Anthelmintic			Anthelmintic
6548	-54.93	cp	BRD-K97181089	amiloride	Sodium channel blocker		SCNN1A, ASIC1, ASIC2, SCNN1B, SCNN1G, AOC1, ASIC3, PKD2, PKD2L1, PLAU, SCNN1D, SLC9A1, TRPC7, TRPV2	Sodium channel blocker
6549	-54.95	cp	BRD-K14536225	piceid	Glucosidase inhibitor		GAA, XDH	Glucosidase inhibitor
6556	-55.13	cp	BRD-K96354014	nifedipine	Calcium channel blocker		CACNA1C, CACNA1D, CACNA1S, CACNA2D1, CACNA1F, CACNA1H, CACNB2, CALM1, CYP3A5, GLRA1, GLRA3, GLRB, KCNA1, KCNA5, NR1I2, TRPM3	Calcium channel blocker
6559	-55.21	cp	BRD-K48692744	NU-1025	PARP inhibitor		PARP1	PARP inhibitor, DNA dependent protein kinase inhibitor
6564	-55.4	cp	BRD-K21672174	RO-28-1675	Glucokinase activator		GCK	Glucokinase activator
6566	-55.46	cp	BRD-A54880345	etomidate	GABA receptor modulator		GABRA1, ADRA2B, GABRA2, GABRA3, GABRA4, GABRA5, GABRA6, GABRB1, GABRB2, GABRB3, GABRD, GABRE, GABRG1, GABRG2, GABRG3, GABRP, GABRQ	GABA receptor modulator
6570	-55.56	cp	BRD-K46068882	eugenitol	Bacterial quorum sensing inhibitor		AR, MAOA	Bacterial quorum sensing inhibitor, Chromone, Monoamine oxidase inhibitor, Androgen receptor antagonist
6573	-55.6	cp	BRD-A91866971	SQ-29548	Thromboxane receptor antagonist			Thromboxane receptor antagonist
6574	-55.63	cp	BRD-K23913458	coumarin	Vitamin K antagonist		CA1, CA12, CA14, CA2, CA4, CA6, CA9, CYP2A6	Vitamin K antagonist
6576	-55.68	cp	BRD-K31283835	tofacitinib	JAK inhibitor		JAK3, JAK1, JAK2, CYP2C19, TYK2	JAK inhibitor
6577	-55.69	cp	BRD-A93659613	GR-89696	Opioid receptor agonist		OPRK1	Opioid receptor agonist
6579	-55.8	cp	BRD-A58564983	selamectin	Nematocide			Nematocide
6581	-55.87	cp	BRD-K64606589	apicidin	HDAC inhibitor		HDAC1, HDAC10, HDAC11, HDAC2, HDAC3, HDAC4, HDAC5, HDAC6, HDAC7, HDAC8, HDAC9	HDAC inhibitor
6582	-55.9	cp	BRD-K96862998	pirfenidone	TGF beta receptor inhibitor		TNF, FURIN, MAPK14, TNFRSF1A	TGF beta receptor inhibitor
6583	-55.94	cp	BRD-A21723284	naltriben	Opioid receptor antagonist		OPRD1, OPRK1, OPRM1	Opioid receptor antagonist
6584	-56	cp	BRD-K29905972	axitinib	PDGFR receptor inhibitor		KDR, FLT1, FLT4, CSF1, CYP2C19, CYP3A5, KIT, PDGFRB, PLK4	PDGFR receptor inhibitor, VEGFR inhibitor
6585	-56.04	cp	BRD-K64835161	BRD-K64835161	-666		CLK1, CLK4, DYRK1B	-666
6587	-56.2	cp	BRD-K99451608	lopinavir	HIV protease inhibitor			HIV protease inhibitor
6595	-56.32	cp	BRD-K01567962	pyrazolanthrone	JNK inhibitor		MAPK10, MAPK8, MAPK9, TTK, LRRK2, MAPK8IP1	JNK inhibitor
6599	-56.53	cp	BRD-K61323504	SB-225002	CC chemokine receptor antagonist		CXCR2	CC chemokine receptor antagonist
6600	-56.6	cp	BRD-K76840893	RS-17053	Adrenergic receptor antagonist		ADRA1A, ADRA1D	Adrenergic receptor antagonist
6601	-56.65	cp	BRD-K26801045	pipamperone	Dopamine receptor antagonist		DRD2, HTR2A, HRH1, HTR1A, HTR1B, HTR1D	Dopamine receptor antagonist
6602	-56.69	cp	BRD-A56245458	reichstein	Androgen receptor antagonist		AR	Androgen receptor antagonist
6603	-56.73	cp	BRD-K15791587	L-733060	Tachykinin antagonist		TACR1	Tachykinin antagonist
6611	-57.08	cp	BRD-K93095519	SJ-172550	MDM inhibitor		MDM4	MDM inhibitor
6615	-57.19	cp	BRD-A33084410	5'-guanidinonaltrindole	Opioid receptor antagonist			Opioid receptor antagonist
6617	-57.49	cp	BRD-K63195589	tipifarnib	Farnesyltransferase inhibitor		FNTA, FNTB	Farnesyltransferase inhibitor
6622	-57.57	cp	BRD-K93433262	alfacalcidol	Vitamin D receptor agonist		VDR, CYP27B1, CYP3A5	Vitamin D receptor agonist
6625	-57.76	cp	BRD-A29437505	RWJ-21757	TLR agonist		TLR7	TLR agonist
6627	-57.79	cp	BRD-K18757346	U-46619	Thromboxane receptor agonist		PTGDR, PTGDR2, PTGER1, PTGER2, PTGER3, PTGER4, PTGFR, PTGIR, TBXA2R	Thromboxane receptor agonist
6631	-57.87	cp	BRD-A07875874	cilnidipine	Calcium channel blocker		CACNA1B, CACNA1C	Calcium channel blocker
6634	-57.93	cp	BRD-K17349619	HLI-373	MDM inhibitor		MDM2	MDM inhibitor
6635	-57.95	cp	BRD-K07881437	danusertib	Aurora kinase inhibitor		AURKA, AURKB, AURKC, FGFR1, NTRK1, RET, BCR, SLK	Aurora kinase inhibitor, Growth factor receptor inhibitor
6639	-58.17	cp	BRD-K32311154	nifekalant	Potassium channel blocker			Potassium channel blocker
6640	-58.2	cp	BRD-K41996876	tyrphostin-1	EGFR inhibitor		EGFR	EGFR inhibitor
6643	-58.3	cp	BRD-K48427617	U-0124	MEK inhibitor			MEK inhibitor
6647	-58.41	cp	BRD-K68507560	dicycloverine	Acetylcholine receptor antagonist		CHRM1, CHRM2, CHRM3	Acetylcholine receptor antagonist
6648	-58.44	cp	BRD-A04327189	synephrine	Adrenergic receptor agonist		ADRA1A	Adrenergic receptor agonist
6650	-58.52	cp	BRD-A34208323	VU-0404997-2	Glutamate receptor modulator		GRM4	Glutamate receptor modulator
6653	-58.61	cp	BRD-K51751936	alfadolone	GABA receptor agonist			GABA receptor agonist
6657	-58.68	cp	BRD-A46186775	hydrocortisone	Glucocorticoid receptor agonist		ANXA1, NOS2, NR3C1, NR3C2	Glucocorticoid receptor agonist
6668	-59.03	cp	BRD-K93460210	lamotrigine	Serotonin receptor antagonist		SCN1A, SCN2A, SCN3A	Serotonin receptor antagonist, Sodium channel blocker
6670	-59.06	cp	BRD-A50764878	MDL-73005EF	Serotonin receptor antagonist		HTR1A	Serotonin receptor antagonist
6673	-59.2	cp	BRD-K43880410	pregnenolone	glutamate receptor modulator		CYP17A1, PGR, SULT2B1	glutamate receptor modulator
6680	-59.49	cp	BRD-K43796186	benzyl-quinazolin-4-yl-amine	EGFR inhibitor		EGFR	EGFR inhibitor
6682	-59.65	cp	BRD-K11540476	EMF-BCA1-64	Caspase inhibitor		CASP3	Caspase inhibitor
6686	-59.87	cp	BRD-K55591206	epigallocatechin	Nitric oxide synthase inhibitor		FASN, APP, BACE1, CYP19A1, DYRK1A, ELANE, ENOX2, EP300, IDO1, KAT2B, KDR, MMP14, MMP2, PPARA, PREP, SLC5A1	Nitric oxide synthase inhibitor, Bacterial DNA gyrase inhibitor
6688	-59.98	cp	BRD-K93176058	AC-55649	Retinoid receptor agonist		RARB, RARA	Retinoid receptor agonist
6690	-60.03	cp	BRD-K55991774	BAS-09104376	HIV integrase inhibitor			HIV integrase inhibitor
6692	-60.13	cp	BRD-K36324071	NF-449	Purinergic receptor antagonist		P2RX1	Purinergic receptor antagonist
6697	-60.21	cp	BRD-K14767410	SC-560	Cyclooxygenase inhibitor		PTGS1	Cyclooxygenase inhibitor
6703	-60.5	cp	BRD-K21350491	phenamil	TRPV antagonist		PKD2L1	TRPV antagonist
6704	-60.52	cp	BRD-K54411430	robustic-acid	cAMP inhibitor			cAMP inhibitor
6706	-60.53	cp	BRD-K90885812	propantheline	Acetylcholine receptor antagonist		CHRM1, CHRM2, CHRM3, CHRM4	Acetylcholine receptor antagonist
6708	-60.57	cp	BRD-K86509404	iso-olomoucine	CDK inhibitor			CDK inhibitor
6709	-60.6	cp	BRD-K23623876	decafluorobutane	Contrast agent		GRM5	Contrast agent
6710	-60.61	cp	BRD-K17823458	danoprevir	HCV inhibitor			HCV inhibitor
6711	-60.7	cp	BRD-A52650764	ingenol	PKC activator		PRKCD, PRKCE	PKC activator
6712	-60.71	cp	BRD-K82823804	SA-792987	PKC inhibitor		WEE1	PKC inhibitor
6719	-61	cp	BRD-K50417881	eticlopride	Dopamine receptor antagonist		DRD2, DRD3, DRD4	Dopamine receptor antagonist
6721	-61.07	cp	BRD-K70505054	ranitidine	Histamine receptor antagonist		HRH2, SLC22A2	Histamine receptor antagonist
6722	-61.11	cp	BRD-A42759514	ornidazole	Antiprotozoal			Antiprotozoal
6729	-61.35	cp	BRD-K06926592	tretinoin	Retinoid receptor agonist		RARG, RORB, ALDH1A1, ALDH1A2, GPRC5A, NR0B1, NR2C2, PPARD, RARA, RARB, RARRES1, RORC, RXRB, RXRG	Retinoid receptor agonist, Retinoid receptor ligand
6730	-61.36	cp	BRD-K85015012	NNC-05-2090	GAT inhibitor		SLC6A11, SLC6A12, SLC6A13	GAT inhibitor, GABA uptake inhibitor
6731	-61.41	cp	BRD-A85234536	N6-cyclopentyladenosine	Adenosine receptor agonist		ADORA1, ADORA2A, ADORA2B, ADORA3, SLC29A1	Adenosine receptor agonist
6732	-61.42	cp	BRD-K05926469	lenalidomide	Antineoplastic		CRBN, TNF, CDH5, PTGS2, TNFSF11	Antineoplastic
6734	-61.48	cp	BRD-K28115081	apafant	Platelet activating factor receptor antagonist		PTAFR	Platelet activating factor receptor antagonist
6735	-61.61	cp	BRD-K98521173	desoxycortone	Mineralocorticoid receptor agonist		NR3C1, NR3C2	Mineralocorticoid receptor agonist
6736	-61.63	cp	BRD-K47780086	penciclovir	DNA directed DNA polymerase inhibitor			DNA directed DNA polymerase inhibitor
6737	-61.63	cp	BRD-K23922020	arecaidine	Acetylcholine receptor agonist		CHRM1, CHRM2, CHRM3, CHRM4	Acetylcholine receptor agonist
6738	-61.65	cp	BRD-K33193182	methylnorlichexanthone	Aurora kinase inhibitor		AURKB, KDR, PIM1	Aurora kinase inhibitor, PIM inhibitor, VEGFR inhibitor
6741	-61.74	cp	BRD-K95739795	tetrabenazine	Vesicular monoamine transporter inhibitor		SLC18A2, DRD2, SLC18A1	Vesicular monoamine transporter inhibitor
6742	-61.75	cp	BRD-K36864847	BD-1047	Adrenergic receptor antagonist		SIGMAR1	Adrenergic receptor antagonist
6743	-61.77	cp	BRD-K95921201	reserpine	Vesicular monoamine transporter inhibitor		SLC18A2, SLC18A1	Vesicular monoamine transporter inhibitor
6746	-61.94	cp	BRD-K01638814	rilmenidine	Adrenergic receptor agonist		NISCH	Adrenergic receptor agonist, Imidazoline receptor agonist
6747	-62.13	cp	BRD-A73859745	glycodeoxycholic-acid	Apoptosis stimulant			Apoptosis stimulant
6748	-62.17	cp	BRD-K19525698	ozagrel	Thromboxane synthase inhibitor		TBXAS1	Thromboxane synthase inhibitor
6749	-62.17	cp	BRD-K38436528	imipramine	Norepinephrine reuptake inhibitor		SLC6A2, SLC6A4, CHRM2, ADRA1A, ADRA1B, ADRA1D, CHRM1, CHRM3, CHRM4, CHRM5, CYP2C19, DRD1, DRD2, DRD5, HRH1, HTR1A, HTR2A, HTR2C, HTR6, HTR7, KCND2, KCND3, KCNH1, KCNH2, SLC6A3	Norepinephrine reuptake inhibitor, Serotonin reuptake inhibitor
6757	-62.44	cp	BRD-A10303790	talampicillin	Bacterial cell wall synthesis inhibitor			Bacterial cell wall synthesis inhibitor
6762	-62.5	cp	BRD-K09907482	PRL-3-inhibitor-I	Tyrosine phosphatase inhibitor		PTP4A3	Tyrosine phosphatase inhibitor
6766	-62.67	cp	BRD-K56450366	NSC-94258	Antineoplastic		AKR1B1, CYP19A1, HSD17B1	Antineoplastic
6780	-63.47	cp	BRD-A14985772	ascorbyl-palmitate	antioxidant			antioxidant
6782	-63.48	cp	BRD-A89672324	CGP-55845	GABA receptor antagonist		GABBR1, GABBR2, KCTD12, KCTD16, KCTD8	GABA receptor antagonist
6793	-63.77	cp	BRD-A47494775	dipivefrine	Adrenergic receptor agonist		ADRA1A, ACHE, ADRA2A, ADRB2, BCHE	Adrenergic receptor agonist
6794	-63.8	cp	BRD-K17306061	aprepitant	Tachykinin antagonist		TACR1, CYP2C19	Tachykinin antagonist
6795	-63.8	cp	BRD-K16336526	capsaicin	TRPV agonist		TRPV1, CFTR, ENOX2	TRPV agonist
6796	-63.8	cp	BRD-A53576514	orphenadrine	Acetylcholine receptor antagonist		CYP2B6, GRIN1, GRIN2D, GRIN3A, GRIN3B, HRH1, SCN10A, SLC6A2	Acetylcholine receptor antagonist
6799	-63.85	cp	BRD-A22844106	tenoxicam	Cyclooxygenase inhibitor		PTGS2, PTGS1	Cyclooxygenase inhibitor
6800	-63.86	cp	BRD-K61217870	n-(3-acetamidophenyl)-3-chlorobenzamide	Glutamate receptor antagonist		GRM5	Glutamate receptor antagonist
6801	-63.88	cp	BRD-K65417056	meprylcaine	Local anesthetic			Local anesthetic
6802	-63.89	cp	BRD-K64614248	salicin	Anti-inflammatory			Anti-inflammatory
6804	-63.91	cp	BRD-K32795028	1-benzylimidazole	Thromboxane synthase inhibitor		CYP11B1, QPCT	Thromboxane synthase inhibitor
6811	-64.21	cp	BRD-A34751532	homosalate	HSP inducer			HSP inducer
6813	-64.34	cp	BRD-K49671696	ketanserin	Serotonin receptor antagonist		HTR2A, HTR2C, ADRA1A, ADRA1B, ADRA1D, DRD1, DRD5, HTR1A, HTR1B, HTR1D, HTR2B, HTR5A, HTR7, SLC18A1, SLC18A2	Serotonin receptor antagonist
6814	-64.34	cp	BRD-K01624546	docosatrienoic-acid	LTB4 inhibitor			LTB4 inhibitor
6815	-64.44	cp	BRD-K53561341	KIN001-220	Aurora kinase inhibitor		AURKA	Aurora kinase inhibitor
6822	-64.62	cp	BRD-A85587465	bemesetron	Serotonin receptor antagonist		HTR3A, HTR3B	Serotonin receptor antagonist
6826	-64.8	cp	BRD-K50720187	flupirtine	Glutamate receptor antagonist		KCNQ2, ADRA2A, KCNQ1, KCNQ3	Glutamate receptor antagonist
6829	-64.86	cp	BRD-K04853698	LDN-193189	Serine/threonine kinase inhibitor		ACVR1, BMPR1A	Serine/threonine kinase inhibitor
6833	-65.11	cp	BRD-A46179541	doxapram	Potassium channel blocker		KCNK3, KCNK9	Potassium channel blocker
6836	-65.2	cp	BRD-K96144918	mead-acid	KPL-1 tumor suppressor			KPL-1 tumor suppressor
6843	-65.51	cp	BRD-K90027355	spironolactone	Mineralocorticoid receptor antagonist		NR3C2, AR, CACNA1A, CACNA1B, CACNA1C, CACNA1D, CACNA1F, CACNA1G, CACNA1H, CACNA1I, CACNA1S, CACNA2D1, CACNA2D2, CACNA2D3, CACNB1, CACNB2, CACNB3, CACNB4, CACNG1, CYP11B2, KCNA5, KCND3, NR3C1, PGR, SCNN1A, SHBG	Mineralocorticoid receptor antagonist
6844	-65.54	cp	BRD-K73196317	urapidil	Adrenergic receptor antagonist		HTR1A	Adrenergic receptor antagonist
6846	-65.6	cp	BRD-A04668240	CGP-52432	GABA receptor antagonist		GABBR1, GABBR2	GABA receptor antagonist
6852	-65.82	cp	BRD-K22385716	LY-303511	Casein kinase inhibitor		CSNK2A1, CSNK2A2, CSNK2B, MTOR	Casein kinase inhibitor, MTOR inhibitor, PI3K inhibitor
6858	-65.96	cp	BRD-K16478699	PLX-4720	RAF inhibitor		BRAF, KDR	RAF inhibitor
6862	-66.23	cp	BRD-K00317371	RITA	MDM inhibitor		MDM2, TXNRD1, TXNRD2	MDM inhibitor
6864	-66.34	cp	BRD-K64245000	GW-4064	FXR agonist		NR1H4	FXR agonist
6866	-66.42	cp	BRD-A49370193	RO-60-0175	Serotonin receptor agonist		HTR2C, HTR2A, HTR2B	Serotonin receptor agonist
6867	-66.46	cp	BRD-A65145453	ATPA	Glutamate receptor agonist		GRIK1, GRIA2	Glutamate receptor agonist
6868	-66.46	cp	BRD-K15502390	nevirapine	Reverse transcriptase inhibitor		CYP2B6, CYP2C19, CYP3A4	Reverse transcriptase inhibitor
6869	-66.56	cp	BRD-K82795137	loratadine	Histamine receptor antagonist		HRH1, CYP2C19, CYP3A5	Histamine receptor antagonist
6884	-67.07	cp	BRD-K85013741	auraptene	Nitric oxide production inhibitor		MAOB	Nitric oxide production inhibitor
6890	-67.24	cp	BRD-K08132273	tyrphostin	EGFR inhibitor		ERBB2	EGFR inhibitor
6893	-67.31	cp	BRD-K96134740	kitasamycin	Protein synthesis inhibitor			Protein synthesis inhibitor
6900	-67.4	cp	BRD-K70557564	zosuquidar	P-glycoprotein inhibitor		ABCB1, ABCB4	P-glycoprotein inhibitor
6909	-67.7	cp	BRD-K32412559	morphothebaine	Adrenergic receptor antagonist			Adrenergic receptor antagonist
6910	-67.81	cp	BRD-K05901394	terguride	Dopamine receptor agonist		DRD2, HTR2A, HTR2B, ADRA1A, ADRA2A, ADRA2B, ADRA2C, DRD3, DRD4, HTR1A, HTR1B, HTR1D, HTR2C, PRL	Dopamine receptor agonist, Serotonin receptor antagonist
6911	-67.84	cp	BRD-K64310881	MW-STK33-3B	Potassium channel activator			Potassium channel activator
6916	-67.98	cp	BRD-K50311478	tosyl-phenylalanyl-chloromethyl-ketone	Chymotrypsin inhibitor			Chymotrypsin inhibitor
6918	-68.04	cp	BRD-K37848908	ceforanide	Penicillin binding protein inhibitor			Penicillin binding protein inhibitor
6922	-68.22	cp	BRD-A67799922	phenoxybenzamine	Adrenergic receptor antagonist		ADRA2B, ADRA1A, ADRA1B, ADRA1D, ADRA2A, ADRA2C, ADRB2, CALM1	Adrenergic receptor antagonist
6934	-68.97	cp	BRD-K82983861	GW-0742	PPAR receptor agonist		INS, PPARD	PPAR receptor agonist, Insulin sensitizer
6935	-69.01	cp	BRD-K80725821	RS-16566	Serotonin receptor antagonist			Serotonin receptor antagonist
6939	-69.11	cp	BRD-K26979635	NS-3694	Glutamate receptor antagonist		GRIK1	Glutamate receptor antagonist
6946	-69.4	cp	BRD-K80672993	M2-PK-activator	-666		PKM	-666
6947	-69.46	cp	BRD-A26032986	zaldaride	Calmodulin antagonist		CALM1	Calmodulin antagonist
6949	-69.55	cp	BRD-K70301876	escitalopram	Selective serotonin reuptake inhibitor (SSRI)		SLC6A4, ADRA1A, CHRM1, CYP2C19, HRH1, SLC6A2, SLC6A3	Selective serotonin reuptake inhibitor (SSRI)
6954	-69.81	cp	BRD-K98490050	amsacrine	Topoisomerase inhibitor		TOP2A, KCNH2	Topoisomerase inhibitor
6955	-69.83	cp	BRD-A34255068	rolipram	Phosphodiesterase inhibitor		PDE4A, PDE4B, PDE4D, PDE4C, PDE5A	Phosphodiesterase inhibitor, Interleukin receptor antagonist
6959	-70.07	cp	BRD-K53972329	ruxolitinib	JAK inhibitor		JAK1, JAK2, TYK2, JAK3	JAK inhibitor
6960	-70.08	cp	BRD-K56064827	EI-273	PKC inhibitor		PRKCA, PRKCG	PKC inhibitor
6961	-70.09	cp	BRD-K37846922	3,3'-diindolylmethane	CHK inhibitor		AHR, AR, CYP1A2, GUSB, IDO1	CHK inhibitor, Cytochrome P450 activator, Indoleamine 2,3-dioxygenase inhibitor
6962	-70.1	cp	BRD-K61177364	NBI-27914	CRF receptor antagonist		CRHR1	CRF receptor antagonist
6967	-70.37	cp	BRD-A49172652	lansoprazole	ATPase inhibitor		ATP4A, CYP2C19, CYP3A4, CYP3A5	ATPase inhibitor
6973	-70.57	cp	BRD-K30197592	5-methoxytryptamine	Serotonin receptor agonist		HTR2A, HTR6, HTR1B, HTR1D, HTR1E, HTR1F, HTR2C, HTR4, HTR7, TRPM8	Serotonin receptor agonist
6979	-70.88	cp	BRD-K53220666	trimetozine	Sedative			Sedative
6984	-71.02	cp	BRD-K76674262	homoharringtonine	Protein synthesis inhibitor		RPL3	Protein synthesis inhibitor
6986	-71.11	cp	BRD-A94793051	gestrinone	Progesterone receptor antagonist		PGR, AR, ESR1	Progesterone receptor antagonist
6993	-71.25	cp	BRD-K83063356	RS-102895	CCR antagonist		CCR2	CCR antagonist
6994	-71.26	cp	BRD-A02710418	meptazinol	Opioid receptor agonist		BCHE	Opioid receptor agonist
6997	-71.29	cp	BRD-K16508793	diazepam	Benzodiazepine receptor agonist		GABRA1, GABRA2, GABRA3, GABRA5, ADRA1A, CYP2C19, GABRA4, GABRA6, GABRB1, GABRB2, GABRB3, GABRD, GABRE, GABRG1, GABRG2, GABRG3, GABRP, GABRQ, GABRR1, GABRR2, GABRR3, TSPO	Benzodiazepine receptor agonist
6998	-71.3	cp	BRD-K12184916	dactolisib	MTOR inhibitor		MTOR, PIK3CA, PIK3CG, PIK3CD, ATR, PIK3CB	MTOR inhibitor, PI3K inhibitor, Protein kinase inhibitor
7003	-71.42	cp	BRD-A26334849	propafenone	Antiarrhythmic		KCNH2, SCN5A, ADRB1, ADRB2, KCNA5, KCNK2, KCNK3	Antiarrhythmic
7008	-71.52	cp	BRD-A42628519	iopanoic-acid	Radiopaque medium			Radiopaque medium
7017	-71.97	cp	BRD-K92428232	GSK-461364	PLK inhibitor		PLK1	PLK inhibitor
7018	-72	cp	BRD-K45330754	diethylstilbestrol	Estrogen receptor agonist		ESR1, ESR2, ESRRG, ESRRB	Estrogen receptor agonist
7019	-72.02	cp	BRD-K19360254	ergocornine	Dopamine receptor agonist		DRD2	Dopamine receptor agonist
7020	-72.04	cp	BRD-A15079084	phorbol-12-myristate-13-acetate	PKC activator		CD4, KCNT2, PRKCA, TRPV4	PKC activator
7021	-72.11	cp	BRD-K64746805	MBCQ	Phosphodiesterase inhibitor		PDE5A	Phosphodiesterase inhibitor
7028	-72.41	cp	BRD-A39646320	HC-toxin	HDAC inhibitor		HDAC1	HDAC inhibitor
7036	-72.67	cp	BRD-K88741031	methyl-2,5-dihydroxycinnamate	EGFR inhibitor		EGFR	EGFR inhibitor, Tyrosine kinase inhibitor
7038	-72.72	cp	BRD-K39733634	L-161982	Prostanoid receptor antagonist		PTGER4	Prostanoid receptor antagonist, Angiotensin receptor antagonist
7039	-72.76	cp	BRD-K09764130	mead-ethanolamide	Cannabinoid receptor agonist			Cannabinoid receptor agonist
7041	-72.79	cp	BRD-K87226815	cycloserine	Bacterial cell wall synthesis inhibitor		GRIN1	Bacterial cell wall synthesis inhibitor
7045	-72.89	cp	BRD-K04196797	oxcarbazepine	Sodium channel blocker		CYP2C19, CYP3A4, CYP3A5, SCN1A, SCN3A, SCN5A	Sodium channel blocker
7048	-73.03	cp	BRD-K06159959	CCMQ	Inhibitor of the binding of homoquinolinic acid to non-NMDA sensitive sites			Inhibitor of the binding of homoquinolinic acid to non-NMDA sensitive sites
7049	-73.07	cp	BRD-K90733503	cefalexin	Bacterial cell wall synthesis inhibitor			Bacterial cell wall synthesis inhibitor
7050	-73.08	cp	BRD-A45498368	WYE-125132	MTOR inhibitor		MTOR, PIK3CA	MTOR inhibitor
7052	-73.15	cp	BRD-K17008822	BD-1008	Sigma receptor antagonist			Sigma receptor antagonist
7060	-73.41	cp	BRD-K20995441	U-54494A	Opioid receptor agonist			Opioid receptor agonist
7066	-73.62	cp	BRD-K86191271	cytosporone-b	NUR77 receptor agonist		NR4A1	NUR77 receptor agonist
7067	-73.62	cp	BRD-K45252063	clofibrate	PPAR receptor agonist		PPARA, LPL	PPAR receptor agonist
7071	-73.73	cp	BRD-A26002865	verrucarin-a	Protein synthesis inhibitor			Protein synthesis inhibitor
7072	-73.74	cp	BRD-A29734509	disopyramide	Sodium channel blocker		SCN5A, CHRM1, CHRM2, CHRM3, KCND2, KCND3, KCNH2	Sodium channel blocker
7073	-73.78	cp	BRD-K43887077	dopamine	Dopamine receptor agonist		DRD2, DRD1, DRD3, DRD4, DRD5, DBH, HTR1A, HTR7, SLC6A2, SLC6A3, SLC6A4	Dopamine receptor agonist
7075	-73.84	cp	BRD-A04553218	chlorphenamine	Histamine receptor antagonist		HRH1, SLC6A2, SLC6A3, SLC6A4	Histamine receptor antagonist
7078	-73.88	cp	BRD-A76093993	cromakalim	Potassium channel activator		KCNJ8, ABCC9, KCNJ5	Potassium channel activator
7081	-73.9	cp	BRD-K91733562	secoisolariciresinol	Antioxidant			Antioxidant
7083	-73.96	cp	BRD-A75552914	isoxicam	Cyclooxygenase inhibitor		PTGS1, PTGS2	Cyclooxygenase inhibitor
7084	-74.04	cp	BRD-K28470988	L-690330	Inositol monophosphatase inhibitor		IMPA1	Inositol monophosphatase inhibitor
7096	-74.34	cp	BRD-A77050075	heraclenol	Vitamin K antagonist			Vitamin K antagonist
7097	-74.36	cp	BRD-A00520476	otenzepad	Acetylcholine receptor antagonist			Acetylcholine receptor antagonist
7100	-74.48	cp	BRD-K06147391	telenzepine	Acetylcholine receptor antagonist		CHRM1	Acetylcholine receptor antagonist
7102	-74.52	cp	BRD-K06817181	BRD-K06817181	JAK inhibitor		JAK2	JAK inhibitor
[truncated: 430 more rows]

## Sheet: ABCB5
Rank	Score	Type	ID	Name	Description	CMap Class	Target	MOA
12	99.89	cp	BRD-K99616396	motesanib	KIT inhibitor		FLT1, FLT4, KDR, KIT, PDGFRA, RET	KIT inhibitor, PDGFR receptor inhibitor, VEGFR inhibitor
27	99.75	cp	BRD-A52650764	ingenol	PKC activator		PRKCD, PRKCE	PKC activator
29	99.72	cp	BRD-K68997413	PF-3845	FAAH inhibitor		FAAH	FAAH inhibitor
36	99.68	cp	BRD-K64746805	MBCQ	Phosphodiesterase inhibitor		PDE5A	Phosphodiesterase inhibitor
66	99.33	cp	BRD-K52397688	amperozide	Dopamine receptor antagonist		HTR2A, DRD2, FAAH	Dopamine receptor antagonist
72	99.25	cp	BRD-K81847782	scandenin	Plant compound with antimicrobial activity			Plant compound with antimicrobial activity
73	99.22	cp	BRD-K77908580	entinostat	HDAC inhibitor		HDAC1, HDAC2, HDAC3, HDAC9	HDAC inhibitor
74	99.19	cp	BRD-K04466929	Merck60	HDAC inhibitor		HDAC1, HDAC2	HDAC inhibitor
87	98.98	cp	BRD-K91145395	prostratin	PKC activator		PRKCA, PRKCB, PRKCD, PRKCE, PRKCG, PRKCH, PRKCQ	PKC activator
89	98.94	cp	BRD-K74733595	APHA-compound-8	HDAC inhibitor		HDAC8	HDAC inhibitor
90	98.94	cp	BRD-K73397362	purmorphamine	Smoothened receptor agonist		SMO, DHH, IHH, PTCH1	Smoothened receptor agonist
93	98.91	cp	BRD-A94543220	bifonazole	Sterol demethylase inhibitor		CYP2B6	Sterol demethylase inhibitor
95	98.91	cp	BRD-K11558771	droxinostat	HDAC inhibitor		HDAC6, HDAC8	HDAC inhibitor
100	98.8	cp	BRD-K37618799	MRS-1220	Adenosine receptor antagonist		ADORA2B, ADORA3	Adenosine receptor antagonist
103	98.63	cp	BRD-A81402010	KU-C103443N	CDC inhibitor			CDC inhibitor, Rho associated kinase inhibitor
107	98.56	cp	BRD-K90382497	GW-843682X	PLK inhibitor		PLK1, PLK3	PLK inhibitor
108	98.56	cp	BRD-K52313696	tacedinaline	HDAC inhibitor		HDAC1	HDAC inhibitor
110	98.52	cp	BRD-K14200658	syrosingopine	Vesicular monoamine transporter inhibitor		SLC18A2, SLC18A1	Vesicular monoamine transporter inhibitor
116	98.3	cp	BRD-A15079084	phorbol-12-myristate-13-acetate	PKC activator		CD4, KCNT2, PRKCA, TRPV4	PKC activator
122	98.1	cp	BRD-A22769835	homochlorcyclizine	Antihistamine		HRH1	Antihistamine
129	97.92	cp	BRD-A28856712	tetryzoline	Adrenergic receptor agonist			Adrenergic receptor agonist
131	97.91	cp	BRD-K00615600	AG-14361	PARP inhibitor		PARP1	PARP inhibitor
132	97.84	cp	BRD-A52282606	lacidipine	Calcium channel blocker		CACNA1C	Calcium channel blocker
134	97.73	cp	BRD-A15010982	HU-211	Glutamate receptor antagonist		CNR1, CNR2, GLRA1, GLRA2, GLRA3, GPR55, GRIN1, NFKB1	Glutamate receptor antagonist
139	97.61	cp	BRD-K33864865	LY-225910	CCK receptor antagonist		CCKBR	CCK receptor antagonist
150	97.36	cp	BRD-K13566078	BMS-345541	IKK inhibitor		IKBKB, CHUK	IKK inhibitor
154	97.25	cp	BRD-K92991072	PAC-1	Caspase activator		CASP3	Caspase activator
158	97.11	cp	BRD-A14798026	mestranol	Estrogen receptor agonist		ESR1	Estrogen receptor agonist
159	97.1	cp	BRD-K08502430	angiogenesis-inhibitor	Angiogenesis inhibitor		EGFR	Angiogenesis inhibitor
161	96.97	cp	BRD-K04414442	SB-222200	Tachykinin antagonist		TACR3	Tachykinin antagonist
167	96.84	cp	BRD-A80960055	celastrol	Anti-inflammatory		IL1B, TNF	Anti-inflammatory, Antioxidant, NFkB pathway inhibitor, HSP inhibitor, Topoisomerase inhibitor
169	96.78	cp	BRD-A00100033	nifurtimox	DNA inhibitor			DNA inhibitor
172	96.69	cp	BRD-K60476892	YC-1	Guanylyl cyclase activator		HIF1A, GUCY1A2, GUCY1A3, GUCY1B3	Guanylyl cyclase activator
175	96.63	cp	BRD-A79465854	auranofin	NFkB pathway inhibitor		IKBKB, PRDX5, TRPA1, TXNRD1, TXNRD2	NFkB pathway inhibitor
179	96.55	cp	BRD-K93433262	alfacalcidol	Vitamin D receptor agonist		VDR, CYP27B1, CYP3A5	Vitamin D receptor agonist
181	96.51	cp	BRD-K30677119	PP-30	RAF inhibitor		RAF1	RAF inhibitor
184	96.23	cp	BRD-K77987382	mebendazole	Tubulin inhibitor		TUBA1A, TUBB, TUBB4B	Tubulin inhibitor
188	96.14	cp	BRD-K56001384	antimycin-a	ATP synthase inhibitor		CYCS	ATP synthase inhibitor
192	96.05	cp	BRD-K11663430	pyroxamide	HDAC inhibitor		HDAC1	HDAC inhibitor
202	95.56	cp	BRD-K56064827	EI-273	PKC inhibitor		PRKCA, PRKCG	PKC inhibitor
203	95.52	cp	BRD-K93331255	lypressin	Vasopressin receptor agonist		AVPR1A, AVPR1B, AVPR2	Vasopressin receptor agonist
205	95.49	cp	BRD-K46766488	S-14506	Serotonin receptor agonist		HTR1A, DRD2, HTR2C	Serotonin receptor agonist
206	95.46	cp	BRD-K51290057	SA-792709	Retinoid receptor agonist		RARA, RARB	Retinoid receptor agonist
208	95.45	cp	BRD-K63533170	AM-630	Cannabinoid receptor antagonist		CNR2, CNR1	Cannabinoid receptor antagonist
211	95.33	cp	BRD-A16665823	butoconazole	Bacterial cell wall synthesis inhibitor			Bacterial cell wall synthesis inhibitor
214	95.28	cp	BRD-A54927599	KF-38789	P-selectin inhibitor		SELP	P-selectin inhibitor
225	94.95	cp	BRD-K99498722	NPI-2358	Tubulin inhibitor			Tubulin inhibitor
230	94.82	cp	BRD-K88625236	nonoxynol-9	Membrane integrity inhibitor			Membrane integrity inhibitor
236	94.75	cp	BRD-K52075715	oxibendazole	Tubulin inhibitor		TUBB, TUBB4B	Tubulin inhibitor
238	94.64	cp	BRD-K51318897	fenbendazole	Tubulin inhibitor		CYP2C19, CYP2D6, CYP2J2, CYP3A4, TUBB	Tubulin inhibitor
239	94.63	cp	BRD-A41519720	ezetimibe	Niemann-Pick C1-like 1 protein antagonist		NPC1L1, ANPEP, SOAT1	Niemann-Pick C1-like 1 protein antagonist, Cholesterol inhibitor
240	94.59	cp	BRD-A10969569	ambelline	Plant alkaloid			Plant alkaloid
242	94.57	cp	BRD-K16406336	methylene-blue	Guanylyl cyclase inhibitor		ACHE, MAPT	Guanylyl cyclase inhibitor, Monoamine oxidase inhibitor, Nitric oxide production inhibitor, Tau aggregation inhibitor
251	94.18	cp	BRD-K72816382	cinalukast	Leukotriene receptor antagonist		CYSLTR1	Leukotriene receptor antagonist
261	93.85	cp	BRD-K82036761	sertraline	Serotonin receptor antagonist		SLC6A4, CYP2C19, SLC6A3	Serotonin receptor antagonist
265	93.74	cp	BRD-K29313308	HDAC3-selective	HDAC inhibitor		HDAC3	HDAC inhibitor
269	93.47	cp	BRD-K73982490	BI-78D3	JNK inhibitor		MAPK8	JNK inhibitor
271	93.44	cp	BRD-A60245366	AS-601245	JNK inhibitor		GSK3B, MAPK10, MAPK8, MAPK9, PIM1	JNK inhibitor
277	93.24	cp	BRD-K71823332	epothilone-a	Microtubule stabilizing agent			Microtubule stabilizing agent
281	93.14	cp	BRD-K13725475	rhodomyrtoxin	Cytotoxic agent			Cytotoxic agent, DNA intercalator
286	93.03	cp	BRD-K09638361	SA-63133	-666		CSNK1E, CSNK1A1, CSNK1D, CSNK1G2	-666
287	92.98	cp	BRD-A69960130	bromocriptine	Dopamine receptor agonist		DRD2, ADRA2A, ADRA2B, ADRA2C, DRD1, DRD3, DRD4, DRD5, HTR1A, HTR1B, HTR1D, HTR2A, HTR2B, HTR2C, ADRA1A, ADRA1B, ADRA1D, HTR6, HTR7, PRL	Dopamine receptor agonist
292	92.68	cp	BRD-K35498378	alrestatin	Aldose reductase inhibitor		AKR1B1	Aldose reductase inhibitor
302	92.42	cp	BRD-A11007541	BCI-hydrochloride	Protein phosphatase inhibitor		DUSP1, DUSP6	Protein phosphatase inhibitor
309	92.2	cp	BRD-K60762818	desipramine	Tricyclic antidepressant		SLC6A2, SLC6A4, ADRA1A, ADRA1B, ADRA1D, ADRA2A, ADRA2B, ADRA2C, ADRB1, ADRB2, CHRM1, CHRM2, CHRM3, CHRM4, CHRM5, DRD2, HRH1, HTR1A, HTR2A, HTR2C, SMPD1	Tricyclic antidepressant
313	92.01	cp	BRD-K19220233	JNK-9L	JNK inhibitor		MAPK8	JNK inhibitor
321	91.75	cp	BRD-K83289131	CAY-10618	NAMPT inhibitor		NAMPT	NAMPT inhibitor
334	91.45	cp	BRD-K63923597	barasertib	Aurora kinase inhibitor		AURKB, AURKC	Aurora kinase inhibitor
338	91.28	cp	BRD-K10705233	GW-405833	Cannabinoid receptor agonist		CNR2	Cannabinoid receptor agonist
340	91.16	cp	BRD-K69837166	trap-101	Nociceptin/orphanin FQ (NOP) receptor antagonist		OPRL1	Nociceptin/orphanin FQ (NOP) receptor antagonist, Opioid receptor antagonist
344	91.07	cp	BRD-K50859149	sulfafurazole	Bacterial antifolate			Bacterial antifolate
346	90.99	cp	BRD-K01555864	dibenzoylmethane	Antineoplastic			Antineoplastic
348	90.91	cp	BRD-K22096725	ALW-II-49-7	Ephrin inhibitor		DDR1, EPHA2, EPHA4, EPHA7, EPHB2, EPHB4, EPHB6	Ephrin inhibitor
353	90.73	cp	BRD-K07403598	CAY-10470	NFkB pathway inhibitor		NFKB1, TNF	NFkB pathway inhibitor
358	90.64	cp	BRD-U51951544	ZG-10	JNK inhibitor		MAPK8	JNK inhibitor
362	90.51	cp	BRD-K05151076	ZK-164015	Estrogen receptor antagonist		ESR1, ESR2	Estrogen receptor antagonist
364	90.45	cp	BRD-K37194137	III606050	Cytochrome P450 inhibitor			Cytochrome P450 inhibitor
374	90.2	cp	BRD-K49657628	tyrphostin-AG-18	EGFR inhibitor		EGFR	EGFR inhibitor, Tyrosine kinase inhibitor
375	90.11	cp	BRD-K64800655	PHA-793887	CDK inhibitor		CDK1, CDK2, CDK4, CDK5, CCND1, CCNE1, CDK7, CDK9	CDK inhibitor
381	89.78	cp	BRD-A55484088	BNTX	Opioid receptor antagonist		OPRD1, OPRK1, OPRM1	Opioid receptor antagonist
383	89.72	cp	BRD-K03816923	rottlerin	MAP kinase inhibitor		KCNH2, PRKCD, TGM2	MAP kinase inhibitor, Protein kinase inhibitor
384	89.64	cp	BRD-A48570745	ivermectin	GABA receptor agonist		CHRNA7, GABRB3, GLRA3, P2RX7	GABA receptor agonist
385	89.64	cp	BRD-K12994359	valdecoxib	Cyclooxygenase inhibitor		PTGS2, CA12, CYP2C19	Cyclooxygenase inhibitor
387	89.56	cp	BRD-K05653692	DL-PDMP	Glucosyltransferase inhibitor		ASAH1, UGCG	Glucosyltransferase inhibitor
391	89.33	cp	BRD-K13390322	AT-7519	CDK inhibitor		CDK2, CDK5, CDK1, CDK4, CDK6, CDK9	CDK inhibitor, Cell cycle inhibitor
393	89.21	cp	BRD-K88868628	iodoacetic-acid	Cysteine peptidase inhibitor			Cysteine peptidase inhibitor
394	89.15	cp	BRD-K03109492	NSC-663284	CDC inhibitor		CDC25A, CDC25B, CDC25C	CDC inhibitor
400	88.93	cp	BRD-K97399794	quercetin	Polar auxin transport inhibitor		PIK3CG, AKR1B1, ATP5A1, ATP5B, ATP5C1, CYP2C8, EGFR, GAA, HCK, HIBCH, MAOA, PIM1, PTPN1, SCN5A, SIRT1, STK17B, UGT3A1, XDH	Polar auxin transport inhibitor
401	88.92	cp	BRD-K34154330	tracazolate	GABA receptor modulator		GABRA1	GABA receptor modulator
402	88.84	cp	BRD-K74761218	WT-171	HDAC inhibitor		HDAC6	HDAC inhibitor
404	88.74	cp	BRD-K42679050	Y-27152	Potassium channel activator		ABCC9, KCNJ8	Potassium channel activator
408	88.49	cp	BRD-K52751261	TAK-715	p38 MAPK inhibitor		MAPK14, TNF	p38 MAPK inhibitor
411	88.27	cp	BRD-K85503079	perospirone	Dopamine receptor antagonist		DRD2, HTR2A, DRD3, DRD4, HTR2C	Dopamine receptor antagonist, Serotonin receptor antagonist
412	88.27	cp	BRD-A71765365	mepireserpate	Catecholamine depleting sympatholytic		SLC18A2, SLC18A1	Catecholamine depleting sympatholytic
414	88.26	cp	BRD-K43860855	iobenguane	Antineoplastic			Antineoplastic
418	88.14	cp	BRD-K41731458	triclosan	Enoyl-[acyl-carrier-protein] reductase [NADH] inhibitor		DNMT1	Enoyl-[acyl-carrier-protein] reductase [NADH] inhibitor
419	88.11	cp	BRD-K19295594	gossypol	BCL inhibitor		BCL2, BCL2L1, MCL1, BCL2L2, CTGF, EGF	BCL inhibitor, MCL1 inhibitor
423	87.93	cp	BRD-A41304429	practolol	Adrenergic receptor antagonist		ADRB1	Adrenergic receptor antagonist
426	87.87	cp	BRD-A77299732	salubrinal	Eukaryotic translation initiation factor inhibitor		EIF2S1, SLC6A9	Eukaryotic translation initiation factor inhibitor
428	87.85	cp	BRD-A20239487	atenolol	Adrenergic receptor antagonist		ADRB1, ADRB2	Adrenergic receptor antagonist
435	87.68	cp	BRD-K50417881	eticlopride	Dopamine receptor antagonist		DRD2, DRD3, DRD4	Dopamine receptor antagonist
439	87.49	cp	BRD-K46424862	hymecromone	Monoamine oxidase inhibitor		MAOA	Monoamine oxidase inhibitor
440	87.48	cp	BRD-K98548675	parthenolide	NFkB pathway inhibitor		ADIPOR2, IKBKB, RELA	NFkB pathway inhibitor, Adiponectin receptor agonist
442	87.33	cp	BRD-K59753975	vindesine	Tubulin inhibitor		TUBB, TUBB1	Tubulin inhibitor
443	87.28	cp	BRD-A30437061	camptothecin	Topoisomerase inhibitor		TOP1, HIF1A	Topoisomerase inhibitor
444	87.24	cp	BRD-K26997899	SA-792574	Microtubule inhibitor		TUBB	Microtubule inhibitor
449	87.1	cp	BRD-A39522003	OMDM-2	FAAH inhibitor		GPR119	FAAH inhibitor
450	87.09	cp	BRD-K17415526	tyrphostin-AG-835	Protein tyrosine kinase inhibitor		EGFR	Protein tyrosine kinase inhibitor
457	86.93	cp	BRD-K14920963	erythrosine	Coloring agent			Coloring agent
460	86.81	cp	BRD-K21350491	phenamil	TRPV antagonist		PKD2L1	TRPV antagonist
465	86.65	cp	BRD-K34995470	SU-1498	VEGFR inhibitor		ERBB2, KDR	VEGFR inhibitor
466	86.63	cp	BRD-K92138166	mammea-a	other antibiotic			other antibiotic
467	86.62	cp	BRD-A43331270	niguldipine	Calcium channel blocker		ADRA1A, CACNA1C, ADRA1B, ADRA1D	Calcium channel blocker, Adrenergic receptor antagonist
472	86.39	cp	BRD-K04923131	GSK-3-inhibitor-IX	Glycogen synthase kinase inhibitor		ALOX5, GSK3A, GSK3B	Glycogen synthase kinase inhibitor, Lipoxygenase inhibitor
483	86.21	cp	BRD-A28105619	cucurbitacin-i	JAK inhibitor		JAK2, STAT3	JAK inhibitor, Lipocortin synthesis stimulant, STAT inhibitor
484	86.18	cp	BRD-K17561142	amiodarone	Potassium channel blocker		KCNH2, ADRB1, CACNA1H, CACNA2D2, CHRM3, CYP2C8, KCNA7, SCN5A	Potassium channel blocker
487	86.08	cp	BRD-K88759641	EMD-66684	Angiotensin receptor antagonist		AGTR1	Angiotensin receptor antagonist
496	85.87	cp	BRD-K81128206	edrophonium	Acetylcholinesterase inhibitor		ACHE, BCHE	Acetylcholinesterase inhibitor
498	85.82	cp	BRD-K20755323	SA-792728	Sphingosine kinase inhibitor		SPHK1, VCP	Sphingosine kinase inhibitor
502	85.68	cp	BRD-A65282128	cefazolin	Bacterial cell wall synthesis inhibitor		PON1, SLC22A8	Bacterial cell wall synthesis inhibitor
503	85.66	cp	BRD-K54095730	CMPD-1	p38 MAPK inhibitor		GNRHR, MAPK14	p38 MAPK inhibitor
513	85.04	cp	BRD-U66370498	androstanol	CAR antagonist		NR1I3	CAR antagonist
516	84.98	cp	BRD-A43940795	tetrahydropalmatine	Serotonin release inhibitor			Serotonin release inhibitor
523	84.79	cp	BRD-K99545815	PF-562271	Focal adhesion kinase inhibitor		PTK2, PTK2B	Focal adhesion kinase inhibitor
524	84.78	cp	BRD-K07888107	depudecin	HDAC inhibitor		HDAC1, HDAC2	HDAC inhibitor
527	84.76	cp	BRD-K01292756	pimozide	Dopamine receptor antagonist		DRD2, DRD3, CACNA1I, CALM1, HRH1, HTR1A, HTR2A, KCNA10, KCNH2	Dopamine receptor antagonist
528	84.73	cp	BRD-K89055274	alverine	Muscle relaxant		HTR1A	Muscle relaxant
535	84.4	cp	BRD-K04010869	prostaglandin-a1	HSP inducer			HSP inducer, NFkB pathway inhibitor
536	84.3	cp	BRD-A65440446	cimaterol	Adrenergic receptor agonist			Adrenergic receptor agonist
538	84.26	cp	BRD-K25504083	cytochalasin-d	Actin polymerization inhibitor		ACTB	Actin polymerization inhibitor
539	84.25	cp	BRD-K29733039	deforolimus	MTOR inhibitor		MTOR	MTOR inhibitor
540	84.1	cp	BRD-A54029483	IRL-2500	Endothelin receptor antagonist		EDNRB	Endothelin receptor antagonist
542	84.08	cp	BRD-A36318220	necrostatin-1	RIPK inhibitor		IDO1, KRR1, RIPK1	RIPK inhibitor
544	84.07	cp	BRD-K37456065	VU-0365114-2	M5 modulator		CHRM5	M5 modulator
550	83.87	cp	BRD-K35687265	ON-01910	PLK inhibitor		CDK1, FLT1, FYN, MCL1, PDGFRA, PLK1, PLK2, SRC	PLK inhibitor
551	83.87	cp	BRD-K53414658	tivozanib	VEGFR inhibitor		FLT1, FLT4, KDR, KIT, PDGFRA, PDGFRB	VEGFR inhibitor
552	83.81	cp	BRD-K86003836	flubendazole	Tubulin inhibitor		TUBB	Tubulin inhibitor
556	83.66	cp	BRD-K27737647	H-89	PKA inhibitor		PRKACA, GSG2, KCNA2, KCNA3, KCNA5, KCNAB2, KCNC1, KCNC2, KCNC3, KCNE1, KCNE2, KCNE3, KCNE4, KCNH1, KCNH2, KCNQ1, KCNQ2, KCNQ3, KCNQ5, KCNS3, PKIA	PKA inhibitor
557	83.66	cp	BRD-K55468218	spiperone	Dopamine receptor antagonist		ADRA1A, DRD2, DRD3, DRD4, HTR1A, HTR2A, HTR7, ADRA1B, ADRA1D, DRD1, DRD5, HTR1D, HTR2B, HTR2C, HTR6	Dopamine receptor antagonist
558	83.64	cp	BRD-K59419204	AM-281	Cannabinoid receptor antagonist		CNR1, CNR2, GPR55	Cannabinoid receptor antagonist
559	83.62	cp	BRD-K96778649	tyrphostin-47	EGFR inhibitor		EGFR	EGFR inhibitor
561	83.57	cp	BRD-A17819071	gedunin	HSP inhibitor		HSP90AA1	HSP inhibitor
564	83.49	cp	BRD-K02590140	O-2050	Cannabinoid receptor antagonist		CNR1	Cannabinoid receptor antagonist
569	83.13	cp	BRD-A17411484	carprofen	Cyclooxygenase inhibitor		PTGS2, PTGS1	Cyclooxygenase inhibitor
570	83.06	cp	BRD-A81772229	simvastatin	HMGCR inhibitor		HMGCR, CYP2C8, CYP3A4, CYP3A5, ITGB2	HMGCR inhibitor
574	82.97	cp	BRD-A02176148	tubaic-acid	Mitochondrial complex I inhibitor		MT-ND1	Mitochondrial complex I inhibitor, NADH-ubiquinone oxidoreductase (Complex I) inhibitor
575	82.86	cp	BRD-K72895815	SSR-69071	Leukocyte elastase inhibitor		ELANE	Leukocyte elastase inhibitor
580	82.67	cp	BRD-K12357156	AG-490	EGFR inhibitor		JAK2, JAK3, EGFR, STAT3	EGFR inhibitor, ErbB2 inhibitor, JAK inhibitor
581	82.65	cp	BRD-K12513978	fenbufen	Cyclooxygenase inhibitor		PTGS1, PTGS2	Cyclooxygenase inhibitor
586	82.56	cp	BRD-A59985574	topotecan	Topoisomerase inhibitor		TOP1, TOP1MT	Topoisomerase inhibitor
588	82.53	cp	BRD-K47869605	podophyllotoxin	Microtubule inhibitor		IGF1R, CASP3, TOP2A, TUBA4A, TUBB	Microtubule inhibitor, Tubulin inhibitor
595	82.13	cp	BRD-A42423104	benproperine	Antitussive			Antitussive
598	82.1	cp	BRD-K59962020	CHEMBL-374350	NFkB pathway inhibitor			NFkB pathway inhibitor
602	81.95	cp	BRD-K05434375	HA-1004	Calcium channel blocker			Calcium channel blocker
605	81.88	cp	BRD-A37052580	physostigmine	Acetylcholinesterase inhibitor		ACHE, BCHE	Acetylcholinesterase inhibitor, Cholinesterase inhibitor
607	81.81	cp	BRD-A55594068	vinblastine	Microtubule inhibitor		TUBB, JUN, TUBA1A, TUBD1, TUBE1, TUBG1	Microtubule inhibitor, Tubulin inhibitor
609	81.78	cp	BRD-A78360835	cercosporin	Photoactivated toxin			Photoactivated toxin
610	81.67	cp	BRD-A31204924	mitotane	Antineoplastic		CYP11B1, CYP11A1, CYP3A4, ESR1, FDX1	Antineoplastic
618	81.4	cp	BRD-K96471533	nitazoxanide	Pyruvate ferredoxin oxidoreductase inhibitor			Pyruvate ferredoxin oxidoreductase inhibitor
629	80.59	cp	BRD-K76568384	PHTPP	Estrogen receptor antagonist		ESR2	Estrogen receptor antagonist
630	80.53	cp	BRD-K56403959	ZK-756326	CC chemokine receptor ligand		CCR8	CC chemokine receptor ligand
632	80.3	cp	BRD-K09991945	GSK-3-inhibitor-II	PKC inhibitor		GSK3B	PKC inhibitor
633	80.27	cp	BRD-K19554809	MK-212	Serotonin receptor agonist		HTR2A, HTR2B, HTR2C	Serotonin receptor agonist
635	80.24	cp	BRD-K31238592	devazepide	CCK receptor antagonist		CCKAR, CCKBR, GAST	CCK receptor antagonist
643	79.92	cp	BRD-K34170797	fexaramine	FXR agonist		NR1H4	FXR agonist
644	79.89	cp	BRD-A08003242	rhodomyrtoxin-b	sodium fluorescein uptake inhibitor			sodium fluorescein uptake inhibitor
646	79.85	cp	BRD-K49810818	sorafenib	FLT3 inhibitor		RET, BRAF, FLT3, KDR, RAF1, FLT1, FLT4, KIT, DDR2, FGFR1, PDGFRB, CYP2B6, CYP2C8, CYP3A5, PDGFB, SLCO1B3	FLT3 inhibitor, KIT inhibitor, PDGFR receptor inhibitor, RAF inhibitor, VEGFR inhibitor, RET tyrosine kinase inhibitor
647	79.85	cp	BRD-K33882852	ZK-93423	Benzodiazepine receptor agonist		GABRA1, GABRA2, GABRA3, GABRA5, GABRB2, GABRG2	Benzodiazepine receptor agonist
652	79.68	cp	BRD-K17823458	danoprevir	HCV inhibitor			HCV inhibitor
655	79.57	cp	BRD-M30523314	vinorelbine	Tubulin inhibitor		TUBB	Tubulin inhibitor
656	79.56	cp	BRD-M45964048	verteporfin	Photosensitizing agent			Photosensitizing agent
660	79.44	cp	BRD-K83837640	JNJ-26854165	HDAC inhibitor		HDAC1, HDAC10, HDAC11, HDAC2, HDAC3, HDAC4, HDAC5, HDAC6, HDAC7, HDAC8, HDAC9, MDM2	HDAC inhibitor
661	79.44	cp	BRD-K05181463	L-741626	Dopamine receptor antagonist		DRD2, DRD3, DRD4, HTR2A, HTR2B	Dopamine receptor antagonist
662	79.31	cp	BRD-K74305673	IKK-2-inhibitor-V	IKK inhibitor		IKBKB	IKK inhibitor, NFkB pathway inhibitor
663	79.27	cp	BRD-A31007383	SDZ-WAG-994	Adenosine receptor agonist		ADORA1	Adenosine receptor agonist
664	79.21	cp	BRD-K18316707	O-1918	Cannabinoid receptor antagonist			Cannabinoid receptor antagonist
668	78.85	cp	BRD-K15600710	obatoclax	BCL inhibitor		BCL2, BCL2L1, MCL1	BCL inhibitor
675	78.66	cp	BRD-K76872913	benzanthrone	Aromatic hydrocarbon derivative			Aromatic hydrocarbon derivative
679	78.59	cp	BRD-K28453807	nitrocaramiphen	Cholinergic receptor antagonist			Cholinergic receptor antagonist
685	78.38	cp	BRD-K76840893	RS-17053	Adrenergic receptor antagonist		ADRA1A, ADRA1D	Adrenergic receptor antagonist
686	78.35	cp	BRD-K39120595	bithionol	Autotaxin inhibitor		ESR1, ESR2, MCL1	Autotaxin inhibitor
690	78.32	cp	BRD-A45498368	WYE-125132	MTOR inhibitor		MTOR, PIK3CA	MTOR inhibitor
693	78.26	cp	BRD-A72711497	lasalocid	Bacterial permeability inducer			Bacterial permeability inducer
699	78.15	cp	BRD-K02526760	QS-11	ARFGAP inhibitor		ARFGAP1	ARFGAP inhibitor
702	78	cp	BRD-K66206289	lobeline	Acetylcholine receptor antagonist		SLC18A2, CHRNA10, CHRNA4, CHRNA9, CHRNB2, OPRM1	Acetylcholine receptor antagonist
705	77.84	cp	BRD-K74402642	NSC-632839	Ubiquitin specific protease inhibitor		USP2, USP7, SENP2, USP1	Ubiquitin specific protease inhibitor
710	77.61	cp	BRD-K66874953	pifithrin-alpha	TP53 inhibitor		TP53	TP53 inhibitor
719	77.26	cp	BRD-A09722536	cyclophosphamide	DNA alkylating agent		BCL2, CYP2B6, CYP2C19, CYP3A5, LGALS1	DNA alkylating agent
722	77.03	cp	BRD-K79131256	albendazole	Anthelmintic		CYP1A2, CYP2J2, TUBA1A, TUBB, TUBB4B	Anthelmintic, Tubulin inhibitor
726	76.93	cp	BRD-A32349859	methyl-angolensate	Apoptosis inhibitor		HTR2B	Apoptosis inhibitor
731	76.83	cp	BRD-A74667430	etodolac	Cyclooxygenase inhibitor		PTGS2, PTGS1, RXRA, TRPV1	Cyclooxygenase inhibitor
734	76.72	cp	BRD-A70731303	avrainvillamide-analog-5	nucleophosmin inhibitor		NPM1	nucleophosmin inhibitor
737	76.64	cp	BRD-K20714604	RS-56812	Serotonin receptor partial agonist		HTR3A	Serotonin receptor partial agonist
739	76.54	cp	BRD-K32501161	vanoxerine	Dopamine uptake inhibitor		SLC6A3, MAOA, MAOB	Dopamine uptake inhibitor
741	76.5	cp	BRD-K03319035	maprotiline	Norepinephrine reuptake inhibitor		SLC6A2, ADRA1A, ADRA1B, ADRA1D, ADRA2A, ADRA2B, ADRA2C, CHRM1, CHRM2, CHRM3, CHRM4, CHRM5, DRD2, HRH1, HTR2A, HTR2C, HTR7	Norepinephrine reuptake inhibitor, Tricyclic antidepressant
743	76.3	cp	BRD-K13211965	L-741742	Dopamine receptor antagonist		DRD4, DRD3, SCN1A, SCN3A	Dopamine receptor antagonist
746	76.21	cp	BRD-A68281735	REV-5901	Leukotriene receptor antagonist		ALOX5	Leukotriene receptor antagonist, Lipoxygenase inhibitor
747	76.14	cp	BRD-K78599730	manumycin-a	Farnesyltransferase inhibitor		FNTA, IKBKB	Farnesyltransferase inhibitor, NFkB pathway inhibitor
753	75.92	cp	BRD-K15616905	CCCP	Mitochondrial oxidative phosphorylation uncoupler			Mitochondrial oxidative phosphorylation uncoupler
763	75.61	cp	BRD-K60230970	MG-132	Proteasome inhibitor		PSMB1	Proteasome inhibitor
768	75.39	cp	BRD-K38903228	hesperidin	Flavanone glycoside		CACNA1B	Flavanone glycoside
769	75.35	cp	BRD-K06426971	ryuvidine	Histone lysine methyltransferase inhibitor		CDK4, CDK2	Histone lysine methyltransferase inhibitor
775	75.14	cp	BRD-A50157456	terbutaline	Adrenergic receptor agonist		ADRB2	Adrenergic receptor agonist
777	75.11	cp	BRD-K51941867	LM-1685	Cyclooxygenase inhibitor		PTGS2	Cyclooxygenase inhibitor
780	75	cp	BRD-K31054881	BMY-7378	Adrenergic receptor antagonist		HTR1A, ADRA1D, ADRA1A, ADRA1B	Adrenergic receptor antagonist, Serotonin receptor antagonist
788	74.76	cp	BRD-K26664453	cytochalasin-b	Microtubule inhibitor		ACTB	Microtubule inhibitor
789	74.73	cp	BRD-K35573744	erbstatin-analog	EGFR inhibitor		EGFR	EGFR inhibitor
794	74.57	cp	BRD-K73395020	SA-1478088	-666		MMP12, MMP14, MMP2, MMP8, MMP9	-666
803	74.36	cp	BRD-K14550461	doxercalciferol	Vitamin D receptor agonist		VDR	Vitamin D receptor agonist
804	74.32	cp	BRD-K48168960	propylthiouracil	Thyroid peroxidase inhibitor		TPO, DIO1	Thyroid peroxidase inhibitor
810	73.99	cp	BRD-K68488863	ENMD-2076	FLT3 inhibitor		AURKA, FLT3, KDR, PDGFRA, SRC, CSF1R, EPHA1, FGFR1, FGFR2, FGFR3, FLT4, KIT, PTK2	FLT3 inhibitor, VEGFR inhibitor, Aurora kinase inhibitor
813	73.97	cp	BRD-K97118047	4,5,6,7-tetrabromobenzotriazole	Casein kinase inhibitor		CSNK2A1, AKT1, CHEK1, CSNK2A2, CSNK2B, GSK3B, LCK, MAP2K1, MAPK1, MAPK11, MAPK12, MAPK14, MAPK8, PRKCA, ROCK1, RPS6KB1, SGK1	Casein kinase inhibitor
814	73.96	cp	BRD-K22631935	neurodazine	Neurogenesis of non-pluripotent C2C12 myoblast inducer			Neurogenesis of non-pluripotent C2C12 myoblast inducer
815	73.96	cp	BRD-K42500029	CGP-57380	MAP kinase inhibitor		AURKB, LCK, MKNK1, MKNK2, SGK1	MAP kinase inhibitor
821	73.89	cp	BRD-K40530731	hyoscyamine	Acetylcholine receptor antagonist		CHRM1, CHRM2, CHRM3, CHRM4	Acetylcholine receptor antagonist
823	73.75	cp	BRD-A30590053	MR-16728	Acetylcholine release enhancer			Acetylcholine release enhancer, Acetylcholine release stimulant
829	73.45	cp	BRD-K47983010	BX-795	IKK inhibitor		PDPK1, CDK2, CHEK1, GSK3B, IKBKE, KDR, PDK1, TBK1	IKK inhibitor
833	73.34	cp	BRD-A50737080	CGK-733	ATR kinase inhibitor		ATM, ATR	ATR kinase inhibitor
849	72.77	cp	BRD-K26801045	pipamperone	Dopamine receptor antagonist		DRD2, HTR2A, HRH1, HTR1A, HTR1B, HTR1D	Dopamine receptor antagonist
851	72.64	cp	BRD-A22844106	tenoxicam	Cyclooxygenase inhibitor		PTGS2, PTGS1	Cyclooxygenase inhibitor
860	72.48	cp	BRD-K08640512	RS-100329	Adrenergic receptor antagonist		ADRA1A, ADRA1D	Adrenergic receptor antagonist
861	72.4	cp	BRD-K30296925	flavokavain-b	Antineoplastic		HIF1A	Antineoplastic
863	72.34	cp	BRD-K09132007	D-4476	TGF beta receptor inhibitor		CSNK1A1, CSNK1D, TGFB1	TGF beta receptor inhibitor
869	72.18	cp	BRD-A70649075	sulconazole	Sterol demethylase inhibitor			Sterol demethylase inhibitor
872	71.95	cp	BRD-A05186015	bupropion	Dopamine uptake inhibitor		SLC6A2, SLC6A3, CHRNA3, CYP2B6	Dopamine uptake inhibitor
874	71.91	cp	BRD-K17075857	chloroxine	Opioid receptor antagonist		OPRK1	Opioid receptor antagonist
878	71.75	cp	BRD-K94144010	cotinine	Nicotine metabolite			Nicotine metabolite
882	71.64	cp	BRD-K37865504	LY-2183240	FAAH inhibitor		FAAH	FAAH inhibitor
886	71.43	cp	BRD-K50324045	avrainvillamide-analog-6	nucleophosmin inhibitor		NPM1	nucleophosmin inhibitor
887	71.42	cp	BRD-K15916496	clotrimazole	Cytochrome P450 inhibitor		KCNN4, CYP3A4, CYP51A1, NR1I2, NR1I3, TRPM2, TRPM4, TRPM8	Cytochrome P450 inhibitor, Imidazoline receptor ligand
889	71.32	cp	BRD-K29113274	ketoconazole	Sterol demethylase inhibitor		AR, CYP19A1, CYP21A2, CYP2C19, CYP3A5, CYP3A7, KCNA10	Sterol demethylase inhibitor
899	71.13	cp	BRD-A82590476	SDZ-NKT-343	Tachykinin antagonist		TACR1	Tachykinin antagonist
907	70.83	cp	BRD-A38030642	cyclosporin-a	Calcineurin inhibitor		PPIA, ABCB11, CAMLG, CYP3A5, CYP3A7, FPR1, PPID, PPIF, PPP3CA, PPP3R2, SLC10A1, SLCO1B1, SLCO1B3	Calcineurin inhibitor
912	70.68	cp	BRD-K25079130	avrainvillamide-analog-4	nucleophosmin inhibitor		NPM1	nucleophosmin inhibitor
913	70.68	cp	BRD-K18799075	BAY-59-3074	Cannabinoid receptor partial agonist		CNR1, CNR2	Cannabinoid receptor partial agonist
916	70.49	cp	BRD-K06980535	promazine	Dopamine receptor antagonist		CHRM5, DRD2, ADRA1A, ADRA1B, ADRA1D, CHRM1, CHRM2, CHRM3, CHRM4, DRD1, DRD3, DRD4, HRH1, HTR2A, HTR2C	Dopamine receptor antagonist
923	70.18	cp	BRD-K72703948	ZM-447439	Aurora kinase inhibitor		AURKA, AURKB	Aurora kinase inhibitor
924	70.17	cp	BRD-K59469039	AG-879	Angiogenesis inhibitor		ERBB2, KDR, NTRK1	Angiogenesis inhibitor, Tyrosine kinase inhibitor, VEGFR inhibitor
927	69.74	cp	BRD-K69932463	AZD-8055	MTOR inhibitor		MTOR	MTOR inhibitor
931	69.57	cp	BRD-K17008822	BD-1008	Sigma receptor antagonist			Sigma receptor antagonist
933	69.5	cp	BRD-K59184148	SB-216763	Glycogen synthase kinase inhibitor		GSK3B, CCNA2, CDK2, GSK3A	Glycogen synthase kinase inhibitor
937	69.4	cp	BRD-A49225603	alimemazine	Histamine receptor agonist		HRH1	Histamine receptor agonist
941	69.14	cp	BRD-K74112339	acetohydroxamic-acid	Urease inhibitor			Urease inhibitor
948	68.76	cp	BRD-A65671304	candesartan	Angiotensin receptor antagonist		AGTR1, AGTR2	Angiotensin receptor antagonist
952	68.68	cp	BRD-K03557653	sappanone-a	Tyrosinase inhibitor			Tyrosinase inhibitor, Melanin inhibitor
954	68.61	cp	BRD-K89626439	sirolimus	MTOR inhibitor		MTOR, FKBP1A, CCR5, FGF2	MTOR inhibitor
956	68.6	cp	BRD-A62890442	3-methyl-GABA	GABA aminotransferase activator			GABA aminotransferase activator
957	68.36	cp	BRD-K16485616	mocetinostat	HDAC inhibitor		HDAC1, HDAC2, HDAC3, HDAC11	HDAC inhibitor
958	68.35	cp	BRD-A36217750	sulfinpyrazone	Uricosuric blocker		ABCC1, ABCC2, FPR1, SLC22A12	Uricosuric blocker
961	68.32	cp	BRD-A32836748	leu-enkephalin	Opioid receptor agonist		OPRD1, OPRM1	Opioid receptor agonist
963	68.26	cp	BRD-K41564320	purvalanol-b	Tyrosine kinase inhibitor		CDK2, CDK4, MAPK1, MAPK3, CDK5, SRPK2	Tyrosine kinase inhibitor
964	68.22	cp	BRD-K10016611	pyridine-2-aldoxime	Acetylcholinesterase inhibitor		ACHE, BCHE	Acetylcholinesterase inhibitor
971	67.98	cp	BRD-K76698671	HNHA	HDAC inhibitor		HDAC1	HDAC inhibitor
977	67.74	cp	BRD-K82357231	desloratadine	Histamine receptor antagonist		HRH1	Histamine receptor antagonist
978	67.74	cp	BRD-K00317371	RITA	MDM inhibitor		MDM2, TXNRD1, TXNRD2	MDM inhibitor
986	67.57	cp	BRD-K66412701	pazufloxacin	Topoisomerase inhibitor			Topoisomerase inhibitor
995	67.27	cp	BRD-K40255344	tyrphostin-A9	Protein tyrosine kinase inhibitor			Protein tyrosine kinase inhibitor, Tyrosine kinase inhibitor
997	67	cp	BRD-A12016240	LY-278584	Serotonin receptor antagonist		HTR3A	Serotonin receptor antagonist
1002	66.74	cp	BRD-K14767410	SC-560	Cyclooxygenase inhibitor		PTGS1	Cyclooxygenase inhibitor
1003	66.64	cp	BRD-K06854232	AM-580	Retinoid receptor agonist		RARA	Retinoid receptor agonist
1013	66.3	cp	BRD-K30867024	SB-216641	Serotonin receptor antagonist		HTR1B, HTR1D, HTR1A, HTR2A, HTR2B, HTR2C	Serotonin receptor antagonist
1017	66.22	cp	BRD-K62353524	DY-131	Estrogen receptor agonist		ESR2, ESRRB, ESRRG	Estrogen receptor agonist
1019	66.18	cp	BRD-A61858259	CAY-10415	Insulin sensitizer		INS	Insulin sensitizer
1021	66.13	cp	BRD-K28360340	TW-37	BCL inhibitor		BCL2, BCL2L1, MCL1	BCL inhibitor
1022	66.07	cp	BRD-A25576662	streptozotocin	DNA alkylating agent		SLC2A2	DNA alkylating agent
1024	65.96	cp	BRD-A41145729	methoprene-acid	Retinoid receptor agonist		NCOA2, NR1H3, RXRA, RXRB	Retinoid receptor agonist
1041	65.67	cp	BRD-K79145749	dibenzepin	Norepinephrine reuptake inhibitor			Norepinephrine reuptake inhibitor
1046	65.52	cp	BRD-K40645748	mefloquine	Adenosine receptor antagonist		ADORA2A, HBA1, PANX1	Adenosine receptor antagonist, Hemoglobin antagonist
1063	64.98	cp	BRD-K09907482	PRL-3-inhibitor-I	Tyrosine phosphatase inhibitor		PTP4A3	Tyrosine phosphatase inhibitor
1065	64.91	cp	BRD-K91623615	ABT-751	Tubulin inhibitor		TUBB	Tubulin inhibitor
1075	64.59	cp	BRD-K66766661	17-beta-estradiol	Estrogen receptor agonist		ESR1	Estrogen receptor agonist
1086	64.29	cp	BRD-K38477985	malonoben	Protein tyrosine kinase inhibitor		EGFR	Protein tyrosine kinase inhibitor
1087	64.29	cp	BRD-K17497770	butein	EGFR inhibitor		ACE, CXCL8, IL6, SIRT1, SRD5A1, SRD5A2, TNF	EGFR inhibitor, SRC inhibitor
1089	64.28	cp	BRD-K83794624	pirarubicin	Topoisomerase inhibitor		TOP2A	Topoisomerase inhibitor
1098	63.99	cp	BRD-K88551539	CAY-10585	HIF modulator		HIF1A	HIF modulator
1099	63.97	cp	BRD-A01295252	trans-7-hydroxy-pipat	Dopamine receptor ligand			Dopamine receptor ligand
1101	63.75	cp	BRD-K00486786	RO-08-2750	NGF binding inhibitor		NGFR, NGF	NGF binding inhibitor
1104	63.68	cp	BRD-K64614248	salicin	Anti-inflammatory			Anti-inflammatory
1106	63.59	cp	BRD-K23383398	T-0901317	LXR agonist		NR1H3, NR1H2, ABCA1, NCOA1, NCOA2, NR1I2, RORA, RORC, RXRB	LXR agonist, ABC transporter expression enhancer, ROR inverse agonist
1111	63.42	cp	BRD-K24681473	YM-155	Survivin inhibitor		BIRC5	Survivin inhibitor
1116	63.21	cp	BRD-K04710043	hexamethylenebisacetamide	AKT inhibitor			AKT inhibitor, Differentiation inducer, NFkB pathway inhibitor
1118	63.11	cp	BRD-A90311807	cilastatin	Dehydropeptidase inhibitor		DPEP1	Dehydropeptidase inhibitor
1120	63.07	cp	BRD-A07875874	cilnidipine	Calcium channel blocker		CACNA1B, CACNA1C	Calcium channel blocker
1123	62.96	cp	BRD-K48935217	epothilone	Microtubule inhibitor		TUBA1A, TUBA1B, TUBA1C, TUBA3C, TUBA4A, TUBA8, TUBB, TUBB1, TUBB3, TUBB4A, TUBB4B	Microtubule inhibitor
1127	62.88	cp	BRD-K69840642	ISOX	HDAC inhibitor		HDAC6	HDAC inhibitor
1129	62.82	cp	BRD-K82795137	loratadine	Histamine receptor antagonist		HRH1, CYP2C19, CYP3A5	Histamine receptor antagonist
1133	62.79	cp	BRD-K42748308	XE-991	Potassium channel blocker		KCNQ1, KCNQ2, KCNQ3, KCNQ4, KCNQ5	Potassium channel blocker
1134	62.77	cp	BRD-K66353228	zoxazolamine	Myorelaxant			Myorelaxant
1135	62.76	cp	BRD-K12539581	nocodazole	Tubulin inhibitor		HPGDS	Tubulin inhibitor
1136	62.72	cp	BRD-K21853356	RG-14620	EGFR inhibitor		EGFR	EGFR inhibitor
1142	62.49	cp	BRD-K40619305	larixinic-acid	Compound that interacts with metal centers			Compound that interacts with metal centers
1146	62.35	cp	BRD-A88774919	doxycycline	Bacterial 30S ribosomal subunit inhibitor		MMP8, MMP1	Bacterial 30S ribosomal subunit inhibitor, Metalloproteinase inhibitor
1149	62.27	cp	BRD-A80775386	hyperforin	Cyclooxygenase inhibitor		NR1I2, ALOX5, PTGS1, TRPC6	Cyclooxygenase inhibitor, Dopamine uptake inhibitor, Interleukin receptor antagonist, Lipoxygenase inhibitor, Serotonin reuptake inhibitor
1150	62.25	cp	BRD-K00603606	ticlopidine	Purinergic receptor antagonist		P2RY12, CYP2B6, CYP2C19	Purinergic receptor antagonist
1153	62.18	cp	BRD-K85119730	tolbutamide	ATP channel blocker		ABCC8, CYP2B6, CYP2C19, CYP2C8, KCNJ1, KCNJ11, KCNJ8	ATP channel blocker
1155	62.07	cp	BRD-K79092138	nitrofural	Bacterial DNA inhibitor			Bacterial DNA inhibitor
1159	62	cp	BRD-K79404599	enzastaurin	PKC inhibitor		PRKCB, AKT1, GSK3B, PRKCA, PRKCD, PRKCG	PKC inhibitor
1161	61.84	cp	BRD-A81177136	KN-62	Calcium-calmodulin dependent protein kinase inhibitor		AKT1, CAMK2A, CHEK1, LCK, MAPK1, MAPK11, MAPK12, MAPK14, MAPK8, P2RX7, PRKCA, ROCK1, RPS6KB1, SGK1	Calcium-calmodulin dependent protein kinase inhibitor, Purinergic receptor antagonist
1163	61.72	cp	BRD-K85015012	NNC-05-2090	GAT inhibitor		SLC6A11, SLC6A12, SLC6A13	GAT inhibitor, GABA uptake inhibitor
1172	61.44	cp	BRD-K63675182	triflupromazine	Dopamine receptor antagonist		HTR2B, CHRM1, CHRM2, CHRNA7, DRD1, DRD2	Dopamine receptor antagonist
1173	61.42	cp	BRD-K31912990	CGP-71683	Neuropeptide receptor antagonist		NPY5R	Neuropeptide receptor antagonist
1177	61.1	cp	BRD-K11129031	gemfibrozil	Lipoprotein lipase activator		PPARA, CYP2C8, LPL, SLCO1B1, SLCO1B3, SLCO2B1	Lipoprotein lipase activator
1182	60.89	cp	BRD-K20197062	SA-94315	Caspase inhibitor		CASP3	Caspase inhibitor
1184	60.77	cp	BRD-A65013509	oxybutynin	Acetylcholine receptor antagonist		CHRM3, CHRM1, CHRM2, CHRM4	Acetylcholine receptor antagonist
1185	60.68	cp	BRD-K18678457	ZD-7288	HCN channel blocker		HCN1, HCN2, HCN3, HCN4	HCN channel blocker
1191	60.52	cp	BRD-K68103045	CGS-20625	Benzodiazepine receptor agonist		GABRA1, GABRA2, GABRA3, GABRA5	Benzodiazepine receptor agonist, GABA benzodiazepine site receptor partial agonist
1192	60.51	cp	BRD-K17140735	SCH-79797	Proteasome inhibitor		F2R	Proteasome inhibitor
1194	60.48	cp	BRD-K13356952	methazolamide	Carbonic anhydrase inhibitor		CA1, CA2, CA4, CA7, CA12, CA14, INS	Carbonic anhydrase inhibitor
1195	60.33	cp	BRD-K13514097	everolimus	MTOR inhibitor		MTOR, CYP3A5, FKBP1A	MTOR inhibitor
1196	60.32	cp	BRD-K20920669	cromoglicic-acid	Immunosuppressant		KCNMA1, S100P	Immunosuppressant
1198	60.3	cp	BRD-K64310881	MW-STK33-3B	Potassium channel activator			Potassium channel activator
1203	60.06	cp	BRD-K74133369	oligomycin-a	ATP synthase inhibitor		ATP5A1	ATP synthase inhibitor, ATPase inhibitor
1204	59.99	cp	BRD-K64517075	heliomycin	ATP synthase inhibitor			ATP synthase inhibitor
1208	59.86	cp	BRD-K51816706	oxindole-I	VEGFR inhibitor		AKT1, KDR, PDPK1, RET	VEGFR inhibitor
1217	59.64	cp	BRD-K40175214	torin-1	MTOR inhibitor		MTOR, PIK3CA	MTOR inhibitor, PI3K inhibitor
1219	59.61	cp	BRD-A34751532	homosalate	HSP inducer			HSP inducer
1221	59.55	cp	BRD-A94413429	NTNCB	Neuropeptide receptor antagonist		NPY5R	Neuropeptide receptor antagonist
1223	59.49	cp	BRD-K21450440	benzthiazide	Carbonic anhydrase inhibitor		CA2, CA1, CA12, CA4, CA9, SLC12A3	Carbonic anhydrase inhibitor
1226	59.41	cp	BRD-A32949107	MRS-1845	Calcium channel blocker		ORAI1	Calcium channel blocker
1228	59.4	cp	BRD-K29950728	clomifene	Estrogen receptor antagonist		ESR1, AR	Estrogen receptor antagonist
1231	59.28	cp	BRD-K49404994	levetiracetam	Calcium channel blocker		SV2A, CACNA1B, SCN1A	Calcium channel blocker
1233	59.25	cp	BRD-A25775766	securinine	GABA receptor antagonist		GABRA1	GABA receptor antagonist, TP53 activator
1235	59.23	cp	BRD-K46212057	voriconazole	Cytochrome P450 inhibitor		CYP2C19, CYP51A1	Cytochrome P450 inhibitor
1238	59.04	cp	BRD-K55127134	fluphenazine	Dopamine receptor antagonist		DRD2, DRD1, CALM1, CHRNA7, DRD5, HRH1, HTR2A, HTR6, HTR7	Dopamine receptor antagonist
1239	59.01	cp	BRD-K11927976	ER-27319	Mediator release inhibitor		SYK	Mediator release inhibitor, SYK inhibitor
1245	58.79	cp	BRD-K40901640	cinanserin	Serotonin receptor antagonist		HTR2A	Serotonin receptor antagonist
1247	58.73	cp	BRD-K88701661	dimercaptosuccinic-acid	Chelating agent		DNMT1	Chelating agent
1248	58.73	cp	BRD-K48722833	iloperidone	Dopamine receptor antagonist		DRD2, HTR2A, HTR1A, HTR6, HTR7, ADRA1A, ADRA2C, DRD1, DRD3, DRD4, HRH1	Dopamine receptor antagonist, Serotonin receptor antagonist
1250	58.7	cp	BRD-A43150328	penicillic-acid	other antibiotic			other antibiotic
1251	58.67	cp	BRD-K13927029	retinol	Retinoid receptor ligand		ALDH1A1, ALDH1A2, ALDH1A3, DHRS3, DHRS4, LRAT, NR2C2, RBP1, RBP3, RDH11, RDH12, RDH13, RDH14, RDH5, RDH8, RETSAT, RHO, RLBP1, RXRA, RXRB, RXRG	Retinoid receptor ligand
1255	58.54	cp	BRD-K00627859	tubastatin-a	HDAC inhibitor		HDAC6	HDAC inhibitor
1260	58.46	cp	BRD-K51662849	ilomastat	Matrix metalloprotease inhibitor		ACAN, ADAM28, MMP1, MMP12, MMP13, MMP14, MMP2, MMP3, MMP8, MMP9	Matrix metalloprotease inhibitor
1261	58.44	cp	BRD-K27450477	EHNA	Adenosine deaminase inhibitor		ADA, PDE2A, ADORA2A	Adenosine deaminase inhibitor
1263	58.35	cp	BRD-K82823076	RO-15-4513	GABA benzodiazepine site receptor inverse agonist		GABRA1, GABRA2, GABRA3, GABRA5, GABRA4, GABRA6, GABRB2, GABRG2	GABA benzodiazepine site receptor inverse agonist
1272	58.06	cp	BRD-K50128260	sildenafil	Phosphodiesterase inhibitor		PDE5A, PDE6G, PDE6H, SLCO1B1, SLCO1B3	Phosphodiesterase inhibitor
1281	57.72	cp	BRD-K82109576	vincristine	Tubulin inhibitor		TUBB, TUBA4A	Tubulin inhibitor
1286	57.55	cp	BRD-K61177364	NBI-27914	CRF receptor antagonist		CRHR1	CRF receptor antagonist
1287	57.52	cp	BRD-K08132273	tyrphostin	EGFR inhibitor		ERBB2	EGFR inhibitor
1288	57.46	cp	BRD-A19248578	latrunculin-b	Actin polymerization inhibitor		ACTA1, MKL1, SPIRE2	Actin polymerization inhibitor, Unidentified pharmacological activity
1293	57.19	cp	BRD-K33551950	radicicol	HSP inhibitor		ACLY, DLAT, HSP90AB1, HSP90B1, MAP3K7, OPRM1, PDK3	HSP inhibitor
1296	57.08	cp	BRD-K54708045	nTZDpa	PPAR receptor agonist		PPARG	PPAR receptor agonist
1297	57.05	cp	BRD-K89997465	chlorpromazine	Dopamine receptor antagonist		DRD2, ADRA2A, ADRA2B, ADRA2C, DRD1, DRD3, DRD4, DRD5, HRH1, HTR1A, HTR2A, HTR2C, HTR6, HTR7, ADRA1A, ADRA1B, ADRA1D, CALM1, CHRM1, CHRM3, HRH4, HTR2B, KCNH2, KIF11, ORM1, ORM2, SMPD1, TRPC5	Dopamine receptor antagonist
1298	56.99	cp	BRD-K26241953	piceatannol	SYK inhibitor		ATP5A1, ATP5B, ATP5C1, IRF3, PTGS2, SIRT1, SYK, TYR	SYK inhibitor
1301	56.89	cp	BRD-A51382177	fosinopril	ACE inhibitor		ACE, ABCG2	ACE inhibitor
1303	56.82	cp	BRD-K50311478	tosyl-phenylalanyl-chloromethyl-ketone	Chymotrypsin inhibitor			Chymotrypsin inhibitor
1305	56.81	cp	BRD-K07691486	roscovitine	CDK inhibitor		CDK2, CDK9, CDK7, CDK1, CDK5	CDK inhibitor
1308	56.77	cp	BRD-K18036262	L-168049	Glucagon receptor antagonist		GCGR	Glucagon receptor antagonist
1314	56.47	cp	BRD-K73999723	telmisartan	Angiotensin receptor antagonist		AGTR1, PPARG, CYP2C19, CYP2J2, PPARA	Angiotensin receptor antagonist
1318	56.39	cp	BRD-K55454768	TAS-301	Calcium-calmodulin dependent protein kinase inhibitor		CAMK2A	Calcium-calmodulin dependent protein kinase inhibitor
1321	56.29	cp	BRD-A75455249	kavain	Calcium channel modulator		MTOR	Calcium channel modulator, Sodium channel blocker
1332	55.93	cp	BRD-K43796186	benzyl-quinazolin-4-yl-amine	EGFR inhibitor		EGFR	EGFR inhibitor
1337	55.78	cp	BRD-A73909368	dactinomycin	RNA polymerase inhibitor		POLR2A	RNA polymerase inhibitor
1350	55.45	cp	BRD-A45543382	metrizamide	Radiopaque medium			Radiopaque medium
1354	55.26	cp	BRD-K86600316	RS-79948	Adrenergic receptor antagonist			Adrenergic receptor antagonist
1355	55.15	cp	BRD-A34817987	itraconazole	Cytochrome P450 inhibitor		CYP3A5, CYP3A7, CYP51A1, KDR	Cytochrome P450 inhibitor
1360	55.08	cp	BRD-A29260609	acebutolol	Adrenergic receptor antagonist		ADRB1, ADRB2	Adrenergic receptor antagonist
1363	55.02	cp	BRD-A86044036	flurbiprofen	Cyclooxygenase inhibitor		PTGS1, PTGS2	Cyclooxygenase inhibitor
1365	54.95	cp	BRD-K74514084	pazopanib	KIT inhibitor		KDR, KIT, FLT1, FLT4, PDGFRB, PDGFRA, BRAF, CSF1R, CYP2B6, CYP2C8, CYP2E1, DDR2, FGF1, FGFR1, FGFR3, ITK, SH2B3	KIT inhibitor, PDGFR receptor inhibitor, VEGFR inhibitor
1372	54.76	cp	BRD-K28296557	AKT-inhibitor-IV	AKT inhibitor		AKT1	AKT inhibitor
1376	54.57	cp	BRD-K32292990	CGP-53353	EGFR inhibitor		EGFR, PRKCB	EGFR inhibitor, PKC inhibitor
1379	54.46	cp	BRD-A63836183	PD-123319	Angiotensin receptor antagonist		AGTR2	Angiotensin receptor antagonist
1381	54.44	cp	BRD-K53959060	indirubin	CDK inhibitor		CDK1, CDK5, CCNE1, CDK2, CDK4, CDK5R1, CDK9, GSK3A, GSK3B, LCK, LRRK1, LRRK2	CDK inhibitor, Glycogen synthase kinase inhibitor, Leucine rich repeat kinase inhibitor, SRC inhibitor, Serum/glucocorticoid regulated kinase inhibitor
1387	54.39	cp	BRD-K15567136	papaverine	Phosphodiesterase inhibitor		PDE10A, PDE4B, PDE5A	Phosphodiesterase inhibitor
1388	54.38	cp	BRD-K92492521	LY-255283	Leukotriene receptor antagonist		LTB4R, LTB4R2	Leukotriene receptor antagonist
1389	54.38	cp	BRD-A67605442	tetrahydrobiopterin	Nitric oxide stimulant		PAH, TH, DBH, NOS3, TPH1	Nitric oxide stimulant, Nitric oxide synthase stimulant, Phenylalanine 4-hydroxylase stimulant
1394	54.23	cp	BRD-K11634954	GBR-13069	Dopamine uptake inhibitor		SLC6A3	Dopamine uptake inhibitor
1395	54.22	cp	BRD-K97354755	SU-6656	SRC inhibitor		LYN, AURKB, AURKC, BRSK2, CALM1, CAMK2D, LCK, RET, SRC, YES1	SRC inhibitor
1401	53.98	cp	BRD-K50325075	UCL-2077	Slow after hyperpolarization channel blocker			Slow after hyperpolarization channel blocker
1402	53.91	cp	BRD-U01690642	acetyl-geranyl-cysteine	Isoprenylated protein methylation inhibitor			Isoprenylated protein methylation inhibitor
1405	53.73	cp	BRD-A07824748	flavanone	11-beta-HSD1 inhibitor		ADORA3, HSD11B1	11-beta-HSD1 inhibitor
1406	53.62	cp	BRD-K06878038	deferiprone	Chelating agent		CYP4F2	Chelating agent
1407	53.54	cp	BRD-K11801786	trimidox	Ribonucleotide reductase inhibitor		RRM1	Ribonucleotide reductase inhibitor
1416	53.22	cp	BRD-K24656285	farnesol	FXR agonist		MAOB, MVK, NR1H4	FXR agonist, Monoamine oxidase inhibitor, NFkB pathway activator, PPAR receptor agonist
1419	53.15	cp	BRD-A55913614	primaquine	Antimalarial		KRT7, NQO2	Antimalarial, DNA inhibitor
1420	53.14	cp	BRD-K78126613	menadione	Mitochondrial DNA polymerase inhibitor		AOX1, BGLAP, F10, F2, F7, F9, GGCX, NQO1, NQO2, PKM, PROC, PROS1, PROZ, VKORC1, VKORC1L1	Mitochondrial DNA polymerase inhibitor, Phosphatase inhibitor
1421	53.09	cp	BRD-K38449220	seneciphylline	Cytochrome P450 inhibitor			Cytochrome P450 inhibitor
1429	52.77	cp	BRD-K43389675	daunorubicin	RNA synthesis inhibitor		TOP2A, TOP2B	RNA synthesis inhibitor, Topoisomerase inhibitor
1430	52.72	cp	BRD-A77050075	heraclenol	Vitamin K antagonist			Vitamin K antagonist
1436	52.62	cp	BRD-K18194590	mephentermine	Adrenergic receptor agonist		ADRA1A, ADRA1B, ADRA1D, ADRA2A, ADRA2B, ADRA2C, ADRB1, ADRB2, ADRB3	Adrenergic receptor agonist
1440	52.51	cp	BRD-K73589491	nizatidine	Histamine receptor antagonist		HRH2	Histamine receptor antagonist
1441	52.46	cp	BRD-K76907295	VU-0418947-2	HIF modulator			HIF modulator
1442	52.46	cp	BRD-K04853698	LDN-193189	Serine/threonine kinase inhibitor		ACVR1, BMPR1A	Serine/threonine kinase inhibitor
1447	52.29	cp	BRD-U82589721	HG-5-113-01	Protein kinase inhibitor		ABL1, LTK, STK10	Protein kinase inhibitor
1451	52.11	cp	BRD-K15409150	penfluridol	T-type calcium channel blocker		CACNA1G, DRD1, DRD2	T-type calcium channel blocker
1455	52.08	cp	BRD-A88254928	salbutamol	Adrenergic receptor agonist		ADRB2, ADRB1	Adrenergic receptor agonist
1458	51.9	cp	BRD-K35128472	2-aminopurine	Serine/threonine kinase inhibitor			Serine/threonine kinase inhibitor
1461	51.81	cp	BRD-K10974103	diloxanide	Protein synthesis inhibitor			Protein synthesis inhibitor
1465	51.75	cp	BRD-K68143200	SA-792541	CDC inhibitor		CASP3, CDC25A, CDC25B	CDC inhibitor
1475	51.56	cp	BRD-K13571841	pepstatin	Aspartic protease inhibitor		CTSB, CTSD, CTSL, REN	Aspartic protease inhibitor
1478	51.48	cp	BRD-A54596827	solifenacin	Acetylcholine receptor antagonist		CHRM3, CHRM1, CHRM2, CHRM4, CHRM5	Acetylcholine receptor antagonist
1484	51.36	cp	BRD-K31471398	dihydrexidine	Dopamine receptor agonist		DRD1, DRD2, DRD3, DRD4, DRD5	Dopamine receptor agonist
1487	51.28	cp	BRD-A62525898	prednisone	Glucocorticoid receptor agonist		NR3C1, HSD11B1	Glucocorticoid receptor agonist
1490	51.16	cp	BRD-K86465814	HO-013	PPAR receptor agonist		PPARG	PPAR receptor agonist
1492	51.13	cp	BRD-K65331431	retinyl	vitamin analog			vitamin analog
1498	50.96	cp	BRD-K51967704	BIIB021	HSP inhibitor		AOX1, HSP90AA1	HSP inhibitor
1504	50.93	cp	BRD-K88871508	lisuride	Dopamine receptor agonist		DRD2, HTR2B, HTR2C, ADRA2A, ADRA2B, ADRA2C, DRD1, DRD3, DRD4, DRD5, HTR1A, HTR1B, HTR1D, HTR2A, ADRA1A, HRH1, HTR6	Dopamine receptor agonist
1505	50.92	cp	BRD-K81528515	nilotinib	ABL inhibitor		ABL1, KIT, BCR, CYP2B6, CYP2C8, DDR1, DDR2, PDGFRA	ABL inhibitor, BCR-ABL kinase inhibitor
1507	50.83	cp	BRD-K67277431	picotamide	Thromboxane receptor antagonist		TBXA2R, TBXAS1	Thromboxane receptor antagonist, Thromboxane synthase inhibitor
1517	50.58	cp	BRD-K94270326	ecopipam	Dopamine receptor antagonist		DRD1, DRD5, DRD2	Dopamine receptor antagonist
1518	50.57	cp	BRD-K26015241	ODQ	Guanylyl cyclase inhibitor		GUCY1A2, GUCY1A3, GUCY1B3	Guanylyl cyclase inhibitor
1520	50.57	cp	BRD-A34208323	VU-0404997-2	Glutamate receptor modulator		GRM4	Glutamate receptor modulator
1522	50.52	cp	BRD-K93480852	KN-93	Calcium-calmodulin dependent protein kinase inhibitor		CAMK2A	Calcium-calmodulin dependent protein kinase inhibitor
1525	50.42	cp	BRD-K45330754	diethylstilbestrol	Estrogen receptor agonist		ESR1, ESR2, ESRRG, ESRRB	Estrogen receptor agonist
1531	50.28	cp	BRD-K35629949	SR-27897	CCK receptor antagonist		CCKAR	CCK receptor antagonist
1538	50.1	cp	BRD-K59522102	piperine	Monoamine oxidase inhibitor		MAOA, MAOB, TRPV1	Monoamine oxidase inhibitor
1539	50.09	cp	BRD-K52721684	PCO-400	Potassium channel activator		ABCC9, KCNJ8	Potassium channel activator
1551	49.37	cp	BRD-K43764301	dexketoprofen	Cyclooxygenase inhibitor		CXCR1, PTGS1, PTGS2, SLC5A8	Cyclooxygenase inhibitor
1552	49.35	cp	BRD-K45542189	diethylcarbamazine	Lipoxygenase inhibitor		ALOX5, PTGS1	Lipoxygenase inhibitor
1557	49.23	cp	BRD-K55930204	phenytoin	Hydantoin antiepileptic		ABCB1, CYP2B6, CYP2C19, CYP3A4, SCN1A, SCN2A, SCN5A	Hydantoin antiepileptic
1558	49.2	cp	BRD-K92000912	AM-251	Cannabinoid receptor antagonist		CNR1, GPR18, GPR55	Cannabinoid receptor antagonist
1561	49.03	cp	BRD-K84175871	pseudoephedrine	Adrenergic receptor agonist		ADRA1A, ADRA2A, ADRB1, ADRB2, ATF1, ATF2, ATF3, ATF4, ATF5, ATF6, ATF7, CXCL8, FOS, HRH1, IL2, JDP2, JUN, NFATC1, SLC6A2, SLC6A3, SLC6A4, TNF	Adrenergic receptor agonist
1564	48.96	cp	BRD-K61829047	7b-cis	Exportin antagonist		XPO1	Exportin antagonist
1565	48.94	cp	BRD-K05901394	terguride	Dopamine receptor agonist		DRD2, HTR2A, HTR2B, ADRA1A, ADRA2A, ADRA2B, ADRA2C, DRD3, DRD4, HTR1A, HTR1B, HTR1D, HTR2C, PRL	Dopamine receptor agonist, Serotonin receptor antagonist
1567	48.9	cp	BRD-K19462402	buflomedil	Adrenergic receptor antagonist		CACNA1C	Adrenergic receptor antagonist, Calcium channel blocker
1574	48.64	cp	BRD-K02407574	parbendazole	Tubulin inhibitor		TUBB	Tubulin inhibitor
1575	48.58	cp	BRD-K83010055	VU-0415374-1	Glutamate receptor modulator		GRM4	Glutamate receptor modulator
1576	48.49	cp	BRD-K11911061	GR-127935	Serotonin receptor antagonist		HTR1B, HTR1D, HTR1A, HTR2A, HTR2C, HTR1E, HTR1F, HTR2B, HTR6	Serotonin receptor antagonist
1584	48.24	cp	BRD-K28667196	fillalbin	Increases arterial blood pressure			Increases arterial blood pressure
1589	48.12	cp	BRD-K31792052	pifithrin	Interleukin receptor antagonist			Interleukin receptor antagonist
1596	47.95	cp	BRD-A84134924	pancuronium	Acetylcholine receptor antagonist		CHRM2, CHRM3, CHRNA1, CHRNA2	Acetylcholine receptor antagonist
1602	47.8	cp	BRD-K36627727	tamibarotene	Retinoid receptor agonist		RARA, RARB	Retinoid receptor agonist
1605	47.72	cp	BRD-K93080877	Ala-Ala-Phe-CMK	Tripeptidyl peptidase inhibitor		TPP2	Tripeptidyl peptidase inhibitor
1606	47.71	cp	BRD-K12932420	YM-976	Phosphodiesterase inhibitor		PDE4A, PDE4B, PDE4C, PDE4D, TNF	Phosphodiesterase inhibitor
1611	47.59	cp	BRD-K70487031	flupentixol	Dopamine receptor antagonist		DRD2, DRD1, ADRA1A, CHRM1, DRD3, DRD5, HTR2A	Dopamine receptor antagonist
1616	47.43	cp	BRD-K43068349	AMG-9810	TRPV antagonist		TRPV1	TRPV antagonist
1618	47.38	cp	BRD-K02715688	hydrastine	Tyrosine hydroxylase inhibitor			Tyrosine hydroxylase inhibitor
1637	46.83	cp	BRD-K82255054	propofol	GABA receptor agonist		CYP2B6, FAAH, GABRA1, GABRA2, GABRA3, GABRA4, GABRA5, GABRA6, GABRB1, GABRB2, GABRB3, GABRD, GABRE, GABRG1, GABRG2, GABRG3, GABRP, GABRQ, SCN2A, SCN4A, TRPV1	GABA receptor agonist
1640	46.71	cp	BRD-K44899736	RO-16-6941	Monoamine oxidase inhibitor			Monoamine oxidase inhibitor
1642	46.69	cp	BRD-A83431637	resmethrin	Cytochrome P450 inhibitor			Cytochrome P450 inhibitor
1643	46.68	cp	BRD-K11373525	ZD-7155	Angiotensin receptor antagonist		AGTR1	Angiotensin receptor antagonist
1648	46.59	cp	BRD-A60197193	amisulpride	Dopamine receptor antagonist		DRD2, DRD3, HTR2A, HTR7	Dopamine receptor antagonist
1650	46.44	cp	BRD-K29582677	flunarizine	Calcium channel blocker		CACNA1G, CACNA1H, CACNA1I, CALM1, CYP2J2, HRH1	Calcium channel blocker
1651	46.43	cp	BRD-K98769987	flumazenil	Benzodiazepine receptor antagonist		GABRA1, GABRA2, GABRA3, GABRA5, GABRA4, GABRA6, GABRB1, GABRB2, GABRB3, GABRD, GABRE, GABRG1, GABRG2, GABRG3, GABRP, GABRQ	Benzodiazepine receptor antagonist
1662	46.32	cp	BRD-K70511574	sunitinib	PLK inhibitor		FLT3, KDR, KIT, FLT4, FLT1, PDGFRA, PDGFRB, RET, CSF1R, FGFR1	PLK inhibitor
1666	46.24	cp	BRD-K41903098	diphenoxylate	Opioid receptor agonist		OPRM1, OPRD1	Opioid receptor agonist
1668	46.16	cp	BRD-K63550407	erythromycin	NFkB pathway inhibitor		CYP3A4, MLNR	NFkB pathway inhibitor
1669	46.13	cp	BRD-K81855038	roxatidine	Histamine receptor antagonist		HRH2	Histamine receptor antagonist
1670	46.09	cp	BRD-K19796430	erismodegib	Smoothened receptor antagonist		SMO	Smoothened receptor antagonist
1675	45.94	cp	BRD-A09062839	amylocaine	Local anesthetic			Local anesthetic
1677	45.82	cp	BRD-K61341215	vecuronium	Acetylcholine receptor antagonist		CHRNA2	Acetylcholine receptor antagonist
1679	45.76	cp	BRD-A33447119	oxfendazole	Anthelmintic			Anthelmintic
1680	45.69	cp	BRD-A68929948	DAPT-GSI-IX	Gamma secretase inhibitor			Gamma secretase inhibitor
1683	45.59	cp	BRD-K97309399	thiothixene	Dopamine receptor antagonist		HTR2A, DRD1, DRD2, HRH1	Dopamine receptor antagonist
1685	45.42	cp	BRD-K23623876	decafluorobutane	Contrast agent		GRM5	Contrast agent
1694	45.13	cp	BRD-K45479396	BP-554	Serotonin receptor agonist		HTR1A	Serotonin receptor agonist
1696	45.07	cp	BRD-K13544237	r(-)-propylnorapomorphine	Dopamine receptor agonist		DRD2, DRD1, DRD3	Dopamine receptor agonist, TRPA1 modulator
1702	44.97	cp	BRD-K78122587	NNC-55-0396	T-type calcium channel blocker		CATSPER1, CATSPER2, CATSPER3, CATSPER4	T-type calcium channel blocker
1704	44.92	cp	BRD-A09094913	strychnine	Acetylcholine receptor antagonist		GLRA1, CHRM1, CHRM2, CHRM3, CHRM4, CHRM5, CHRNA10, CHRNA9, GLRA2, GLRA3, GLRB	Acetylcholine receptor antagonist
1709	44.8	cp	BRD-K10177585	PSB-11	Adenosine receptor antagonist		ADORA3, ADORA1, ADORA2A	Adenosine receptor antagonist
1717	44.52	cp	BRD-K51485625	ritonavir	HIV protease inhibitor		CYP3A4, CYP1A2, CYP2B6, CYP2C19, CYP3A5, CYP3A7	HIV protease inhibitor
1718	44.52	cp	BRD-A29437505	RWJ-21757	TLR agonist		TLR7	TLR agonist
1721	44.38	cp	BRD-K01815685	indole	aryl hydrocarbon receptor agonist		AHR, IDO1	aryl hydrocarbon receptor agonist
1722	44.37	cp	BRD-K33483813	actarit	Interleukin receptor agonist			Interleukin receptor agonist
1723	44.36	cp	BRD-K03384561	roquinimex	Angiogenesis inhibitor			Angiogenesis inhibitor, TNF production inhibitor
1724	44.36	cp	BRD-A77349281	RK-682	Tyrosine phosphatase inhibitor		HPSE, PTPN1	Tyrosine phosphatase inhibitor
1732	44.15	cp	BRD-A74771556	nikkomycin	Chitin inhibitor			Chitin inhibitor
1733	44.06	cp	BRD-K12260308	xanthoxyline	Antifungal			Antifungal
1737	44.02	cp	BRD-K83988098	alvespimycin	HSP inhibitor		HSP90AA1	HSP inhibitor
1740	43.98	cp	BRD-K62200014	anagrelide	Phosphodiesterase inhibitor		PDE3A	Phosphodiesterase inhibitor
1741	43.95	cp	BRD-K26674531	GR-235	Estrogen receptor agonist		ESR1, IKBKB, NR1H4, NR1I2, PGR	Estrogen receptor agonist, FXR antagonist, Progesterone receptor agonist
1749	43.55	cp	BRD-K46937689	phenazone	Cyclooxygenase inhibitor		PTGS1, PTGS2	Cyclooxygenase inhibitor
1752	43.48	cp	BRD-K53913732	SB-408124	Orexin receptor antagonist		HCRTR1, HCRTR2	Orexin receptor antagonist
1753	43.48	cp	BRD-A73581086	ergometrine	Adrenergic receptor agonist		ADRA1A, HTR1E, HTR2A	Adrenergic receptor agonist, Serotonin receptor agonist
1758	43.33	cp	BRD-K66788707	fludarabine	DNA synthesis inhibitor		ADA, DCK, POLA1, RRM1, RRM2	DNA synthesis inhibitor, DNA repair enzyme inhibitor, Purine antagonist
1759	43.32	cp	BRD-K92301463	16,16-dimethylprostaglandin-e2	Prostanoid receptor agonist		HPGD	Prostanoid receptor agonist
1761	43.28	cp	BRD-K59058766	chlorprothixene	Dopamine receptor antagonist		DRD2, CHRM1, CHRM2, CHRM3, CHRM4, CHRM5, DRD1, DRD3, HRH1, HTR2A, HTR2B, HTR2C	Dopamine receptor antagonist
1768	43.16	cp	BRD-K77175907	calcifediol	Vitamin D receptor agonist		VDR	Vitamin D receptor agonist
1769	43.15	cp	BRD-K09549677	mibefradil	T-type calcium channel blocker		CACNA1G, CACNA1H, CACNA1C, CACNA1I, ANO1, CACNA1D, CACNA1F, CACNA1S, CACNB1, CACNB2, CACNB3, CACNB4, CATSPER1, CATSPER2, CATSPER3, CATSPER4, CYP3A5, CYP3A7, SCN2A, SCN4A, SCN5A, SCN9A	T-type calcium channel blocker
1770	43.15	cp	BRD-A03816571	CP-55940	Cannabinoid receptor agonist		CNR1, CNR2, CXCR4, GPR55	Cannabinoid receptor agonist
1774	43.11	cp	BRD-A10420615	cyclopiazonic-acid	ATPase inhibitor		ATP2A1	ATPase inhibitor
1776	43.08	cp	BRD-K48692744	NU-1025	PARP inhibitor		PARP1	PARP inhibitor, DNA dependent protein kinase inhibitor
1777	43.07	cp	BRD-M16762496	PIK-75	DNA protein kinase inhibitor		PIK3CA, PIK3CB, PIK3CD, PIK3CG, PRKDC	DNA protein kinase inhibitor, PI3K inhibitor
1779	43.03	cp	BRD-K34776109	glimepiride	Insulin secretagogue		ABCC8, KCNJ11, KCNJ1	Insulin secretagogue
1783	42.92	cp	BRD-K03670461	tyrphostin-AG-82	EGFR inhibitor		EGFR, LCK	EGFR inhibitor
1787	42.74	cp	BRD-K99749624	linifanib	PDGFR receptor inhibitor		CSF1R, KDR, PDGFRB, FLT1, FLT3, FLT4, CSF1, KIT, PDGFRA, RET, TEK	PDGFR receptor inhibitor, VEGFR inhibitor
1792	42.49	cp	BRD-K92015269	GBR-12783	Dopamine uptake inhibitor			Dopamine uptake inhibitor
1796	42.32	cp	BRD-A52193669	withaferin-a	IKK inhibitor		ACHE, BCHE, IKBKB	IKK inhibitor
1801	42.27	cp	BRD-K46211610	tolazoline	Adrenergic receptor antagonist		ADRA2A, ADRA2B, ADRA2C, ADRA1A, HRH1, HRH2	Adrenergic receptor antagonist
1808	42.06	cp	BRD-K49669041	BX-912	Pyruvate dehydrogenase kinase inhibitor		PDPK1, AKT2, CDK2, CHEK1, GSK3B, KDR, PDK1	Pyruvate dehydrogenase kinase inhibitor
1809	41.97	cp	BRD-K60060639	methyllidocaine	antiarrhythmic medication			antiarrhythmic medication
1810	41.97	cp	BRD-K25905511	buddleoflavonoloside	Acetylcholinesterase inhibitor			Acetylcholinesterase inhibitor
1811	41.96	cp	BRD-K27665173	D-64406	PDGFR receptor inhibitor		FLT3, PDGFRA, PDGFRB	PDGFR receptor inhibitor
1812	41.93	cp	BRD-K70490179	rimcazole	Sigma receptor antagonist		SIGMAR1	Sigma receptor antagonist
1818	41.74	cp	BRD-K43405658	tyrphostin-AG-527	Protein tyrosine kinase inhibitor		EGFR	Protein tyrosine kinase inhibitor
1821	41.7	cp	BRD-A33084410	5'-guanidinonaltrindole	Opioid receptor antagonist			Opioid receptor antagonist
1827	41.62	cp	BRD-A13122391	triptolide	RNA polymerase inhibitor		CYP2C19, RELA	RNA polymerase inhibitor
1834	41.54	cp	BRD-K71103788	duloxetine	Serotonin reuptake inhibitor		SLC6A2, SLC6A4, SLC6A3, HTR2A, HTR2C, HTR6	Serotonin reuptake inhibitor, Norepinephrine reuptake inhibitor
1853	41.01	cp	BRD-A05352148	ipratropium	Acetylcholine receptor antagonist		CHRM1, CHRM2, CHRM3, CHRM4, CHRM5	Acetylcholine receptor antagonist
1854	40.99	cp	BRD-A02333338	cyclopamine	Smoothened receptor antagonist		SMO, DHH, IHH, PTCH1	Smoothened receptor antagonist
1855	40.95	cp	BRD-K20742498	RS-39604	Serotonin receptor antagonist		HTR4	Serotonin receptor antagonist
1857	40.91	cp	BRD-K68437527	EMF-bca1-60	caspase inhibitor			caspase inhibitor
1861	40.78	cp	BRD-A51820102	econazole	Bacterial cell wall synthesis inhibitor		CYP51A1, NPY1R, NPY2R, TRPM2, TRPV5	Bacterial cell wall synthesis inhibitor, Lanosterol demethylase inhibitor, Sterol demethylase inhibitor
1863	40.76	cp	BRD-K56596464	QX-314	Sodium channel blocker		MAPK14, TGFBR1	Sodium channel blocker
1870	40.57	cp	BRD-K52989797	clomipramine	Serotonin transporter inhibitor (SERT)		SLC6A4, SLC6A2, CYP2C19, GSTP1, HTR2A, HTR2B, HTR2C, SLC6A3	Serotonin transporter inhibitor (SERT)
1871	40.55	cp	BRD-A35912562	pregnenolone	Glutamate receptor modulator		CYP17A1, PGR, SULT2B1	Glutamate receptor modulator, Acetylcholine release enhancer, Dopamine release enhancer, GABA receptor negative allosteric modulator
1872	40.54	cp	BRD-K51313569	palbociclib	CDK inhibitor		CDK4, CDK6, CCND3	CDK inhibitor
1879	40.32	cp	BRD-A50311610	meclozine	CAR agonist		NR1I3, HRH1	CAR agonist
1881	40.27	cp	BRD-K88789588	letrozole	Aromatase inhibitor		CYP19A1	Aromatase inhibitor
1887	40.17	cp	BRD-K77625572	etomoxir	Carnitine palmitoyltransferase inhibitor		CPT1A, CPT1B	Carnitine palmitoyltransferase inhibitor
1888	40.12	cp	BRD-A11702965	chromomycin-a3	DNA binding agent			DNA binding agent
1897	39.89	cp	BRD-K21806131	tegaserod	Serotonin receptor partial agonist		HTR4, HTR2B, HTR2A, HTR2C	Serotonin receptor partial agonist
1905	39.71	cp	BRD-K85606544	neratinib	EGFR inhibitor		EGFR, ERBB2, ERBB4, KDR	EGFR inhibitor
1907	39.66	cp	BRD-K86434416	selegiline	Monoamine oxidase inhibitor		MAOB, MAOA, CYP2B6, CYP2C19	Monoamine oxidase inhibitor
1917	39.51	cp	BRD-A13084692	troglitazone	Insulin sensitizer		PPARG, ACSL4, AKR1B1, CCL2, CYP3A4, ESRRA, ESRRG, INS, SERPINE1, SLC29A1, TRPM3	Insulin sensitizer, PPAR receptor agonist
1918	39.48	cp	BRD-K94841585	emodic-acid	Laxative			Laxative
1922	39.4	cp	BRD-K24675965	LY-288513	CCK receptor antagonist		CCKBR	CCK receptor antagonist
1927	39.26	cp	BRD-K04833372	GSK-1904529A	IGF-1 inhibitor		IGF1R, INSR	IGF-1 inhibitor, IGF-1R inhibitor, Insulin receptor ligand
1930	39.2	cp	BRD-K31542390	mycophenolic-acid	Dehydrogenase inhibitor		IMPDH1, IMPDH2	Dehydrogenase inhibitor, Inositol monophosphatase inhibitor
1943	38.84	cp	BRD-K04430056	7-nitroindazole	nitric oxide synthase inhibitor		NOS1, NOS2, NOS3	nitric oxide synthase inhibitor
1944	38.8	cp	BRD-K49519144	LY-2140023	Glutamate receptor agonist		GRM3, GRM2	Glutamate receptor agonist
1945	38.79	cp	BRD-A14208071	oxyphenonium	Cholinergic receptor antagonist		CHRM1	Cholinergic receptor antagonist
1952	38.64	cp	BRD-K71512533	SNS-314	Aurora kinase inhibitor		AURKA, AURKB, AURKC	Aurora kinase inhibitor
1953	38.55	cp	BRD-K90333595	phentolamine	Adrenergic receptor antagonist		ADRA1A, ADRA2A, ADRA1B, ADRA1D, ADRA2B, ADRA2C	Adrenergic receptor antagonist
1956	38.49	cp	BRD-K77171813	proxyfan	Histamine receptor modulator		HRH3	Histamine receptor modulator
1961	38.34	cp	BRD-K17896185	FIT	Opioid receptor agonist		OPRD1	Opioid receptor agonist
1962	38.28	cp	BRD-K26521938	dinoprostone	Prostanoid receptor agonist		PTGER2, PTGER1, PTGER3, PTGER4, CATSPER1, CATSPER2, CATSPER3, CATSPER4, PTGDR, PTGDR2, PTGFR, TBXA2R	Prostanoid receptor agonist
1964	38.23	cp	BRD-K94689771	pinocembrin	CYP1B1 inhibitor		AR, CYP1B1, SRD5A1, SRD5A2	CYP1B1 inhibitor
1965	38.22	cp	BRD-K11905747	spectinomycin	Bacterial 30S ribosomal subunit inhibitor			Bacterial 30S ribosomal subunit inhibitor
1966	38.21	cp	BRD-K45158365	valsartan	Angiotensin receptor antagonist		AGTR1	Angiotensin receptor antagonist
1976	37.71	cp	BRD-A10303790	talampicillin	Bacterial cell wall synthesis inhibitor			Bacterial cell wall synthesis inhibitor
1978	37.68	cp	BRD-K66093087	FGIN-1-43	Benzodiazepine receptor agonist		TSPO	Benzodiazepine receptor agonist
1985	37.46	cp	BRD-A70407468	PSB-36	Adenosine receptor antagonist		ADORA1, ADORA2A, ADORA2B, ADORA3	Adenosine receptor antagonist
1986	37.44	cp	BRD-A78377521	monastrol	Kinesin-like spindle protein inhibitor		KIF11	Kinesin-like spindle protein inhibitor
1987	37.42	cp	BRD-K84709232	caffeic-acid	Lipoxygenase inhibitor		ALOX5, MIF, RELA, TNF	Lipoxygenase inhibitor, HIV integrase inhibitor, NFkB pathway inhibitor, Nitric oxide production inhibitor, PPAR receptor modulator, TNF production inhibitor, Tumor necrosis factor production inhibitor
1991	37.26	cp	BRD-K21667562	AM-404	Cyclooxygenase inhibitor		TRPV1, CNR1, CNR2, FAAH	Cyclooxygenase inhibitor, FAAH inhibitor, TRPV antagonist
1993	37.24	cp	BRD-K22947005	dexbrompheniramine	Histamine receptor antagonist		HRH1	Histamine receptor antagonist
1999	37.12	cp	BRD-A70449690	forskolin	Adenylyl cyclase activator		ADCY2, ADCY5, GNAS	Adenylyl cyclase activator
2002	37.03	cp	BRD-K10042277	desmethylclozapine	Acetylcholine receptor agonist		CHRM1, DRD2, DRD3, HTR2A	Acetylcholine receptor agonist
2003	37	cp	BRD-K34330170	rotenonic-acid	Retinoid receptor antagonist			Retinoid receptor antagonist
2004	36.99	cp	BRD-K56957086	dacinostat	HDAC inhibitor		HDAC1, HDAC2, HDAC3, HDAC4, HDAC5, HDAC6, HDAC7, HDAC8, HDAC9	HDAC inhibitor
2006	36.94	cp	BRD-A18579359	wiskostatin	Neural Wiskott-Aldrich syndrome protein inhibitor		WAS, WASL	Neural Wiskott-Aldrich syndrome protein inhibitor
2008	36.8	cp	BRD-K68246049	TTNPB	Retinoid receptor agonist		RARB, RARA, RARG	Retinoid receptor agonist
2020	36.45	cp	BRD-K19284129	salvinorin-a	Opioid receptor agonist		OPRK1, OPRD1, OPRM1	Opioid receptor agonist
2026	36.19	cp	BRD-K49294207	BIBU-1361	EGFR inhibitor		EGFR	EGFR inhibitor
2028	36.18	cp	BRD-K22193694	dioxybenzone	Topical sunscreen agent			Topical sunscreen agent
2029	36.17	cp	BRD-K93460210	lamotrigine	Serotonin receptor antagonist		SCN1A, SCN2A, SCN3A	Serotonin receptor antagonist, Sodium channel blocker
2036	36	cp	BRD-A53576514	orphenadrine	Acetylcholine receptor antagonist		CYP2B6, GRIN1, GRIN2D, GRIN3A, GRIN3B, HRH1, SCN10A, SLC6A2	Acetylcholine receptor antagonist
2038	35.97	cp	BRD-K10995081	perphenazine	Dopamine receptor antagonist		DRD2, CALM1, DRD1, HRH1, HTR2A, HTR2C, HTR6, HTR7	Dopamine receptor antagonist
2042	35.92	cp	BRD-K17743697	KB-R7943	Sodium/calcium exchange inhibitor		SLC8A1, TRPC3, TRPC5, TRPC6	Sodium/calcium exchange inhibitor
2045	35.82	cp	BRD-A63667919	methylergometrine	Dopamine receptor antagonist		DRD1, HTR1E, HTR1F, HTR2A, HTR2B, HTR2C	Dopamine receptor antagonist, Serotonin receptor antagonist
2048	35.78	cp	BRD-K26979635	NS-3694	Glutamate receptor antagonist		GRIK1	Glutamate receptor antagonist
2059	35.49	cp	BRD-K49890030	gavestinel	Glutamate receptor antagonist		GLRB	Glutamate receptor antagonist
2060	35.48	cp	BRD-K54233340	dorsomorphin	AMPK inhibitor		ACVR1, BMPR1A, BMPR1B, EPHA2, FKBP1A, FLT1, FLT3, KDR, LCK, MKNK1, PRKAA1, RPS6KA1, SRC	AMPK inhibitor
2063	35.35	cp	BRD-K44497846	enalapril	ACE inhibitor		ACE	ACE inhibitor
2067	35.27	cp	BRD-K04170657	psoromic-acid	Ras GTPase inhibitor			Ras GTPase inhibitor
2070	35.1	cp	BRD-A15034104	bergenin	Interleukin inhibitor		PTPN1	Interleukin inhibitor
2074	34.96	cp	BRD-K65285700	BRD-K65285700	Cannabinoid receptor agonist		CNR2	Cannabinoid receptor agonist
2077	34.89	cp	BRD-K24132293	piperlongumine	Glutathione transferase inhibitor			Glutathione transferase inhibitor
2081	34.84	cp	BRD-K00234327	RU-24969	Serotonin receptor agonist		HTR1A, HTR1B, HTR6, HTR1D, HTR2A, HTR2B, HTR2C, HTR5A	Serotonin receptor agonist
2082	34.74	cp	BRD-K90789829	nefazodone	Adrenergic inhibitor		HTR2A, SLC6A4, HTR2C, SLC6A2, ADRA1A, ADRA1B, ADRA2A, CYP3A4, CYP3A5, CYP3A7, HTR1A, SLC6A3	Adrenergic inhibitor, Norepinephrine reuptake inhibitor, Serotonin receptor antagonist, Serotonin reuptake inhibitor
2084	34.64	cp	BRD-K94512704	spiramide	Dopamine receptor antagonist		DRD2, HTR1A, HTR2A, HTR2B, HTR2C	Dopamine receptor antagonist, Serotonin receptor antagonist
2092	34.47	cp	BRD-K86301799	dipyridamole	Phosphodiesterase inhibitor		ADA, PDE5A, PDE10A, PDE4A, PDE7B, PDE8A, PDE8B, SLC29A1	Phosphodiesterase inhibitor
2093	34.42	cp	BRD-A93206962	L-755507	Adrenergic receptor agonist		ADRB3, ADRB1, ADRB2	Adrenergic receptor agonist
2095	34.4	cp	BRD-A41555725	chlortetracycline	Protein synthesis inhibitor			Protein synthesis inhibitor
2096	34.38	cp	BRD-K30743633	TCPOBOP	CAR agonist		NR1I3	CAR agonist
2100	34.27	cp	BRD-K45068323	W-13	Calmodulin antagonist		CALM1, MYLK, PDE1A	Calmodulin antagonist
2104	34.16	cp	BRD-K19533706	tranilast	Angiogenesis inhibitor		HPGDS, HRH1, IDO1, IFNG, IL10, IL2, IL4, SLC22A12, TGFB1, TNF, TRPV2	Angiogenesis inhibitor
2107	34.01	cp	BRD-K37846922	3,3'-diindolylmethane	CHK inhibitor		AHR, AR, CYP1A2, GUSB, IDO1	CHK inhibitor, Cytochrome P450 activator, Indoleamine 2,3-dioxygenase inhibitor
2113	33.82	cp	BRD-K21733600	rofecoxib	Cyclooxygenase inhibitor		PTGS2, CYP3A4, ELN	Cyclooxygenase inhibitor
2115	33.79	cp	BRD-K61401890	deguelin	NADH-ubiquinone oxidoreductase (Complex I) inhibitor		AKT1, PTGS2	NADH-ubiquinone oxidoreductase (Complex I) inhibitor
2116	33.78	cp	BRD-K63784565	BRD-K63784565	Topoisomerase inhibitor		TOP1	Topoisomerase inhibitor
2117	33.77	cp	BRD-A16332958	modafinil	Adrenergic receptor agonist		ADRA1B, CYP1A2, CYP2B6, CYP2C19, CYP3A4, CYP3A5, SLC6A3	Adrenergic receptor agonist
2118	33.73	cp	BRD-K03600606	catechin	Beta secretase inhibitor		BACE1, CA1, CA12, CA14, CA2, CA4, CA6, CA9, FASN, PTGS1, SCN5A	Beta secretase inhibitor, Fatty acid synthase inhibitor, LDL antioxidant
2122	33.64	cp	BRD-K48932581	cetraxate	Mucus protecting agent		GAST	Mucus protecting agent
2126	33.59	cp	BRD-K43880410	pregnenolone	glutamate receptor modulator		CYP17A1, PGR, SULT2B1	glutamate receptor modulator
2131	33.39	cp	BRD-K43330982	JTE-013	Lysophospholipid receptor antagonist		S1PR2, P2RY10	Lysophospholipid receptor antagonist
2132	33.34	cp	BRD-A13946108	sulindac	Cyclooxygenase inhibitor		AKR1B1, PTGS1, PTGS2, MAPK3, PPARD, PTGDR2	Cyclooxygenase inhibitor
2149	32.66	cp	BRD-K47278471	diphenhydramine	Histamine receptor antagonist		HRH1	Histamine receptor antagonist
2152	32.64	cp	BRD-K33818169	GW-3965	LXR agonist		NR1H2, NR1H3, ABCA1	LXR agonist, ABC transporter expression enhancer
2154	32.6	cp	BRD-K62289640	lylamine	Cannabinoid receptor agonist		CNR1	Cannabinoid receptor agonist
2155	32.58	cp	BRD-K75641298	metoclopramide	Dopamine receptor antagonist		DRD2, HTR3A, HTR4, CHRM1, HTR3B	Dopamine receptor antagonist, Serotonin receptor antagonist
2156	32.56	cp	BRD-K83023055	GR-135531	Melatonin receptor agonist			Melatonin receptor agonist
2160	32.4	cp	BRD-A90799790	isradipine	Calcium channel blocker		CACNA1C, CACNA1D, CACNA2D1, CACNA1F, CACNA1H, CACNA1S, CACNA2D2, CACNB2	Calcium channel blocker
2161	32.39	cp	BRD-A83326220	brazilin	Nitric oxide production inhibitor			Nitric oxide production inhibitor
2164	32.37	cp	BRD-K88568253	iproniazid	Monoamine oxidase inhibitor		MAOA, MAOB	Monoamine oxidase inhibitor
2181	31.92	cp	BRD-A65145453	ATPA	Glutamate receptor agonist		GRIK1, GRIA2	Glutamate receptor agonist
2185	31.79	cp	BRD-K75958195	pizotifen	Serotonin receptor antagonist		HTR2A, HTR1A, HTR2C	Serotonin receptor antagonist
2187	31.65	cp	BRD-K63913457	eicosatrienoic-acid	Vasodilator			Vasodilator
2189	31.63	cp	BRD-K68620903	dydrogesterone	Progesterone receptor agonist		PGR	Progesterone receptor agonist
2192	31.58	cp	BRD-A66199457	asiaticoside	Antineoplastic			Antineoplastic
2194	31.56	cp	BRD-K19360254	ergocornine	Dopamine receptor agonist		DRD2	Dopamine receptor agonist
2196	31.52	cp	BRD-K18905250	ST-91	Adrenergic receptor agonist			Adrenergic receptor agonist
2201	31.44	cp	BRD-K97056771	HY-11007	BCR-ABL kinase inhibitor		ABL1, BCR	BCR-ABL kinase inhibitor
2203	31.4	cp	BRD-A30815329	felodipine	Calcium channel blocker		CACNA1C, CACNA1D, CACNA1H, CACNA1S, CACNA2D1, CACNA2D2, CACNB2, CALM1, CFTR, NR3C2, PDE1A, PDE1B, TNNC1, TNNC2	Calcium channel blocker
2205	31.31	cp	BRD-K14693417	cinchonine	P-glycoprotein inhibitor		CYP2D6	P-glycoprotein inhibitor
2213	31.03	cp	BRD-K47780086	penciclovir	DNA directed DNA polymerase inhibitor			DNA directed DNA polymerase inhibitor
2214	31.03	cp	BRD-K67298865	SB-431542	TGF beta receptor inhibitor		TGFBR1, ACVR1C, ACVR1B	TGF beta receptor inhibitor
2218	30.92	cp	BRD-K38436528	imipramine	Norepinephrine reuptake inhibitor		SLC6A2, SLC6A4, CHRM2, ADRA1A, ADRA1B, ADRA1D, CHRM1, CHRM3, CHRM4, CHRM5, CYP2C19, DRD1, DRD2, DRD5, HRH1, HTR1A, HTR2A, HTR2C, HTR6, HTR7, KCND2, KCND3, KCNH1, KCNH2, SLC6A3	Norepinephrine reuptake inhibitor, Serotonin reuptake inhibitor
2219	30.9	cp	BRD-K89210380	biotin	Vitamin B		ACACA, ACACB, HLCS, MCCC1, MCCC2, PC, PCCA, PCCB, SLC5A6	Vitamin B
2222	30.83	cp	BRD-K28137194	loreclezole	GABA receptor agonist		GABRB2, GABRB3	GABA receptor agonist
2226	30.8	cp	BRD-A65076780	dihydroergocristine	Adrenergic receptor antagonist		HTR2A, ADRA1A, ADRB1, DRD1, DRD2, DRD3, DRD4, DRD5, HTR1A, HTR3A, HTR4, HTR5A, HTR6, HTR7	Adrenergic receptor antagonist, Prolactin inhibitor
2229	30.76	cp	BRD-A26032986	zaldaride	Calmodulin antagonist		CALM1	Calmodulin antagonist
2233	30.67	cp	BRD-K70557564	zosuquidar	P-glycoprotein inhibitor		ABCB1, ABCB4	P-glycoprotein inhibitor
2236	30.62	cp	BRD-K21936341	oxotremorine	Acetylcholine receptor agonist		CHRM2, CHRM1, CHRM3, CHRM4	Acetylcholine receptor agonist, Cholinergic receptor agonist
2237	30.62	cp	BRD-K08273968	griseofulvin	Tubulin inhibitor		KRT12	Tubulin inhibitor
2243	30.49	cp	BRD-K97061094	azacyclonol	Histamine receptor antagonist		HRH1	Histamine receptor antagonist
2246	30.41	cp	BRD-A96107863	nisoldipine	Calcium channel blocker		CACNA1C, CACNA1D, CACNA1S, CACNA2D1, CACNB2, CYP3A5	Calcium channel blocker
2248	30.32	cp	BRD-K63089472	farnesylthioacetic-acid	Inhibitor of methyl esterification of farnesylated proteins			Inhibitor of methyl esterification of farnesylated proteins
2252	30.21	cp	BRD-K70778732	trazodone	Adrenergic receptor antagonist		HTR2A, HTR2C, SLC6A4, ADRA1A, ADRA2A, HRH1, HTR1A, HTR2B	Adrenergic receptor antagonist, Serotonin receptor antagonist, Serotonin reuptake inhibitor
2257	30.18	cp	BRD-K28115081	apafant	Platelet activating factor receptor antagonist		PTAFR	Platelet activating factor receptor antagonist
2259	30.14	cp	BRD-K92731339	perindopril	ACE inhibitor		ACE	ACE inhibitor
2267	29.91	cp	BRD-K13819402	desoxypeganine	Acetylcholinesterase inhibitor		ACHE, MAOA	Acetylcholinesterase inhibitor, Monoamine oxidase inhibitor
2271	29.86	cp	BRD-A02710418	meptazinol	Opioid receptor agonist		BCHE	Opioid receptor agonist
2272	29.86	cp	BRD-K16478699	PLX-4720	RAF inhibitor		BRAF, KDR	RAF inhibitor
2273	29.84	cp	BRD-K17705806	JTC-801	Opioid receptor antagonist		OPRL1	Opioid receptor antagonist
2275	29.82	cp	BRD-K63945320	dihydrosamidin	Phospholipase inhibitor			Phospholipase inhibitor, Nitric oxide production inhibitor, Platelet activating factor receptor antagonist
2279	29.8	cp	BRD-K14993104	bemegride	Chemoreceptor agonist		GABRA1	Chemoreceptor agonist
2282	29.75	cp	BRD-K06198550	isorotenone	Mitochondrial complex I inhibitor		MT-ND1	Mitochondrial complex I inhibitor, NADH-ubiquinone oxidoreductase (Complex I) inhibitor
2285	29.69	cp	BRD-K33211335	dextromethorphan	Glutamate receptor antagonist		SIGMAR1, CHRNA2, CHRNA3, CHRNA4, CHRNA7, CHRNB2, CHRNB4, CYBA, CYBB, CYP3A5, GRIN1, GRIN3A, NCF1, NCF2, NCF4, OPRD1, OPRK1, OPRM1, PGRMC1, RAC1, RAC2, SLC6A2, SLC6A4	Glutamate receptor antagonist, Sigma receptor agonist
2297	29.42	cp	BRD-K14536225	piceid	Glucosidase inhibitor		GAA, XDH	Glucosidase inhibitor
2300	29.4	cp	BRD-K36198571	WAY-170523	Metalloproteinase inhibitor		MMP13	Metalloproteinase inhibitor
2301	29.38	cp	BRD-K41567364	SB-334867	Orexin receptor antagonist		HCRTR1, HCRTR2	Orexin receptor antagonist
2302	29.38	cp	BRD-K74195153	irsogladine	Phosphodiesterase inhibitor		PDE4A	Phosphodiesterase inhibitor
2307	29.31	cp	BRD-K07303502	arachidonyl-trifluoro-methane	Cytosolic phospholipase inhibitor		PLA2G4A	Cytosolic phospholipase inhibitor
2308	29.29	cp	BRD-K83322645	L-693403	Sigma receptor agonist		DRD2, SIGMAR1	Sigma receptor agonist, Sigma receptor antagonist
2312	29.24	cp	BRD-K73196317	urapidil	Adrenergic receptor antagonist		HTR1A	Adrenergic receptor antagonist
2316	29.15	cp	BRD-K06543683	bisindolylmaleimide-ix	CDK inhibitor		SIRT1, AKT1, GSK3B, LCK, LRRK2, MAPK1, MAPK11, MAPK12, MAPK14, MAPK8, PRKCA, ROCK1, RPS6KB1, SIRT2	CDK inhibitor, PKC inhibitor
2318	29.1	cp	BRD-K98493452	honokiol	AKT inhibitor		ALOX5, PTGS1, PTGS2	AKT inhibitor
2320	29.1	cp	BRD-A61392169	eliprodil	Glutamate receptor antagonist		GRIN1, GRIN2B	Glutamate receptor antagonist
2322	29.06	cp	BRD-K67100011	pivmecillinam	Bacterial cell wall synthesis inhibitor			Bacterial cell wall synthesis inhibitor
2323	29.05	cp	BRD-K93880783	stavudine	DNA directed DNA polymerase inhibitor			DNA directed DNA polymerase inhibitor, Reverse transcriptase inhibitor
2328	28.93	cp	BRD-K70883034	nimetazepam	GABA receptor agonist		GABRA1, GABRA2, GABRA3, GABRA5	GABA receptor agonist
2331	28.92	cp	BRD-K82562631	tolmetin	Cyclooxygenase inhibitor		PTGS2, PTGS1	Cyclooxygenase inhibitor
2333	28.85	cp	BRD-K36638830	anabasine	Acetylcholine receptor agonist			Acetylcholine receptor agonist
2343	28.31	cp	BRD-K35960502	niclosamide	DNA replication inhibitor		STAT3	DNA replication inhibitor, STAT inhibitor
2344	28.29	cp	BRD-K11636097	JNJ-7706621	CDK inhibitor		CDK1, CDK2, AURKA, AURKB	CDK inhibitor
2345	28.28	cp	BRD-K07888196	tyrphostin-AG-538	IGF-1 inhibitor		EGFR	IGF-1 inhibitor
2349	28.21	cp	BRD-K16977723	PP-3	EGFR inhibitor			EGFR inhibitor
2351	28.19	cp	BRD-K87909389	alvocidib	CDK inhibitor		CDK2, CDK4, CDK1, CDK6, CDK7, CDK9, CDK5, CDK8, EGFR, PYGM, BCL2, BIRC5, CCNT1, MCL1, XIAP	CDK inhibitor
2354	28.13	cp	BRD-K80725632	lavendustin-c	EGFR inhibitor		CAMK2A, EGFR, SRC	EGFR inhibitor
2355	28.12	cp	BRD-A18497530	5-iodotubercidin	Adenosine kinase inhibitor		MAPK3, ADK, CSNK1G2, GSG2, LRRK2	Adenosine kinase inhibitor
2375	27.74	cp	BRD-K09778810	FGIN-1-27	Inositol monophosphatase inhibitor		TSPO	Inositol monophosphatase inhibitor
2377	27.6	cp	BRD-K87048468	RS-102221	Serotonin receptor antagonist		HTR2C, HTR2A, HTR2B	Serotonin receptor antagonist
2378	27.58	cp	BRD-K42098891	protriptyline	Tricyclic antidepressant		SLC6A2, SLC6A4	Tricyclic antidepressant
2380	27.54	cp	BRD-K80639402	SB-258585	Serotonin receptor antagonist		HTR6	Serotonin receptor antagonist
2383	27.51	cp	BRD-K52020312	metronidazole	DNA inhibitor		CYP2C8, CYP2E1, CYP3A5, CYP3A7	DNA inhibitor, Antiprotozoal
2388	27.39	cp	BRD-K55991774	BAS-09104376	HIV integrase inhibitor			HIV integrase inhibitor
2400	27.03	cp	BRD-A50675702	fipronil	GABA gated chloride channel blocker			GABA gated chloride channel blocker, Chloride channel blocker
2405	26.83	cp	BRD-K84955386	hyperoside	Glucosidase inhibitor		ACE, AKR1B1, GAA	Glucosidase inhibitor
2408	26.7	cp	BRD-K49945136	GR-113808	Serotonin receptor antagonist		HTR4	Serotonin receptor antagonist
2412	26.65	cp	BRD-K31987754	oleylethanolamide	Cannabinoid receptor agonist		GPR119, CNR1, GPR55, KCND3, PPARA	Cannabinoid receptor agonist, Potassium channel blocker, Glucose dependent insulinotropic receptor agonist
2413	26.63	cp	BRD-K94379058	BML-190	Cannabinoid receptor inverse agonist		CNR2	Cannabinoid receptor inverse agonist
2415	26.52	cp	BRD-A31575449	CGP-20712	Adrenergic receptor antagonist		ADRB1, ADRB3	Adrenergic receptor antagonist
2416	26.52	cp	BRD-K17868609	BRL-54443	Serotonin receptor agonist		HTR1E, HTR1F	Serotonin receptor agonist
2418	26.49	cp	BRD-K80725821	RS-16566	Serotonin receptor antagonist			Serotonin receptor antagonist
2420	26.48	cp	BRD-K78278890	NM-PP1	Mutant kinase inhibitor		CAMK2A, LCK, MAPK8, PRKACA, RIPK2, SRC	Mutant kinase inhibitor
2423	26.38	cp	BRD-K94441233	mevastatin	HMGCR inhibitor		HMGCR	HMGCR inhibitor
2429	26.12	cp	BRD-K72726508	arcyriaflavin-a	CDK inhibitor		CCND1, CCNE1, CDK2, CDK4	CDK inhibitor
2430	26.11	cp	BRD-K55748775	SCH-28080	ATPase inhibitor		ATP4A	ATPase inhibitor
2439	25.91	cp	BRD-A75368507	demeclocycline	Bacterial 30S ribosomal subunit inhibitor			Bacterial 30S ribosomal subunit inhibitor
2443	25.85	cp	BRD-A79314293	cephalosporanic-acid	Bacterial cell wall synthesis inhibitor			Bacterial cell wall synthesis inhibitor
2446	25.77	cp	BRD-A39255369	DCPIB	Chloride channel blocker		SLC1A2	Chloride channel blocker, Gap junction modulator, Glutamate inhibitor
2448	25.73	cp	BRD-K08619838	tremorine	Acetylcholine receptor agonist			Acetylcholine receptor agonist
2451	25.5	cp	BRD-K80325895	eicosadienoic-acid	-666			-666
2459	25.38	cp	BRD-K07117950	imperatorin	CDK inhibitor		ACHE, HTR7	CDK inhibitor
2460	25.37	cp	BRD-K52522949	NCH-51	HDAC inhibitor		HDAC1, HDAC10, HDAC11, HDAC2, HDAC3, HDAC4, HDAC5, HDAC6, HDAC7, HDAC8, HDAC9	HDAC inhibitor
2461	25.34	cp	BRD-M41783010	acamprosate	Glutamate receptor antagonist		GABRA1, GABRA2, GABRA3, GABRA4, GABRA5, GABRA6, GABRB1, GABRB2, GABRB3, GABRD, GABRE, GABRG1, GABRG2, GABRG3, GABRP, GABRQ, GRIN1, GRIN2A, GRIN2B, GRIN2C, GRIN2D, GRIN3A, GRIN3B, GRM5	Glutamate receptor antagonist
2474	25.22	cp	BRD-A62025033	temsirolimus	MTOR inhibitor		MTOR, PTEN	MTOR inhibitor
2476	25.17	cp	BRD-K00959089	thenoyltrifluoroacetone	Chelating agent		CES1, PPARA, SDHA	Chelating agent
2484	25.03	cp	BRD-A72703248	SKF-96365	Calcium channel blocker		CYP3A4, TRPC1, PKD2, TRPC3, TRPC4, TRPC5, TRPV2	Calcium channel blocker
2485	25.01	cp	BRD-K66019333	oxantel	Anthelmintic			Anthelmintic
2494	24.76	cp	BRD-A25004090	erastin	Ion channel antagonist		VDAC2	Ion channel antagonist
2498	24.71	cp	BRD-A72758037	asiatic-acid	Apoptosis stimulant		PYGM	Apoptosis stimulant
2502	24.57	cp	BRD-K64514229	toltrazuril	Antiprotozoal			Antiprotozoal
2511	24.37	cp	BRD-K76805682	SB-415286	Glycogen synthase kinase inhibitor		GSK3B, GSK3A, RPS6KB1	Glycogen synthase kinase inhibitor
2516	24.32	cp	BRD-K31699485	DMEOB	glutamate receptor modulator			glutamate receptor modulator
2528	24.08	cp	BRD-K96119599	leucodin	Melanin inhibitor			Melanin inhibitor
2530	24.05	cp	BRD-K69650333	idarubicin	Topoisomerase inhibitor		TOP2A	Topoisomerase inhibitor
2533	24.02	cp	BRD-K91315211	betahistine	Histamine receptor agonist		HRH3, HRH1	Histamine receptor agonist, Histamine receptor antagonist
2538	23.96	cp	BRD-K01567962	pyrazolanthrone	JNK inhibitor		MAPK10, MAPK8, MAPK9, TTK, LRRK2, MAPK8IP1	JNK inhibitor
2539	23.95	cp	BRD-K78294846	osthol	Calcium channel blocker			Calcium channel blocker
2541	23.9	cp	BRD-K53523901	arctigenin	MEK inhibitor		ADIPOR1, AHR, CHUK, MAP2K1	MEK inhibitor
2543	23.86	cp	BRD-K27184429	levocetirizine	Histamine receptor antagonist		HRH1, CXCL8	Histamine receptor antagonist
2548	23.82	cp	BRD-K21548250	moracizine	Sodium channel blocker		SCN5A	Sodium channel blocker
2549	23.81	cp	BRD-K56745457	azauridine	Antiviral			Antiviral
2550	23.81	cp	BRD-A19195498	trimipramine	Norepinephrine reuptake inhibitor		SLC6A2, SLC6A4, SLC6A3, ADRA1A, ADRA1B, ADRA2A, ADRA2B, ADRB1, ADRB2, ADRB3, CHRM1, CHRM2, CHRM3, CHRM4, CHRM5, DRD1, DRD2, DRD5, HRH1, HTR1A, HTR1D, HTR2A, HTR2C, HTR3A	Norepinephrine reuptake inhibitor, Tricyclic antidepressant
2557	23.56	cp	BRD-K68392338	ZK-93426	Benzodiazepine receptor antagonist		GABRA1, GABRA2, GABRA3, GABRA5	Benzodiazepine receptor antagonist
2559	23.45	cp	BRD-K54416256	methimazole	Antithyroid		TPO	Antithyroid
2562	23.3	cp	BRD-K71860425	CDK2-5-inhibitor	CDK inhibitor		CDK2, CDK5	CDK inhibitor
2564	23.25	cp	BRD-K95901403	XL-147	PI3K inhibitor		PIK3CA, PIK3CD, PIK3CG	PI3K inhibitor
2565	23.24	cp	BRD-K59570838	homoveratrylamine	Dopamine analog			Dopamine analog
2566	23.23	cp	BRD-A36074203	remacemide	Glutamate receptor antagonist		GRIN1	Glutamate receptor antagonist
2567	23.2	cp	BRD-K89152108	liothyronine	Thyroid hormone stimulant		THRA, THRB	Thyroid hormone stimulant
2574	23.12	cp	BRD-A42571354	cetirizine	Histamine receptor antagonist		HRH1	Histamine receptor antagonist
2578	23.03	cp	BRD-A94709349	metaxalone	Muscle relaxant			Muscle relaxant
2580	22.79	cp	BRD-A14395271	mesoridazine	Dopamine receptor antagonist		DRD2, HTR2A	Dopamine receptor antagonist
2588	22.52	cp	BRD-A20589515	dihydroxyphenylglycine	Glutamate receptor agonist		GRM1	Glutamate receptor agonist
2595	22.22	cp	BRD-M07438658	lapatinib	EGFR inhibitor		EGFR, ERBB2, CYP3A5	EGFR inhibitor, ErbB2 inhibitor
2596	22.19	cp	BRD-K38615104	A-443644	AKT inhibitor		AKT1, AKT2, AKT3, CDC42BPB, GSK3B, PHKG1, PKIA, PRKACA	AKT inhibitor
2598	22.15	cp	BRD-K65910366	KUC103904N	-666			-666
2602	22.05	cp	BRD-A64227845	SKF-77434	Dopamine receptor agonist		DRD1	Dopamine receptor agonist
2606	21.95	cp	BRD-A93659613	GR-89696	Opioid receptor agonist		OPRK1	Opioid receptor agonist
2608	21.92	cp	BRD-K59574735	ubenimex	Leukotriene inhibitor		LTA4H, ANPEP, RNPEP	Leukotriene inhibitor
2609	21.92	cp	BRD-K75089421	procainamide	Sodium channel blocker		SCN5A, DNMT1	Sodium channel blocker
2614	21.78	cp	BRD-A84327315	calcitriol	Vitamin D receptor agonist		VDR, CYP3A5	Vitamin D receptor agonist
2615	21.77	cp	BRD-K96319534	phentermine	Dopamine uptake inhibitor		MAOA, MAOB, SLC6A2, SLC6A3, SLC6A4	Dopamine uptake inhibitor, Serotonin reuptake inhibitor
2625	21.57	cp	BRD-K63165456	norcyclobenzaprine	Adrenergic receptor agonist		HTR2A	Adrenergic receptor agonist, Serotonin receptor antagonist
2631	21.43	cp	BRD-K15715913	fluperlapine	Serotonin receptor antagonist		DRD2, HTR2A, HTR6, HTR7	Serotonin receptor antagonist
2634	21.36	cp	BRD-K76617868	fasudil	Rho associated kinase inhibitor		ROCK1, ROCK2, PKIA, PRKACA	Rho associated kinase inhibitor
2640	21.31	cp	BRD-K32412559	morphothebaine	Adrenergic receptor antagonist			Adrenergic receptor antagonist
2643	21.19	cp	BRD-K79124250	ioxaglic-acid	Radiopaque medium			Radiopaque medium
2645	21.17	cp	BRD-A04553218	chlorphenamine	Histamine receptor antagonist		HRH1, SLC6A2, SLC6A3, SLC6A4	Histamine receptor antagonist
2646	21.17	cp	BRD-K86204871	terconazole	Sterol demethylase inhibitor			Sterol demethylase inhibitor
2648	21.12	cp	BRD-K93258693	GW-9662	PPAR receptor antagonist		PPARG, NCOA2, RXRA	PPAR receptor antagonist
2654	21.07	cp	BRD-K35430135	SR-59230A	Adrenergic receptor antagonist		ADRB3, ADRB1, ADRB2	Adrenergic receptor antagonist
2657	21.02	cp	BRD-K39965020	doconexent	PPAR receptor agonist		FFAR1, PPARA, PTGS1, PTGS2	PPAR receptor agonist
2659	21.01	cp	BRD-K47639036	flavoxate	Acetylcholine receptor antagonist		CHRM1, CHRM2	Acetylcholine receptor antagonist
2660	20.99	cp	BRD-K69688083	mestinon	Cholinesterase inhibitor		ACHE, BCHE	Cholinesterase inhibitor
2662	20.97	cp	BRD-K00656370	6-aminochrysene	Transferase inhibitor			Transferase inhibitor
2664	20.92	cp	BRD-A35623999	CGP-37157	L-type calcium channel blocker		SLC8A1	L-type calcium channel blocker, Mitochondrial Na+/Ca2+ exchanger antagonist, Sodium/calcium exchange inhibitor
2668	20.78	cp	BRD-K66296774	fluvastatin	HMGCR inhibitor		HMGCR, CYP2C8	HMGCR inhibitor
2672	20.62	cp	BRD-K97799481	theophylline	Adenosine receptor antagonist		ADORA1, ADORA2A, ADORA2B, ADORA3, CHIA, CYP2E1, CYP3A4, HDAC2, PDE3A, PDE4A, PDE4B, PDE5A	Adenosine receptor antagonist
2673	20.59	cp	BRD-K45296539	ZD-7114	Adrenergic receptor agonist		ADRB3	Adrenergic receptor agonist
2674	20.58	cp	BRD-K29668683	BD-1063	Sigma receptor antagonist		SIGMAR1	Sigma receptor antagonist
2679	20.43	cp	BRD-K64670467	JNJ-16259685	Glutamate receptor antagonist		GRM1	Glutamate receptor antagonist
2680	20.42	cp	BRD-K14681867	somatostatin	Somatostatin receptor agonist		SSTR1, SSTR2, SSTR3, SSTR4, SSTR5, GH1, GHR, OPRD1, OPRM1	Somatostatin receptor agonist
2687	20.28	cp	BRD-A18763547	BAX-channel-blocker	Cytochrome C release inhibitor		BAX	Cytochrome C release inhibitor
2688	20.26	cp	BRD-A84189516	baccatin-III	Paclitaxel precursor			Paclitaxel precursor
2691	20.2	cp	BRD-K88741031	methyl-2,5-dihydroxycinnamate	EGFR inhibitor		EGFR	EGFR inhibitor, Tyrosine kinase inhibitor
2698	20	cp	BRD-K64157027	ZD-2079	Adrenergic receptor agonist		ADRB3	Adrenergic receptor agonist
2708	19.75	cp	BRD-A11813248	AM-92016	Potassium channel blocker		GRIN1, GRIN2B	Potassium channel blocker
2709	19.74	cp	BRD-K36864847	BD-1047	Adrenergic receptor antagonist		SIGMAR1	Adrenergic receptor antagonist
2710	19.66	cp	BRD-K25906698	immepip	Histamine receptor agonist		HRH3, HRH4	Histamine receptor agonist
2711	19.64	cp	BRD-K39944607	ochratoxin-a	Phenylalanyl tRNA synthetase inhibitor		SLC22A6	Phenylalanyl tRNA synthetase inhibitor
2714	19.61	cp	BRD-K75615183	talipexole	Adrenergic receptor agonist		DRD2, HTR3A	Adrenergic receptor agonist, Dopamine receptor agonist
2715	19.58	cp	BRD-K47207162	zimelidine	Serotonin reuptake inhibitor		SLC6A4, MAOA, MAOB	Serotonin reuptake inhibitor
2717	19.53	cp	BRD-K17378184	prestwick-559	Dopamine receptor agonist		DRD3, ADRA1A, ADRA1D, ADRA2A, DRD1, DRD2, DRD4, HTR1A, HTR2B	Dopamine receptor agonist
2718	19.53	cp	BRD-K26573499	DMAB-anabaseine	Adrenergic receptor agonist		CHRNA7	Adrenergic receptor agonist
2728	19.17	cp	BRD-K44432556	VU-0418946-1	HIF modulator		HIF1A	HIF modulator
2739	18.98	cp	BRD-K08703257	3-amino-benzamide	PARP inhibitor		PARP1	PARP inhibitor
2743	18.87	cp	BRD-A66563878	medetomidine	Adrenergic receptor agonist		ADRA2A, ADRA2B, ADRA2C, ADRA1A, ADRA1B, ADRA1D	Adrenergic receptor agonist
2746	18.82	cp	BRD-A64125466	dehydrocholic-acid	choleretic agent			choleretic agent
2753	18.59	cp	BRD-K68190965	GR-46611	Serotonin receptor agonist		HTR1D	Serotonin receptor agonist
2756	18.51	cp	BRD-A43671941	oxprenolol	Adrenergic receptor antagonist		ADRB1, ADRB2	Adrenergic receptor antagonist
2761	18.43	cp	BRD-A94669766	naringenin	Aromatase inhibitor		CYP19A1, ESR2, CYP1B1, GLO1, HSD17B1	Aromatase inhibitor, TRPV antagonist
2766	18.34	cp	BRD-K92758126	gibberellic-acid	NFkB pathway inhibitor		AADACL2	NFkB pathway inhibitor
2772	18.04	cp	BRD-K98763141	niflumic-acid	Cyclooxygenase inhibitor		CLCNKA, PTGS2, ANO1, CLCN1, CLCNKB, KCNQ1, PLA2G1B, PLA2G4A, PTGS1, UGT1A9	Cyclooxygenase inhibitor
2773	18.02	cp	BRD-K06014311	DH-97	Melatonin receptor antagonist		MTNR1B	Melatonin receptor antagonist
2775	17.98	cp	BRD-K64044582	linoleamide	ACAT inhibitor		SOAT1, SOAT2	ACAT inhibitor
2777	17.88	cp	BRD-A29485665	bicalutamide	Androgen receptor antagonist		AR, CYP2C19	Androgen receptor antagonist
2782	17.78	cp	BRD-A88282067	delcorine	Antiarrhythmic			Antiarrhythmic, Ganglionic blocker
2785	17.6	cp	BRD-A49370193	RO-60-0175	Serotonin receptor agonist		HTR2C, HTR2A, HTR2B	Serotonin receptor agonist
2788	17.52	cp	BRD-A80502530	cinobufagin	ATPase inhibitor		ATP1A1, ATP1A2, ATP1A3, ATP1A4, ATP1B1, ATP1B2, ATP1B3, ATP1B4, FXYD2	ATPase inhibitor
2792	17.44	cp	BRD-K96799727	pifithrin-mu	HSP inhibitor		HSPA1A, TP53	HSP inhibitor
2793	17.43	cp	BRD-K41707108	ceramide	Phosphoenolpyruvate carboxylase activator			Phosphoenolpyruvate carboxylase activator, Serine/threonine protein phosphatase activator
2795	17.42	cp	BRD-K47679368	bromfenac	Cyclooxygenase inhibitor		PTGS1, PTGS2	Cyclooxygenase inhibitor
2797	17.36	cp	BRD-K90976994	dehydrocholic-acid	Bile acid			Bile acid
2800	17.32	cp	BRD-K80672993	M2-PK-activator	-666		PKM	-666
2802	17.24	cp	BRD-K49668410	clarithromycin	Bacterial 50S ribosomal subunit inhibitor		CYP2C19, CYP3A4, CYP3A5, CYP3A7	Bacterial 50S ribosomal subunit inhibitor
2805	17.17	cp	BRD-A87848830	bimatoprost	Prostanoid receptor agonist		PTGFR, AKR1C3, PTGER1, PTGER3	Prostanoid receptor agonist
2807	17.12	cp	BRD-K39746403	erythromycin	NFkB pathway inhibitor		CYP3A4, MLNR	NFkB pathway inhibitor
2808	17.11	cp	BRD-K36965586	m-chlorophenylbiguanide	Serotonin receptor agonist		HTR3A, HTR3B	Serotonin receptor agonist
2829	16.5	cp	BRD-K45446451	JZL-184	Monoacylglucerol lipase inhibitor		MGLL	Monoacylglucerol lipase inhibitor
2831	16.46	cp	BRD-A26845397	isamoltan	Adrenergic receptor antagonist		ADRB1, ADRB2	Adrenergic receptor antagonist
2833	16.37	cp	BRD-K55430733	WAY-629	Serotonin receptor agonist		HTR2C	Serotonin receptor agonist
2835	16.32	cp	BRD-K23335153	AMN-082	Glutamate receptor modulator		GRM7	Glutamate receptor modulator, Glutamate receptor positive allosteric modulator
2838	16.21	cp	BRD-K11630072	carmofur	Thymidylate synthase inhibitor		TYMS	Thymidylate synthase inhibitor
2839	16.21	cp	BRD-A85280935	quinpirole	Dopamine receptor agonist		DRD2, DRD3, DRD4, DRD1, HTR1A, HTR2A, HTR2B, HTR2C	Dopamine receptor agonist
2840	16.2	cp	BRD-A32164164	methyllycaconitine	Acetylcholine receptor antagonist		CHRNA7	Acetylcholine receptor antagonist
2844	16.14	cp	BRD-A04352665	maraviroc	CC chemokine receptor antagonist		CCR5, CYP3A5	CC chemokine receptor antagonist
2845	16.1	cp	BRD-K60174629	z-prolyl-prolinal	Prolyl endopeptidase inhibitor		PREP	Prolyl endopeptidase inhibitor
2847	16.04	cp	BRD-K69556541	ryanodine	Calcium channel blocker		RYR1, RYR2, RYR3	Calcium channel blocker
2849	15.99	cp	BRD-A18202423	CPCCOEt	Glutamate receptor antagonist		GRM1	Glutamate receptor antagonist
2850	15.96	cp	BRD-K24538644	KUC104502N	-666		OPRK1	-666
2852	15.93	cp	BRD-K20655524	mefexamide	Psychoactive drug			Psychoactive drug
2854	15.83	cp	BRD-K32710582	EI-247	IGF-1 inhibitor		INSR	IGF-1 inhibitor
2859	15.68	cp	BRD-K39462424	dexchlorpheniramine	Histamine receptor antagonist			Histamine receptor antagonist
2860	15.68	cp	BRD-A22707317	SB-205384	GABA receptor modulator		GABRA3, GABRA5, GABRA6	GABA receptor modulator
2875	15.3	cp	BRD-K44876623	zolpidem	Benzodiazepine receptor agonist		GABRA1, GABRA2, GABRA3	Benzodiazepine receptor agonist
2883	15.17	cp	BRD-A15131297	benazepril	ACE inhibitor		ACE	ACE inhibitor
2889	15.03	cp	BRD-K62996583	lidoflazine	Calcium channel blocker		SCN1A, SCN3A, SLC29A1	Calcium channel blocker
2897	14.91	cp	BRD-K65639003	icariin	Phosphodiesterase inhibitor		NMUR2, PDE5A, SORD	Phosphodiesterase inhibitor
2900	14.88	cp	BRD-A49734948	foliosidine	Plant alkaloid			Plant alkaloid
2909	14.59	cp	BRD-A77291778	cyclopentolate	Acetylcholine receptor antagonist		CHRM1	Acetylcholine receptor antagonist
2918	14.46	cp	BRD-K28806945	L-750667	Dopamine receptor antagonist		DRD4	Dopamine receptor antagonist
2922	14.29	cp	BRD-K85266041	DNQX	Glutamate receptor antagonist		GRIA1, GRIA2, GRIK1, GRIN1, GRIN2A, GRIN2B	Glutamate receptor antagonist
2923	14.29	cp	BRD-A28746609	paclitaxel	Tubulin inhibitor		TUBB, NR1I2, ABCB1, BCL2, CYP2C8, MAP2, MAP4, MAPT, TLR4, TUBB1	Tubulin inhibitor
2927	14.23	cp	BRD-K44442813	pidotimod	Interferon receptor agonist			Interferon receptor agonist, Interleukin receptor agonist
2930	14.19	cp	BRD-K25394294	oxaprozin	Cyclooxygenase inhibitor		PTGS1, PTGS2	Cyclooxygenase inhibitor
2931	14.11	cp	BRD-K12219985	glipizide	Sulfonylurea		ABCC8, KCNJ10, KCNJ11, PPARG	Sulfonylurea
2933	14	cp	BRD-K86887724	dofetilide	Potassium channel blocker		KCNH2, KCNH1, KCNJ12, KCNK2	Potassium channel blocker
2940	13.79	cp	BRD-K15563106	phloretin	Sodium/glucose cotransporter inhibitor		AQP9, CLCN3, SLC23A1	Sodium/glucose cotransporter inhibitor
2949	13.34	cp	BRD-K14329163	BAY-K8644	Calcium channel activator		CACNA1C	Calcium channel activator, L-type calcium channel activator
2950	13.28	cp	BRD-A45333398	periplocymarin	Apoptosis stimulant			Apoptosis stimulant
2954	13.22	cp	BRD-K59637651	NSC-119889	Protein synthesis inhibitor			Protein synthesis inhibitor
2956	13.16	cp	BRD-A12560204	nitrendipine	Calcium channel blocker		CACNA1C, CACNA1D, CACNA2D1, CACNA1H, CACNA1S, CACNA2D2, CACNB2, CACNG1, KCNN4	Calcium channel blocker
2959	13.13	cp	BRD-A39052811	mosapride	Serotonin receptor agonist		HTR4, HTR3A	Serotonin receptor agonist
2960	13.13	cp	BRD-K06388322	pramipexole	Dopamine receptor agonist		DRD3, DRD2, ADRA2A, ADRA2B, ADRA2C, DRD1, DRD4, DRD5, HTR1A, HTR1B, HTR1D, HTR2A, HTR2B, HTR2C	Dopamine receptor agonist
2969	12.84	cp	BRD-K83636919	entacapone	Catechol O methyltransferase inhibitor		COMT	Catechol O methyltransferase inhibitor
2973	12.77	cp	BRD-K34820100	tebuthiuron	Photosynthesis inhibitor			Photosynthesis inhibitor
2979	12.63	cp	BRD-K00662280	CL-218872	GABA receptor agonist		GABRA1, GABRA2, GABRA3, GABRA5, GABRB2, GABRG2	GABA receptor agonist
2985	12.39	cp	BRD-K86509404	iso-olomoucine	CDK inhibitor			CDK inhibitor
2986	12.3	cp	BRD-K69690935	curcumin	Cyclooxygenase inhibitor		PTGS1, PTGS2, APP, CA1, CA12, CA14, CA2, CA4, CA6, CA9, CCND1, CYP3A4, DNMT1, DNMT3B, EP300, G6PC, MAPT, MMP13, MMP9, NOS2, XDH	Cyclooxygenase inhibitor, Histone acetyltransferase inhibitor, Lipoxygenase inhibitor, NFkB pathway inhibitor
2992	12.13	cp	BRD-K33308633	INCA-6	Calcineurin inhibitor		NFATC1	Calcineurin inhibitor
2995	12.02	cp	BRD-K70577657	H-9	PKA inhibitor		PRKACA	PKA inhibitor
3004	11.71	cp	BRD-K42142750	retrorsine	Antimitotic			Antimitotic, Cytotoxic agent, Mutagenic
3009	11.5	cp	BRD-K91699951	benzonatate	Local anesthetic		SCN5A	Local anesthetic
3011	11.45	cp	BRD-A04308630	genipin	Choleretic agent			Choleretic agent
3013	11.42	cp	BRD-K68402494	ML-9	Myosin light chain kinase inhibitor		MLCK, TRPC6, PKA, PKC	Myosin light chain kinase inhibitor
3015	11.34	cp	BRD-K62959606	sphingosine	Ceramidase inhibitor		GLTP, PVR, TRPM3	Ceramidase inhibitor
3018	11.31	cp	BRD-K72222507	quinapril	ACE inhibitor		ACE	ACE inhibitor
3024	11.1	cp	BRD-A92537424	danazol	Estrogen receptor antagonist		ESR1, GNRHR, AR, CCL2, CYP2C8, GNRHR2, PGR, TNF	Estrogen receptor antagonist, Progesterone receptor agonist
3032	10.92	cp	BRD-K89348303	ramipril	ACE inhibitor		ACE	ACE inhibitor
3036	10.89	cp	BRD-A26334849	propafenone	Antiarrhythmic		KCNH2, SCN5A, ADRB1, ADRB2, KCNA5, KCNK2, KCNK3	Antiarrhythmic
3037	10.89	cp	BRD-K96271548	coumaric-acid	Antioxidant			Antioxidant
3038	10.88	cp	BRD-A33833419	TER-14687	Inhibitor of translocation of PKCq in T cells		PRKCQ	Inhibitor of translocation of PKCq in T cells
3044	10.8	cp	BRD-A09828896	SKF-81297	Dopamine receptor agonist		DRD1, DRD5	Dopamine receptor agonist
3055	10.46	cp	BRD-A29082194	gitoxigenin	ATPase inhibitor		ATP1A1	ATPase inhibitor
3059	10.42	cp	BRD-K87991767	umbelliferone	Cyclooxygenase inhibitor		CA9, CA12, PTGS2	Cyclooxygenase inhibitor
3065	10.15	cp	BRD-A16444946	acarbose	Glucosidase inhibitor		GAA, MGAM, AMY2A, SI	Glucosidase inhibitor
3068	10.02	cp	BRD-K90524085	MY-5445	Phosphodiesterase inhibitor		PDE5A	Phosphodiesterase inhibitor, Platelet aggregation inhibitor
3069	10	cp	BRD-K72024482	MRS-1754	Adenosine receptor antagonist		ADORA2B, ADORA1, ADORA2A, ADORA3	Adenosine receptor antagonist
3072	9.93	cp	BRD-K49111258	prazosin	Adrenergic receptor antagonist		ADRA1A, ADRA1B, ADRA1D, ADRA2A, ADRA2B, ADRA2C, CDK1, KCNH2, KCNH6, KCNH7	Adrenergic receptor antagonist
3075	9.89	cp	BRD-K92760278	riboflavin	Vitamin B			Vitamin B
3076	9.88	cp	BRD-K51223576	AG-99	Tyrosine kinase inhibitor		EGFR	Tyrosine kinase inhibitor
3079	9.73	cp	BRD-A97437073	rosiglitazone	Insulin sensitizer		PPARG, ACSL4, CYP2C8, FFAR1, INS, TRPC5, TRPM3	Insulin sensitizer, PPAR receptor agonist
3082	9.58	cp	BRD-K72903603	zidovudine	Reverse transcriptase inhibitor		TERT	Reverse transcriptase inhibitor
3084	9.56	cp	BRD-K14441456	tyrphostin-AG-556	EGFR inhibitor		EGFR	EGFR inhibitor
3093	9.4	cp	BRD-A39230911	chlorphensin	Muscle relaxant			Muscle relaxant
3094	9.36	cp	BRD-A31227688	kynuramine	Aryl hydrocarbon receptor activator			Aryl hydrocarbon receptor activator
3096	9.21	cp	BRD-K76274772	MAPP-D-erythro	Ceramidase inhibitor			Ceramidase inhibitor
3101	8.95	cp	BRD-K99411983	lumicolchicine	Colchicine isomer, non-binder of microtubules			Colchicine isomer, non-binder of microtubules
3102	8.91	cp	BRD-A06352418	terfenadine	Histamine receptor antagonist		HRH1, KCNH2, CHRM1, CHRM2, CHRM3, CHRM4, CHRM5, KCNH1	Histamine receptor antagonist
3104	8.91	cp	BRD-K55301415	abiraterone	17,20 lyase inhibitor		CYP17A1, CYP11B1	17,20 lyase inhibitor, Androgen biosynthesis inhibitor, Cytochrome P450 inhibitor, Steroid sulfatase inhibitor
3105	8.9	cp	BRD-K06712146	YM-90709	IL5 inhibitor		CSF2RB, IL5RA	IL5 inhibitor
3109	8.86	cp	BRD-A02367930	ethinyl-estradiol	DNA directed DNA polymerase stimulant		CYP2C8, ESR1, ESR2, NR1I2	DNA directed DNA polymerase stimulant, Estrogenic component in oral contraceptives, Estrogen receptor agonist
3120	8.34	cp	BRD-A80641450	FR-139317	Endothelin receptor antagonist		EDNRA	Endothelin receptor antagonist
3124	8.19	cp	BRD-K77133231	PD-169316	p38 MAPK inhibitor		ALOX5	p38 MAPK inhibitor
3127	8.07	cp	BRD-A39290993	cyproterone	Androgen receptor antagonist		AR, ADORA1, ESR1	Androgen receptor antagonist, Progesterone receptor agonist, Testosterone receptor antagonist
3129	7.95	cp	BRD-K11158509	tyrphostin-B44	EGFR inhibitor			EGFR inhibitor
3132	7.87	cp	BRD-K89046952	ciclacillin	Bacterial cell wall synthesis inhibitor			Bacterial cell wall synthesis inhibitor
3134	7.79	cp	BRD-K81729199	AQ-RA741	Acetylcholine receptor antagonist			Acetylcholine receptor antagonist
3140	7.44	cp	BRD-K73824630	skatole	Thrombin inhibitor		F2	Thrombin inhibitor
3145	6.97	cp	BRD-K45117373	Y-26763	Potassium channel activator		ABCC9, KCNJ8	Potassium channel activator
3161	6.09	cp	BRD-K37206356	rhamnetin	HDAC inhibitor		ALOX5, MAPK8	HDAC inhibitor
3164	5.94	cp	BRD-K63792901	arecaidine	Acetylcholine receptor agonist		CHRM1, CHRM2, CHRM3, CHRM4	Acetylcholine receptor agonist
3166	5.79	cp	BRD-K19136521	indirubin	CDK inhibitor		CDK1, CDK5, CCNE1, CDK2, CDK4, CDK5R1, CDK9, GSK3A, GSK3B, LCK, LRRK1, LRRK2	CDK inhibitor
3171	5.04	cp	BRD-A23683907	NAS-181	Serotonin receptor antagonist		HTR1B	Serotonin receptor antagonist
3175	4.89	cp	BRD-K25741894	skimmianine	Acetylcholinesterase inhibitor			Acetylcholinesterase inhibitor, Furoquinoline alkaloid
3181	3.95	cp	BRD-K02953697	naringin	Cytochrome P450 inhibitor		SLCO1A2	Cytochrome P450 inhibitor
3182	3.94	cp	BRD-K19227686	phenolphthalein	Indicator dye			Indicator dye
3183	3.31	cp	BRD-K26429091	J-104129	Acetylcholine receptor antagonist		CHRM3	Acetylcholine receptor antagonist
3184	3.26	cp	BRD-A35511923	L-803087	Somatostatin receptor agonist		SSTR4	Somatostatin receptor agonist
3185	3.14	cp	BRD-K54665485	R-59022	Diacylglycerol kinase inhibitor		DGKA	Diacylglycerol kinase inhibitor, Protein kinase inhibitor
3187	2.89	cp	BRD-K27141178	SB-203186	Serotonin receptor antagonist		HTR4	Serotonin receptor antagonist
3195	1.37	cp	BRD-K89274813	DMP-543	Acetylcholine release stimulant			Acetylcholine release stimulant
3197	-1.59	cp	BRD-A10903566	imiloxan	Adrenergic receptor antagonist		ADRA2B	Adrenergic receptor antagonist
3199	-2.18	cp	BRD-A35033682	eriodictyol	Cytochrome P450 inhibitor		CYP1B1, NFE2L2, XDH	Cytochrome P450 inhibitor
3200	-2.18	cp	BRD-K54759182	dosulepin	Norepinephrine reuptake inhibitor		SLC6A2, SLC6A4, CHRM1, CHRM2, CHRM3, CHRM4, CHRM5, CYP2C19, HRH1	Norepinephrine reuptake inhibitor, Tricyclic antidepressant, Serotonin reuptake inhibitor
3201	-2.18	cp	BRD-K48869804	icilin	TRPV agonist		TRPA1, TRPM8	TRPV agonist
3209	-3.52	cp	BRD-K73991644	isoquercetin	Aldose reductase inhibitor		AKR1B1, ACE	Aldose reductase inhibitor
3213	-3.69	cp	BRD-A91008255	bepridil	Calcium channel blocker		ATP1A1, CACNA1A, CACNA1C, CACNA1H, CACNA2D2, CALM1, KCNQ1, KCNQ4, PDE1A, PDE1B, SCN5A, TNNC1	Calcium channel blocker, L-type calcium channel blocker
3214	-3.79	cp	BRD-A70268693	PG-9	Acetylcholine receptor agonist			Acetylcholine receptor agonist
3218	-3.95	cp	BRD-K09963420	saquinavir	HIV protease inhibitor		CYP3A4, CYP3A5	HIV protease inhibitor
3223	-4.23	cp	BRD-K39987650	bisacodyl	Laxative			Laxative
3226	-4.52	cp	BRD-U94846492	quinine	Hemozoin biocrystallization inhibitor		KCNN4, ABCB1, CYP2D6, GP9, KCNB2, SLC29A4	Hemozoin biocrystallization inhibitor
3229	-4.68	cp	BRD-A31521121	methocarbamol	Muscle relaxant		CA1	Muscle relaxant
3230	-4.72	cp	BRD-K38305202	domperidone	Dopamine receptor antagonist		DRD2, DRD3, ABCG2, CYP3A5	Dopamine receptor antagonist
3231	-4.86	cp	BRD-A24381660	zeranol	Estrogen receptor agonist			Estrogen receptor agonist
3233	-4.89	cp	BRD-A46393198	tetramisole	Immunostimulant			Immunostimulant
3234	-4.91	cp	BRD-A11605036	thiocolchicoside	GABA receptor antagonist		GABRA1, GABRB2, GABRG2, GLRA1, GLRB	GABA receptor antagonist
3238	-5.11	cp	BRD-K28849549	mesalazine	Cyclooxygenase inhibitor		PTGS1, PPARG, PTGS2, ALOX5, CHUK, CTNNB1, IKBKB, MPO, NAT1	Cyclooxygenase inhibitor, Lipoxygenase inhibitor, Prostanoid receptor antagonist
3239	-5.14	cp	BRD-K94649603	taxifolin	Opioid receptor antagonist		APOB, APP, HMGCR	Opioid receptor antagonist
3240	-5.19	cp	BRD-A82096673	KU-C103428N	CDC inhibitor		NFE2	CDC inhibitor, Rho associated kinase inhibitor
3243	-5.28	cp	BRD-A92585442	RU-28318	Cytochrome P450 inhibitor		NR3C2	Cytochrome P450 inhibitor
3247	-5.37	cp	BRD-K81169441	cerivastatin	HMGCR inhibitor		HMGCR, CYP2C8, CYP3A5	HMGCR inhibitor
3249	-5.39	cp	BRD-K82381502	acetylcholine	Acetylcholine receptor agonist		ACHE, CHRM1, CHRM2, CHRM3, CHRM4, CHRM5, CHRNA2	Acetylcholine receptor agonist
3256	-5.75	cp	BRD-K20482099	rutin	Antioxidant		AKR1C3, AKR1B1, F10	Antioxidant, Capillary stabilizing agent, Nitric oxide scavenger
3259	-5.81	cp	BRD-A51829654	BRL-15572	Serotonin receptor antagonist		HTR1D, HTR1A, HTR1B, HTR1E, HTR1F, HTR2A, HTR2B, HTR2C, HTR6	Serotonin receptor antagonist
3261	-5.94	cp	BRD-K92817986	BJM-CSC-19	MEK inhibitor			MEK inhibitor
3269	-6.27	cp	BRD-K30240666	clemastine	Histamine receptor antagonist		HRH1	Histamine receptor antagonist
3270	-6.41	cp	BRD-A52172093	VU-0413807-2	Calcium channel blocker		CACNA1G, CACNA1H, CACNA1I	Calcium channel blocker
3277	-6.67	cp	BRD-A00520476	otenzepad	Acetylcholine receptor antagonist			Acetylcholine receptor antagonist
3287	-6.93	cp	BRD-K46142322	RS-67333	Serotonin receptor partial agonist		HTR4	Serotonin receptor partial agonist
3289	-6.97	cp	BRD-K15025317	BAY-11-7821	NFkB pathway inhibitor		RELA	NFkB pathway inhibitor
3290	-7.01	cp	BRD-K44353683	nateglinide	Insulin secretagogue		ABCC8, KCNJ11, CYP3A4, INS, KCNJ10, PPARG	Insulin secretagogue
3292	-7.1	cp	BRD-A56012032	thiorphan	Membrane metalloendopeptidase inhibitor		MME	Membrane metalloendopeptidase inhibitor
3293	-7.1	cp	BRD-K46317332	proadifen	Nitric oxide synthase inhibitor		NOS1	Nitric oxide synthase inhibitor
3298	-7.19	cp	BRD-A44133049	azasetron	Serotonin receptor antagonist		HTR3A, HTR3B	Serotonin receptor antagonist
3301	-7.27	cp	BRD-A30435184	metergoline	Dopamine receptor agonist		DRD2, HTR1A, HTR1B, HTR1D, HTR1E, HTR1F, HTR2A, HTR2B, HTR2C, HTR5A, HTR6, HTR7	Dopamine receptor agonist, Serotonin receptor antagonist
3302	-7.32	cp	BRD-K87919739	tyrphostin-AG-825	Receptor tyrosine protein kinase inhibitor		ERBB2	Receptor tyrosine protein kinase inhibitor
3303	-7.34	cp	BRD-K46384212	o-3M3FBS	phospholipase activator			phospholipase activator
3304	-7.36	cp	BRD-K88679075	methandriol	Androgenic steroid			Androgenic steroid
3306	-7.53	cp	BRD-A22713669	BVT-948	Tyrosine phosphatase inhibitor		PTPN1, PTPN11, PTPN2	Tyrosine phosphatase inhibitor
3309	-7.66	cp	BRD-K94832621	Y-134	Estrogen receptor antagonist		ESR1, ESR2	Estrogen receptor antagonist
3311	-7.69	cp	BRD-K70358946	aripiprazole	Serotonin receptor agonist		DRD2, HTR1A, HTR2A, HRH1, HTR1B, HTR1D, HTR2C, ADRA1A, ADRA1B, ADRA2A, ADRA2B, ADRA2C, CHRM1, CHRM2, CHRM3, CHRM4, CHRM5, DRD1, DRD3, DRD4, DRD5, HTR1E, HTR3A, HTR6, HTR7	Serotonin receptor agonist, Serotonin receptor antagonist
3318	-8	cp	BRD-K20995441	U-54494A	Opioid receptor agonist			Opioid receptor agonist
3323	-8.19	cp	BRD-K76304753	phenazopyridine	Local anesthetic		SCN1A	Local anesthetic
3324	-8.25	cp	BRD-A95445494	maackiain	Sodium/glucose cotransporter inhibitor		SLC5A2	Sodium/glucose cotransporter inhibitor
3331	-8.45	cp	BRD-A63043573	cabergoline	Dopamine receptor agonist		DRD2, ADRA1A, ADRA2A, ADRA2B, ADRA2C, DRD1, DRD3, DRD4, DRD5, HTR1A, HTR1B, HTR1D, HTR2A, HTR2B, HTR2C, ADRA1B, ADRA1D, ADRB1, ADRB2, HTR7, PRL	Dopamine receptor agonist
3335	-8.63	cp	BRD-K82216340	medroxyprogesterone	progesterone receptor agonist		PGR, ESR1	progesterone receptor agonist
3337	-8.65	cp	BRD-K45401373	betulinic-acid	Apoptosis stimulant		CASP3, CASP8, GPBAR1, TOP1	Apoptosis stimulant, Caspase activator, Diacylglycerol O acyltransferase inhibitor, HIV integrase inhibitor, NFkB pathway activator, NFkB pathway inhibitor, SARS coronavirus 3C-like protease inhibitor, Topoisomerase inhibitor
3339	-8.72	cp	BRD-K95202259	ML-3163	p38 MAPK inhibitor		CYP2D6, CYP3A4, MAPK11, MAPK12, MAPK14	p38 MAPK inhibitor
3341	-8.76	cp	BRD-K40782193	QX-222	Sodium channel blocker			Sodium channel blocker
3351	-9.06	cp	BRD-K08619574	thioproperazine	Dopamine receptor antagonist		ADRA1A, ADRA1B, DRD1, DRD2, HTR1A, HTR2A	Dopamine receptor antagonist
3357	-9.31	cp	BRD-K88304388	dextrorphan	Glutamate receptor antagonist		OPRM1, OPRK1, OPRD1, GRIN1, HTR1A, SLC6A2	Glutamate receptor antagonist
3358	-9.31	cp	BRD-K50464341	berbamine	Calmodulin antagonist		CALM1	Calmodulin antagonist
3359	-9.35	cp	BRD-K52394958	GR-159897	Tachykinin antagonist		TACR2, TAC1	Tachykinin antagonist
3362	-9.39	cp	BRD-K93441486	diphemanil	Acetylcholine receptor antagonist		CHRM3	Acetylcholine receptor antagonist
3373	-9.61	cp	BRD-K71499074	diclofenamide	Carbonic anhydrase inhibitor		CA1, CA2, CA4, CA12, CA7	Carbonic anhydrase inhibitor
3375	-9.65	cp	BRD-A47633927	NPC-15199	ICAM1 antagonist		ICAM1, PPARG	ICAM1 antagonist
3388	-9.89	cp	BRD-K13169950	NSC-3852	HDAC inhibitor		HDAC1	HDAC inhibitor
3389	-9.9	cp	BRD-K67637637	olopatadine	Histamine receptor antagonist		HRH1, S100A1, S100A12, S100A13, S100A2, S100B	Histamine receptor antagonist
3390	-9.92	cp	BRD-K89402695	L-655240	Thromboxane receptor antagonist		PTGES	Thromboxane receptor antagonist
3397	-10.08	cp	BRD-K66707493	lawsone	Coloring agent			Coloring agent
3406	-10.23	cp	BRD-A61793559	metolazone	Carbonic anhydrase inhibitor		SLC12A3, CA2, CA7	Carbonic anhydrase inhibitor
3407	-10.27	cp	BRD-A91555231	norepinephrine	Adrenergic receptor agonist		ADRA1A, ADRA1B, ADRA1D, ADRA2A, ADRA2B, ADRA2C, ADRB1, ADRB3, ADRB2, DRD1, DRD5, PAH, SLC18A1, SLC18A2	Adrenergic receptor agonist
3410	-10.34	cp	BRD-K53220666	trimetozine	Sedative			Sedative
3415	-10.38	cp	BRD-K82983861	GW-0742	PPAR receptor agonist		INS, PPARD	PPAR receptor agonist, Insulin sensitizer
3422	-10.5	cp	BRD-K96402602	farnesylthiotriazole	PPMTase inhibitor			PPMTase inhibitor
3425	-10.59	cp	BRD-K61192372	capecitabine	DNA synthesis inhibitor		TYMS, DPYD	DNA synthesis inhibitor, Thymidylate synthase inhibitor
3434	-10.76	cp	BRD-K32645441	dipropyl-5ct	Serotonin receptor agonist		HTR1B, HTR1D, HTR1F, HTR7	Serotonin receptor agonist
3438	-10.81	cp	BRD-A68930007	ouabain	ATPase inhibitor		ATP1A1, ATP1A2, ATP1A3, ATP1A4, ATP1B1, ATP1B2, ATP1B3, ATP1B4, FXYD2	ATPase inhibitor
3439	-10.82	cp	BRD-K60923938	veratridine	Sodium channel activator		SCN1A, SCN3A, SCN8A, SCN9A	Sodium channel activator
3443	-10.84	cp	BRD-K98530306	clonidine	Adrenergic receptor agonist		ADRA2A, ADRA2B, ADRA2C, ADRA1A, ADRA1B, ADRA1D	Adrenergic receptor agonist
3444	-10.85	cp	BRD-K22227508	targinine	Nitric oxide synthase inhibitor		NOS2, NOS3	Nitric oxide synthase inhibitor
3451	-11.03	cp	BRD-K13810148	givinostat	HDAC inhibitor		HDAC2, HDAC1, HDAC3, HDAC4, HDAC5, HDAC6, HDAC7, HDAC8, HDAC9, IL1B, IL1R2, IL6R, TNF	HDAC inhibitor
3452	-11.03	cp	BRD-K08890269	CO-102862	Sodium channel blocker		SCN2A, SCN4A, SCN9A	Sodium channel blocker
3453	-11.06	cp	BRD-K09186807	KIN001-244	Phosphoinositide dependent kinase inhibitor		PDPK1	Phosphoinositide dependent kinase inhibitor
3459	-11.12	cp	BRD-K43290182	Ro-04-6790	Serotonin receptor antagonist		HTR6	Serotonin receptor antagonist
3460	-11.13	cp	BRD-K64994968	progesterone	Progesterone receptor agonist		PGR, CYP17A1, NR3C2, CATSPER1, CATSPER2, CATSPER3, CATSPER4, CYP2C19, ESR1, OPRK1, TRPC5	Progesterone receptor agonist
3472	-11.45	cp	BRD-K05737787	isoeugenol	Nitric oxide production inhibitor			Nitric oxide production inhibitor
3484	-11.69	cp	BRD-K10961822	latanoprost	Prostanoid receptor agonist		PTGFR	Prostanoid receptor agonist
3490	-11.82	cp	BRD-A37837077	cyclazosin	Adrenergic receptor antagonist		ADRA1B, ADRA1A, ADRA1D	Adrenergic receptor antagonist
3491	-11.85	cp	BRD-A75402480	desoxycorticosterone	Mineralocorticoid receptor agonist			Mineralocorticoid receptor agonist
3492	-11.85	cp	BRD-K84895041	BMY-45778	IP1 prostacyclin receptor agonist		PTGIR	IP1 prostacyclin receptor agonist
3497	-11.9	cp	BRD-K54771420	glycocholic-acid	Cholesterol inhibitor		FABP6	Cholesterol inhibitor
3505	-12.01	cp	BRD-K08996725	zolantidine	Histamine receptor antagonist			Histamine receptor antagonist
3516	-12.19	cp	BRD-K49481516	galantamine	Acetylcholinesterase inhibitor		ACHE, BCHE, CHRNA1, CHRNA10, CHRNA2, CHRNA3, CHRNA4, CHRNA5, CHRNA6, CHRNA7, CHRNA9, CHRNB1, CHRNB2, CHRNB3, CHRNB4, CHRND, CHRNE, CHRNG	Acetylcholinesterase inhibitor
3526	-12.47	cp	BRD-A71657825	2-(biphenyl-4-ylsulfonamido)pentanedioic-acid	Matrix metalloprotease inhibitor		MMP13, MMP8, MMP9	Matrix metalloprotease inhibitor
3528	-12.49	cp	BRD-A44780397	mifepristone	Glucocorticoid receptor antagonist		PGR, NR3C1, AR, CYP2B6, CYP2C8, CYP3A5, CYP3A7, NR1I2	Glucocorticoid receptor antagonist, Progesterone receptor antagonist
3529	-12.57	cp	BRD-A56987319	SQ-22536	Adenylyl cyclase inhibitor		ADCY1, ADCY5	Adenylyl cyclase inhibitor
3538	-12.79	cp	BRD-A06726973	dibutyrylcyclic-gmp	cGMP analog			cGMP analog
3545	-12.89	cp	BRD-K61269089	daphnetin	Protein kinase inhibitor			Protein kinase inhibitor
3552	-13.01	cp	BRD-K06147391	telenzepine	Acetylcholine receptor antagonist		CHRM1	Acetylcholine receptor antagonist
3561	-13.19	cp	BRD-K07237224	moclobemide	Monoamine oxidase inhibitor		MAOA, CYP2C19, MAOB	Monoamine oxidase inhibitor
3567	-13.27	cp	BRD-K51671335	sulpiride	Dopamine receptor antagonist		DRD2, CA7, DRD3, CA1, CA12	Dopamine receptor antagonist
3570	-13.34	cp	BRD-K71266197	PSB-06126	NTPDase inhibitor		ENTPD3	NTPDase inhibitor
3572	-13.4	cp	BRD-K59331372	SB-366791	TRPV antagonist		TRPV1	TRPV antagonist
3576	-13.52	cp	BRD-K29905972	axitinib	PDGFR receptor inhibitor		KDR, FLT1, FLT4, CSF1, CYP2C19, CYP3A5, KIT, PDGFRB, PLK4	PDGFR receptor inhibitor, VEGFR inhibitor
3589	-13.77	cp	BRD-A56675431	altizide	Thiazide diuretic			Thiazide diuretic
3590	-13.79	cp	BRD-K63979671	etifenin	Compound used in hepatobiliary scans of the liver			Compound used in hepatobiliary scans of the liver
3596	-14.03	cp	BRD-K08973992	linoleic-acid	Oxidative stress inducer		FABP4, FFAR1, FFAR4, HNF4A, KCNB1, PPARG, TRPM8	Oxidative stress inducer
3599	-14.08	cp	BRD-A62035778	scopolamine	Acetylcholine receptor antagonist		CHRM2, CHRM1, CHRM3, CHRM4, CHRM5, SI	Acetylcholine receptor antagonist
3605	-14.14	cp	BRD-K04887706	AKT-inhibitor-1-2	AKT inhibitor		AKT1, AKT2, AKT3	AKT inhibitor
3615	-14.28	cp	BRD-A75935363	atracurium	Acetylcholine receptor antagonist		CHRNA2	Acetylcholine receptor antagonist
3623	-14.45	cp	BRD-K60623809	SU-11652	Tyrosine kinase inhibitor		KDR, PDGFRB, CAMK1G, FGF2, FGFR1, FLT1, KIT, PDGFRA	Tyrosine kinase inhibitor
3628	-14.58	cp	BRD-K15601958	SEW-2871	Lysophospholipid receptor agonist		S1PR1	Lysophospholipid receptor agonist
3631	-14.63	cp	BRD-A14574269	UB-165	Acetylcholine receptor agonist		CHRNA3, CHRNA4, CHRNB2	Acetylcholine receptor agonist
3632	-14.63	cp	BRD-A24817035	laudanosine	Central nervous system agent			Central nervous system agent
3633	-14.66	cp	BRD-K27499107	carbacyclin	IP receptor activator		PPARD, PTGDR, PTGER1, PTGER2, PTGER3, PTGER4, PTGFR, PTGIR, TBXA2R	IP receptor activator, PPAR receptor agonist
3635	-14.7	cp	BRD-K46068882	eugenitol	Bacterial quorum sensing inhibitor		AR, MAOA	Bacterial quorum sensing inhibitor, Chromone, Monoamine oxidase inhibitor, Androgen receptor antagonist
3636	-14.7	cp	BRD-A16694057	bisphenol-a	PPAR receptor antagonist		AR, ESR2, ESRRG, PPARG	PPAR receptor antagonist
3637	-14.81	cp	BRD-K17306061	aprepitant	Tachykinin antagonist		TACR1, CYP2C19	Tachykinin antagonist
3640	-14.85	cp	BRD-K40919711	BAPTA-AM	Potassium channel blocker		KCNA3, KCNA5, KCNH2	Potassium channel blocker
3658	-15.21	cp	BRD-K95739795	tetrabenazine	Vesicular monoamine transporter inhibitor		SLC18A2, DRD2, SLC18A1	Vesicular monoamine transporter inhibitor
3665	-15.34	cp	BRD-K06753942	nobiletin	MEK inhibitor		ABCB1, MAP2K1, TYR	MEK inhibitor
3670	-15.44	cp	BRD-A58564983	selamectin	Nematocide			Nematocide
3671	-15.45	cp	BRD-K33106058	cytarabine	Ribonucleotide reductase inhibitor		POLB, POLA1	Ribonucleotide reductase inhibitor
3676	-15.51	cp	BRD-K53857191	risperidone	Dopamine receptor antagonist		DRD2, HTR2A, ADRA1A, ADRA1B, DRD3, HRH1, HTR1A, HTR1D, HTR2C, ADRA1D, ADRA2A, ADRA2B, ADRA2C, CYP3A5, DRD1, DRD4, HTR1B, HTR1E, HTR1F, HTR6, HTR7	Dopamine receptor antagonist, Serotonin receptor antagonist
3680	-15.58	cp	BRD-K55034111	pefloxacin	Bacterial DNA gyrase inhibitor		TOP2A	Bacterial DNA gyrase inhibitor
3682	-15.61	cp	BRD-K68095457	palmitoylethanolamide	Cannabinoid receptor agonist		CNR2, GPR119, GPR55	Cannabinoid receptor agonist
3683	-15.61	cp	BRD-K09635134	l-erythro-MAPP	negative control for D-erythro-MAPP			negative control for D-erythro-MAPP
3686	-15.62	cp	BRD-K86958018	olvanil	TRPV agonist		TRPV1, CNR1, GPR119	TRPV agonist
3696	-15.78	cp	BRD-K71430621	clobenpropit	Histamine receptor antagonist		HRH3, HRH4, HRH1, HRH2	Histamine receptor antagonist
3698	-15.79	cp	BRD-K51066026	aminoindazole	Ionophore			Ionophore
3704	-16	cp	BRD-A50684349	fenoldopam	Dopamine receptor agonist		DRD1, ADRA1A, ADRA1B, ADRA1D, ADRA2A, ADRA2B, ADRA2C, DRD4, DRD5	Dopamine receptor agonist
3709	-16.1	cp	BRD-K82147103	lofepramine	Norepinephrine reuptake inhibitor		SLC6A2, SLC6A4	Norepinephrine reuptake inhibitor, Serotonin reuptake inhibitor
3713	-16.16	cp	BRD-K92093830	doxorubicin	Topoisomerase inhibitor		TOP2A	Topoisomerase inhibitor
3714	-16.17	cp	BRD-K30563334	rifabutin	Protein synthesis inhibitor		CYP3A4, HSP90AA1, HSP90B1	Protein synthesis inhibitor
3720	-16.24	cp	BRD-K47717570	NBQX	Glutamate receptor antagonist		GRIA1, GRIA2, GRIA3, GRIA4, GRIK1, GRIN1, GRIN2A, GRIN2B	Glutamate receptor antagonist
3735	-16.46	cp	BRD-K44094599	tacrolimus	Calcineurin inhibitor		FKBP1A, CYP3A5, CYP3A7	Calcineurin inhibitor
3738	-16.5	cp	BRD-K62056274	quipazine	Serotonin receptor agonist		HTR2A, HTR3A, HTR3B, HTR1A, HTR1D, HTR2B, HTR2C, HTR6, SLC6A4	Serotonin receptor agonist
3743	-16.57	cp	BRD-K72029282	probucol	Atherogenesis inhibitor		ABCA1, ABCB11, CES1	Atherogenesis inhibitor
3749	-16.73	cp	BRD-K64245000	GW-4064	FXR agonist		NR1H4	FXR agonist
3755	-16.82	cp	BRD-K69763916	LY-341495	Glutamate receptor antagonist		GRM2, GRM3	Glutamate receptor antagonist
3756	-16.82	cp	BRD-K62736196	guanabenz	-666		ADRA2A, ADRA2B, ADRA2C	-666
3760	-16.9	cp	BRD-A68589262	troxipide	Glucosamine synthetase stimulant			Glucosamine synthetase stimulant
3768	-16.97	cp	BRD-A54880345	etomidate	GABA receptor modulator		GABRA1, ADRA2B, GABRA2, GABRA3, GABRA4, GABRA5, GABRA6, GABRB1, GABRB2, GABRB3, GABRD, GABRE, GABRG1, GABRG2, GABRG3, GABRP, GABRQ	GABA receptor modulator
3769	-16.98	cp	BRD-A48257147	PHCCC	Glutamate receptor agonist		GRM1, GRM4	Glutamate receptor agonist
3774	-17.05	cp	BRD-K39339537	epirizole	Cyclooxygenase inhibitor		PTGS1, PTGS2	Cyclooxygenase inhibitor
3785	-17.17	cp	BRD-K29530284	amlexanox	Histamine receptor modulator		FGF1, IL3, S100A12, S100A13	Histamine receptor modulator
3788	-17.2	cp	BRD-K18523449	mestanolone	Androgenic steroid			Androgenic steroid
3791	-17.23	cp	BRD-K84639753	safinamide	Dopamine uptake inhibitor		MAOB, SLC6A3	Dopamine uptake inhibitor, Glutamate inhibitor, Monoamine oxidase inhibitor
3792	-17.23	cp	BRD-K63874012	thioperamide	Histamine receptor antagonist		HRH3, HRH4	Histamine receptor antagonist
3798	-17.38	cp	BRD-K83597974	pargyline	Monoamine oxidase inhibitor		MAOB, MAOA	Monoamine oxidase inhibitor
3800	-17.46	cp	BRD-K18135438	chenodeoxycholic-acid	11-beta-HSD1 inhibitor		HSD11B1, NR1H4	11-beta-HSD1 inhibitor, FXR agonist
3803	-17.52	cp	BRD-A41450521	tosufloxacin	Bacterial DNA gyrase inhibitor			Bacterial DNA gyrase inhibitor
3807	-17.58	cp	BRD-A99177642	deltaline	Acetylcholine receptor antagonist		CHRNA7	Acetylcholine receptor antagonist
3808	-17.59	cp	BRD-A41995253	brucine	Glycine receptor antagonist		CHRM1, CHRM2, CHRM3, CHRM4, CHRM5	Glycine receptor antagonist
3815	-17.74	cp	BRD-K53570330	carbofuran	Cholinesterase inhibitor			Cholinesterase inhibitor
3819	-17.8	cp	BRD-K00532621	midazolam	Benzodiazepine receptor agonist		CYP3A5, CYP3A7, GABRA1, GABRA2, GABRA3, GABRA4, GABRA5, GABRA6, GABRB1, GABRB2, GABRB3, GABRD, GABRE, GABRG1, GABRG2, GABRG3, GABRP, GABRQ, GABRR1, GABRR2, GABRR3	Benzodiazepine receptor agonist
3821	-17.86	cp	BRD-A22684332	procaterol	Adrenergic receptor agonist		ADRB2	Adrenergic receptor agonist
3822	-17.87	cp	BRD-K40892394	AR-C133057XX	Nitric oxide synthase inhibitor		NOS2, NOS1	Nitric oxide synthase inhibitor
3824	-17.89	cp	BRD-K35531059	molsidomine	Guanylyl cyclase activator		GUCY1A3	Guanylyl cyclase activator
3829	-17.93	cp	BRD-K09635314	M-3M3FBS	phospholipase activator		PLCB2, PLCB3, PLCD1, PLCG1, PLCG2	phospholipase activator
3831	-17.98	cp	BRD-K53263234	CITCO	CAR agonist		NR1I3	CAR agonist
3836	-18.11	cp	BRD-A98283014	calmidazolium	Calcium channel blocker		ATP2B1, PDE1A	Calcium channel blocker, Calmodulin antagonist
3837	-18.13	cp	BRD-K86595100	chlordiazepoxide	Benzodiazepine receptor agonist		GABRA1, GABRA2, GABRA3, GABRA4, GABRA5, GABRA6, GABRB1, GABRB2, GABRB3, GABRD, GABRE, GABRG1, GABRG2, GABRG3, GABRP, GABRQ	Benzodiazepine receptor agonist
3844	-18.16	cp	BRD-A42759514	ornidazole	Antiprotozoal			Antiprotozoal
3848	-18.22	cp	BRD-K00312224	PPT	Estrogen receptor agonist		ESR1	Estrogen receptor agonist
3851	-18.26	cp	BRD-K03440695	boldine	Acetylcholine receptor antagonist		CHRNA4, CHRNB2, DRD1, DRD2	Acetylcholine receptor antagonist, Dopamine receptor antagonist
3857	-18.46	cp	BRD-A31195449	TCB2	Serotonin receptor agonist		HTR2A	Serotonin receptor agonist
3859	-18.48	cp	BRD-A78295502	hydroquinine	Antiarrhythmic			Antiarrhythmic
3863	-18.58	cp	BRD-A45499626	UBP-302	Glutamate receptor antagonist		GRIK1	Glutamate receptor antagonist
3866	-18.6	cp	BRD-M40783228	mesna	Antioxidant			Antioxidant
3869	-18.64	cp	BRD-A95869247	indapamide	Thiazide diuretic		KCNQ1, CA7, KCNE1, SLC12A3	Thiazide diuretic
3870	-18.65	cp	BRD-A47494775	dipivefrine	Adrenergic receptor agonist		ADRA1A, ACHE, ADRA2A, ADRB2, BCHE	Adrenergic receptor agonist
3877	-18.75	cp	BRD-K38251852	paxilline	Potassium channel blocker		ABCA1, KCNMA1, NR1H3	Potassium channel blocker
3884	-18.8	cp	BRD-K70401845	erlotinib	EGFR inhibitor		EGFR, NR1I2	EGFR inhibitor
3892	-18.9	cp	BRD-A19053259	pseudopelletierine	Anthelmintic			Anthelmintic
3893	-18.96	cp	BRD-K25224017	pirenperone	Serotonin receptor antagonist		HTR2A, HTR7	Serotonin receptor antagonist
3900	-19.02	cp	BRD-K36927236	glibenclamide	Sulfonylurea		KCNJ11, ABCC8, CFTR, KCNJ5, KCNJ8, ABCA1, ABCB11, ABCC9, CPT1A, KCNJ1, SLCO2B1, TRPA1	Sulfonylurea
3901	-19.04	cp	BRD-K91900765	VX-745	p38 MAPK inhibitor		MAPK14, MAPK11, MAPK12	p38 MAPK inhibitor
3902	-19.07	cp	BRD-K33312228	halometasone	Glucocorticoid receptor agonist		NR3C1	Glucocorticoid receptor agonist
3906	-19.13	cp	BRD-K02283807	GR-32191	Thromboxane receptor antagonist		TBXA2R	Thromboxane receptor antagonist
3907	-19.13	cp	BRD-K64341947	CFM-1571	Guanylate cyclase activator			Guanylate cyclase activator
3909	-19.14	cp	BRD-K97764662	PD-173074	FGFR inhibitor		FGFR1, FGFR3, FGFR2, FGFR4, FLT1, FLT4, KDR, PDGFRA, PDGFRB	FGFR inhibitor, VEGFR inhibitor
3912	-19.19	cp	BRD-K15935639	z-leu3-VS	Proteasome inhibitor			Proteasome inhibitor
3913	-19.2	cp	BRD-K27871032	lysergol	Ergoline alkaloid		HTR1B, HTR1D, HTR1E	Ergoline alkaloid
3927	-19.45	cp	BRD-K08206212	entecavir	Reverse transcriptase inhibitor			Reverse transcriptase inhibitor, DNA replication inhibitor
3928	-19.46	cp	BRD-K59037100	oxybenzone	Lipase inhibitor		LIPE	Lipase inhibitor
3932	-19.56	cp	BRD-K59256312	gabexate	Serine protease inhibitor		PRSS1, TPSAB1	Serine protease inhibitor
3934	-19.6	cp	BRD-K50135270	GBR-12935	Dopamine uptake inhibitor		AGTR1, SLC6A3	Dopamine uptake inhibitor
3938	-19.67	cp	BRD-A94756469	digoxin	ATPase inhibitor		ATP1A1, ABCB1, RORC, SLCO1B3	ATPase inhibitor
3943	-19.68	cp	BRD-A16934955	nalbuphine	Opioid receptor agonist		OPRD1, OPRK1, OPRM1	Opioid receptor agonist, Opioid receptor antagonist
3945	-19.69	cp	BRD-K18757346	U-46619	Thromboxane receptor agonist		PTGDR, PTGDR2, PTGER1, PTGER2, PTGER3, PTGER4, PTGFR, PTGIR, TBXA2R	Thromboxane receptor agonist
3950	-19.74	cp	BRD-K80970344	pyrrolidine-dithiocarbamate	NFkB pathway inhibitor		HSD11B1, RELA	NFkB pathway inhibitor
3954	-19.78	cp	BRD-K42221274	NNC-711	GAT inhibitor		SLC6A1, SIGMAR1	GAT inhibitor
3959	-19.84	cp	BRD-K44067360	flufenamic-acid	Chloride channel blocker		AKR1C3, AR, PTGS1, PTGS2, ANO1, GJA1, GJA10, GJA3, GJA4, GJA5, GJA8, GJA9, GJB1, GJB2, GJB3, GJB4, GJB5, GJB6, GJB7, GJC1, GJC2, GJC3, GJD2, GJD3, GJD4, GJE1, PANX1, PANX2, PANX3, PKD2L1, TRPC5, TRPM2, TRPM5	Chloride channel blocker
3963	-19.9	cp	BRD-A67748489	K3644	Kinesin-like spindle protein inhibitor		KIF11	Kinesin-like spindle protein inhibitor
3964	-19.9	cp	BRD-U08759356	EI-346-erlotinib-analog	EGFR inhibitor		EGFR	EGFR inhibitor
3967	-19.93	cp	BRD-K27351809	nomegestrol	Progesterone receptor agonist		PGR	Progesterone receptor agonist
3978	-20.19	cp	BRD-K46441700	GR-55562	Serotonin receptor antagonist		HTR1B, HTR1D	Serotonin receptor antagonist
3980	-20.21	cp	BRD-A84702196	penicillin	Bacterial cell wall synthesis inhibitor			Bacterial cell wall synthesis inhibitor
3982	-20.24	cp	BRD-K22010301	JLK-6	Gamma secretase inhibitor		PSEN1	Gamma secretase inhibitor, Anti-amyloidogenic
3987	-20.35	cp	BRD-K77008974	WYE-354	MTOR inhibitor		MTOR	MTOR inhibitor
3989	-20.38	cp	BRD-A51410489	yohimbine	Adrenergic receptor antagonist		ADRA2A, ADRA2C, ADRA2B, HTR1A, HTR1B, HTR1D, HTR2B, DRD2, DRD3, HTR1E, HTR1F, HTR2A, HTR2C, HTR5A, HTR7, KCNJ1, KCNJ10, KCNJ11, KCNJ12, KCNJ14, KCNJ15, KCNJ8	Adrenergic receptor antagonist
3991	-20.4	cp	BRD-K18816859	L-694247	Serotonin receptor agonist		HTR1D, HTR1A, HTR1B	Serotonin receptor agonist
3995	-20.44	cp	BRD-A54236247	racephedrine	Adrenergic receptor agonist			Adrenergic receptor agonist
3997	-20.48	cp	BRD-A11135865	nor-binaltorphimine	Opioid receptor antagonist			Opioid receptor antagonist
3998	-20.48	cp	BRD-K63641886	cefuroxime	Bacterial cell wall synthesis inhibitor			Bacterial cell wall synthesis inhibitor
4000	-20.49	cp	BRD-K63150726	JTE-907	Cannabinoid receptor inverse agonist		CNR2	Cannabinoid receptor inverse agonist
4005	-20.59	cp	BRD-K77286328	reversine	Aurora kinase inhibitor		AURKB, ADORA3, AURKA, INCENP, MAP2K1	Aurora kinase inhibitor
4007	-20.6	cp	BRD-K07325606	hispidin	PKC inhibitor		PREP, PRKCB, PTGS2, XDH	PKC inhibitor
4013	-20.66	cp	BRD-K15196155	IBC-293	Hydroxycarboxylic acid receptor agonist		HCAR3	Hydroxycarboxylic acid receptor agonist
4014	-20.68	cp	BRD-K95921201	reserpine	Vesicular monoamine transporter inhibitor		SLC18A2, SLC18A1	Vesicular monoamine transporter inhibitor
4017	-20.72	cp	BRD-K60219430	serdemetan	MDM inhibitor		MDM2	MDM inhibitor
4018	-20.72	cp	BRD-A66927094	nemonapride	Dopamine receptor antagonist		DRD2, DRD3, DRD4	Dopamine receptor antagonist
4027	-20.96	cp	BRD-K13261168	LY-16350	Dopamine receptor agonist		DRD2, DRD3	Dopamine receptor agonist
4028	-20.97	cp	BRD-K93201660	ML-7	Myosin light chain kinase inhibitor		MYLK	Myosin light chain kinase inhibitor
4031	-21	cp	BRD-A60294240	tribenoside	Anti-inflammatory			Anti-inflammatory, Capillary stabilizing agent
4033	-21.03	cp	BRD-K38323065	phenacetin	Cyclooxygenase inhibitor		PTGS1	Cyclooxygenase inhibitor
4035	-21.05	cp	BRD-K91733562	secoisolariciresinol	Antioxidant			Antioxidant
4037	-21.1	cp	BRD-K53878242	MMPX	Phosphodiesterase inhibitor			Phosphodiesterase inhibitor
4041	-21.16	cp	BRD-A20131130	2',5'-dideoxyadenosine	Adenylyl cyclase inhibitor			Adenylyl cyclase inhibitor
4042	-21.18	cp	BRD-K71289571	zafirlukast	Leukotriene receptor antagonist		CYSLTR1, CYSLTR2	Leukotriene receptor antagonist
4045	-21.24	cp	BRD-K93918653	quizartinib	FLT3 inhibitor		FLT3, CSF1R, KIT, RET, PDGFRA, PDGFRB	FLT3 inhibitor
4047	-21.26	cp	BRD-K74430258	1,2-dichlorobenzene	Hepatotoxicant			Hepatotoxicant, Organic compound
4050	-21.37	cp	BRD-K29359156	ebselen	H+/K+-ATPase inhibitor		ALB, LTB4R, NOX3	H+/K+-ATPase inhibitor, Cyclooxygenase inhibitor, Glutathione peroxidase agonist, Nitric oxide synthase inhibitor
4056	-21.44	cp	BRD-A95939040	sertaconazole	Sterol demethylase inhibitor			Sterol demethylase inhibitor
4059	-21.54	cp	BRD-K50387473	XMD-892	MAP kinase inhibitor		MAPK7, DCLK2, LRRK2, PLK4, TNK1	MAP kinase inhibitor
4060	-21.55	cp	BRD-K23583188	lavendustin-a	EGFR inhibitor		EGFR, LCK	EGFR inhibitor
4061	-21.56	cp	BRD-K50422030	clomethiazole	GABA receptor antagonist		GABRA1	GABA receptor antagonist, GABA receptor modulator
4072	-21.75	cp	BRD-A49358627	ciprofibrate	PPAR receptor agonist		PPARA, LPL	PPAR receptor agonist
4076	-21.81	cp	BRD-K91442916	CAM-9-026	Membrane metalloendopeptidase inhibitor			Membrane metalloendopeptidase inhibitor
4079	-21.9	cp	BRD-K86191271	cytosporone-b	NUR77 receptor agonist		NR4A1	NUR77 receptor agonist
4080	-21.9	cp	BRD-K69195780	NAN-190	Serotonin receptor agonist		HTR1A, ADRA1A, ADRA1B, ADRA1D, HTR1F	Serotonin receptor agonist
4084	-21.96	cp	BRD-K46469693	SCH-442416	Adenosine receptor antagonist		ADORA1, ADORA2A, ADORA2B, ADORA3	Adenosine receptor antagonist
4085	-21.97	cp	BRD-A45140972	meclocycline	Bacterial 30S ribosomal subunit inhibitor			Bacterial 30S ribosomal subunit inhibitor, Bacterial 50S ribosomal subunit inhibitor
4087	-21.99	cp	BRD-K68507560	dicycloverine	Acetylcholine receptor antagonist		CHRM1, CHRM2, CHRM3	Acetylcholine receptor antagonist
4089	-22.01	cp	BRD-K31553034	zibotentan	Endothelin receptor antagonist		EDNRA	Endothelin receptor antagonist
4092	-22.05	cp	BRD-K41170226	deoxycholic-acid	G protein-coupled receptor agonist		GPBAR1, EFTUD1, FPR1	G protein-coupled receptor agonist, Biliverdin reductase A activator, Unidentified pharmacological activity
4100	-22.13	cp	BRD-K57304726	PRE-084	Sigma receptor agonist		SIGMAR1	Sigma receptor agonist
4105	-22.19	cp	BRD-K33193182	methylnorlichexanthone	Aurora kinase inhibitor		AURKB, KDR, PIM1	Aurora kinase inhibitor, PIM inhibitor, VEGFR inhibitor
4110	-22.33	cp	BRD-K62374253	rufloxacin	Bacterial DNA gyrase inhibitor			Bacterial DNA gyrase inhibitor
4111	-22.33	cp	BRD-A19661776	mianserin	Serotonin receptor antagonist		HTR2A, HTR2C, ADRA1A, ADRA1B, ADRA1D, HRH1, HTR2B, HTR6, HTR7, ADRA2A, ADRA2B, ADRA2C, DRD1, DRD2, DRD3, DRD5, HRH2, HRH4, HTR1A, HTR1F, OPRK1, SLC6A2, SLC6A3, SLC6A4	Serotonin receptor antagonist
4112	-22.34	cp	BRD-K52219182	BRD-K52219182	Phosphodiesterase inhibitor			Phosphodiesterase inhibitor
4115	-22.41	cp	BRD-K61217870	n-(3-acetamidophenyl)-3-chlorobenzamide	Glutamate receptor antagonist		GRM5	Glutamate receptor antagonist
4116	-22.42	cp	BRD-A55946879	BW-B70C	Lipoxygenase inhibitor		ALOX5	Lipoxygenase inhibitor
4119	-22.51	cp	BRD-A39172021	ampiroxicam	Cyclooxygenase inhibitor		PTGS1, PTGS2	Cyclooxygenase inhibitor
4120	-22.51	cp	BRD-K67102207	phenylbutyrate	HDAC inhibitor		CYP3A5, HDAC1	HDAC inhibitor
4122	-22.56	cp	BRD-A16311756	profenamine	Butyrylcholinesterase inhibitor		CHRM1, BCHE, CHRM2, GRIN3A	Butyrylcholinesterase inhibitor, Cholinergic receptor antagonist
4137	-22.72	cp	BRD-K31283835	tofacitinib	JAK inhibitor		JAK3, JAK1, JAK2, CYP2C19, TYK2	JAK inhibitor
4145	-22.84	cp	BRD-K68174511	torin-2	MTOR inhibitor		MTOR	MTOR inhibitor
4150	-22.92	cp	BRD-K11399644	phenformin	AMPK activator		KCNJ8, PRKAA1	AMPK activator
4158	-23.11	cp	BRD-K00184207	GR-206	Aryl hydrocarbon receptor ligand			Aryl hydrocarbon receptor ligand
4159	-23.11	cp	BRD-K66615216	moxifloxacin	Bacterial DNA gyrase inhibitor		TOP2A	Bacterial DNA gyrase inhibitor
4162	-23.15	cp	BRD-K26373640	IKK-2-inhibitor	IKK inhibitor		IKBKB	IKK inhibitor, SYK inhibitor
4168	-23.29	cp	BRD-A02481876	importazole	Importin-beta transport receptor inhibitor		KPNB1	Importin-beta transport receptor inhibitor
4174	-23.44	cp	BRD-A00267231	hemado	Adenosine receptor agonist		ADORA3, ADORA1, ADORA2A, ADORA2B	Adenosine receptor agonist
4176	-23.45	cp	BRD-K95992530	Cyclo-[Arg-Gly-Asp-D-Phe-Val]	integrin antagonist		ITGAV, ITGB3	integrin antagonist
4179	-23.48	cp	BRD-A78942461	ICI-118551	Adrenergic receptor antagonist			Adrenergic receptor antagonist
4182	-23.53	cp	BRD-K29458283	chlorambucil	DNA inhibitor			DNA inhibitor
4184	-23.59	cp	BRD-K07220430	cinnarizine	Calcium channel blocker		HRH1, CACNA1C, CACNA1D, CACNA1F, CACNA1G, CACNA1H, CACNA1I, CACNA1S, CHRM1, CHRM2, CHRM3, CHRM4, CHRM5, DRD1, DRD2, DRD5	Calcium channel blocker
4195	-23.76	cp	BRD-K22828899	TUL-XXI039	Serine/threonine kinase inhibitor			Serine/threonine kinase inhibitor
4196	-23.8	cp	BRD-K64755930	etazolate	Phosphodiesterase inhibitor		GABRB3, PDE4A	Phosphodiesterase inhibitor
4199	-23.82	cp	BRD-A79981887	midodrine	Adrenergic receptor agonist		ADRA1A, ADRA1B, ADRA1D	Adrenergic receptor agonist
4207	-23.94	cp	BRD-K20141153	atomoxetine	Norepinephrine transporter inhibitor		SLC6A2, SLC6A3, SLC6A4, GRIN1, GRIN2A, GRIN2B, GRIN2C, GRIN2D, GRIN3A, GRIN3B	Norepinephrine transporter inhibitor
4212	-23.98	cp	BRD-A41941932	vitexin	Antioxidant			Antioxidant
4217	-24.08	cp	BRD-A33168282	sotalol	Adrenergic receptor antagonist		ADRB1, ADRB2, KCNH2	Adrenergic receptor antagonist
4219	-24.14	cp	BRD-K78692225	leflunomide	Dihydroorotate dehydrogenase inhibitor		DHODH, AHR, CYP2C19, JAK3, PTK2B, STAT6	Dihydroorotate dehydrogenase inhibitor, PDGFR receptor inhibitor
4222	-24.18	cp	BRD-K11163873	phenanthridone	PARP inhibitor		PARP1	PARP inhibitor
4224	-24.22	cp	BRD-A57382968	piroxicam	Cyclooxygenase inhibitor		PTGS2, PTGS1	Cyclooxygenase inhibitor
4226	-24.24	cp	BRD-A50764878	MDL-73005EF	Serotonin receptor antagonist		HTR1A	Serotonin receptor antagonist
4228	-24.26	cp	BRD-K18742343	H-8	PKA inhibitor		PKIA, PRKACA	PKA inhibitor
4230	-24.28	cp	BRD-A22143024	estropipate	Estrogen receptor agonist		ESR1, ESR2	Estrogen receptor agonist
4232	-24.32	cp	BRD-K06159959	CCMQ	Inhibitor of the binding of homoquinolinic acid to non-NMDA sensitive sites			Inhibitor of the binding of homoquinolinic acid to non-NMDA sensitive sites
4233	-24.32	cp	BRD-A52326238	isogedunin	HSP inhibitor			HSP inhibitor
4247	-24.58	cp	BRD-K60184833	tyrphostin-46	Tyrosine kinase inhibitor		EGFR	Tyrosine kinase inhibitor
4249	-24.59	cp	BRD-A56359832	zileuton	Leukotriene inhibitor		ALOX5	Leukotriene inhibitor, Lipoxygenase inhibitor
4250	-24.6	cp	BRD-A06390036	hydroquinidine	Antiarrhythmic			Antiarrhythmic
4253	-24.72	cp	BRD-K82846253	repaglinide	Insulin secretagogue		ABCC8, CYP2C8, CYP3A5, INS, KCNJ11, PPARG	Insulin secretagogue
4254	-24.72	cp	BRD-K73109821	diazoxide	Potassium channel activator		ATP1A1, CA1, CA2, KCNJ11, KCNMA1, SLC12A3	Potassium channel activator
4255	-24.73	cp	BRD-K47761761	PD-168077	Dopamine receptor agonist		DRD2, DRD4	Dopamine receptor agonist
4256	-24.73	cp	BRD-K51302260	KU-C103871	GSP agonist		SMAD3	GSP agonist
4261	-24.78	cp	BRD-K16551401	PNU-22394	Serotonin receptor agonist		MAOA, MAOB	Serotonin receptor agonist
4263	-24.86	cp	BRD-K02404261	caffeine	Adenosine receptor antagonist		ADORA1, ADORA2A, ADORA2B, ATM, ITPR1, RYR1, ADORA3, ATR, ITPR2, ITPR3, PDE10A, PDE11A, PDE1A, PDE1B, PDE1C, PDE2A, PDE3A, PDE3B, PDE4A, PDE4B, PDE4C, PDE4D, PDE5A, PDE6A, PDE6B, PDE6C, PDE7A, PDE7B, PDE8A, PDE8B, PDE9A, PIK3CA, PIK3CB, PIK3CD, PRKDC, RYR2, RYR3	Adenosine receptor antagonist, Diuretic, Phosphodiesterase inhibitor
4266	-24.87	cp	BRD-K61250553	loperamide	Opioid receptor agonist		OPRM1, OPRD1, CACNA1A, CALM1, CYP2B6, CYP2C8, NPR2, OPRK1, POMC	Opioid receptor agonist
4267	-24.89	cp	BRD-A62809825	thapsigargin	ATPase inhibitor		ATP2A1	ATPase inhibitor
4269	-24.91	cp	BRD-K47631482	bromhexine	Mucolytic agent			Mucolytic agent
4271	-24.99	cp	BRD-K50938786	ropivacaine	Sodium channel blocker		SCN10A, SCN9A	Sodium channel blocker
4273	-25.02	cp	BRD-K16277217	piperacetazine	Dopamine receptor antagonist			Dopamine receptor antagonist
4280	-25.11	cp	BRD-K50938287	sumatriptan	Serotonin receptor agonist		HTR1D, HTR1B, HTR1A, HTR1F, HTR1E, HTR5A, HTR6, HTR7	Serotonin receptor agonist
4281	-25.12	cp	BRD-A68888262	azelastine	Histamine receptor antagonist		HRH1, CYP2C19	Histamine receptor antagonist
4283	-25.14	cp	BRD-K85133207	HDAC1-selective	HDAC inhibitor			HDAC inhibitor
4286	-25.23	cp	BRD-K96084870	DMBI	PDGFR receptor inhibitor		PDGFRB	PDGFR receptor inhibitor, VEGFR inhibitor
4290	-25.32	cp	BRD-K62792802	LY-83583	Guanylyl cyclase inhibitor		GUCY1A2	Guanylyl cyclase inhibitor
4291	-25.34	cp	BRD-A42167015	carteolol	Adrenergic receptor antagonist		ADRB1, ADRB2	Adrenergic receptor antagonist
4299	-25.47	cp	BRD-K82561139	ricinine	Casein kinase inhibitor			Casein kinase inhibitor
4300	-25.48	cp	BRD-K67080878	milrinone	Phosphodiesterase inhibitor		PDE3A, PDE2A, PDE3B, PDE5A	Phosphodiesterase inhibitor
4301	-25.54	cp	BRD-K97330509	SRC-kinase-inhibitor-II	SRC inhibitor			SRC inhibitor
4305	-25.57	cp	BRD-A15493168	tetracycline	Bacterial 30S ribosomal subunit inhibitor		PRNP	Bacterial 30S ribosomal subunit inhibitor
4310	-25.7	cp	BRD-K43149758	myricetin	Androgen receptor agonist		PIK3CG, AR, CYP3A4	Androgen receptor agonist, Cytochrome P450 inhibitor
4316	-25.82	cp	BRD-A04668240	CGP-52432	GABA receptor antagonist		GABBR1, GABBR2	GABA receptor antagonist
4317	-25.83	cp	BRD-K33572481	taurodeoxycholic-acid	Bile acid			Bile acid
4319	-25.84	cp	BRD-K77390737	xanthohumol	ATPase inhibitor		CYP19A1, VCP	ATPase inhibitor
4325	-26.01	cp	BRD-A41301928	bongkrek-acid	Mitochondrial ADP, ATP translocase inhibitor		SLC25A4	Mitochondrial ADP, ATP translocase inhibitor
4332	-26.08	cp	BRD-K60160658	tiagabine	GABA uptake inhibitor		SLC6A1, CYP2C19	GABA uptake inhibitor
4338	-26.22	cp	BRD-K14880289	GW-501516	PPAR receptor agonist		PPARD, INS, PPARA	PPAR receptor agonist, Insulin sensitizer
4339	-26.23	cp	BRD-A08187463	racecadotril	Enkephalinase inhibitor		MME	Enkephalinase inhibitor
4346	-26.32	cp	BRD-K51541829	RO-25-6981	Ionotropic glutamate receptor antagonist		GRIN2B, SLC18A2	Ionotropic glutamate receptor antagonist, Monamine transporter modulator
4349	-26.35	cp	BRD-K28863208	PNU-282987	Cholinergic receptor agonist		CHRNA7	Cholinergic receptor agonist
4353	-26.41	cp	BRD-K32821942	azathioprine	Dehydrogenase inhibitor		HPRT1, IMPDH1, PPAT	Dehydrogenase inhibitor
4354	-26.43	cp	BRD-A34205397	suloctidil	Adrenergic receptor antagonist			Adrenergic receptor antagonist
4355	-26.43	cp	BRD-K14965640	ibuprofen	Cyclooxygenase inhibitor		PTGS2, PTGS1, ASIC1, BCL2, CFTR, CYP2C8, FABP2, PLAT, PPARG, SLC5A8, THBD	Cyclooxygenase inhibitor
4357	-26.47	cp	BRD-A16700644	isoxsuprine	Adrenergic receptor agonist		ADRB2	Adrenergic receptor agonist
4362	-26.63	cp	BRD-A73859745	glycodeoxycholic-acid	Apoptosis stimulant			Apoptosis stimulant
4365	-26.66	cp	BRD-K81209512	AG-494	EGFR inhibitor		EGFR	EGFR inhibitor, Tyrosine kinase inhibitor
4368	-26.69	cp	BRD-A08709697	heliotrine	Pyrrolizidine alkaloid			Pyrrolizidine alkaloid
4370	-26.72	cp	BRD-K99063460	didanosine	Nucleoside reverse transcriptase inhibitor		PNP	Nucleoside reverse transcriptase inhibitor
4377	-26.79	cp	BRD-A29426959	carbinoxamine	Histamine receptor antagonist		HRH1	Histamine receptor antagonist, L-type calcium channel blocker
4379	-26.94	cp	BRD-K40965114	cyanopindolol	Adrenergic receptor antagonist		HTR1D	Adrenergic receptor antagonist
4382	-26.97	cp	BRD-K18250272	propoxycaine	Local anesthetic			Local anesthetic
4385	-27.05	cp	BRD-K72034655	peucedanin	Apoptosis stimulant			Apoptosis stimulant
4386	-27.06	cp	BRD-K87696786	LY-456236	Glutamate receptor antagonist		GRM1	Glutamate receptor antagonist
4395	-27.17	cp	BRD-K51476772	ST-638	Tyrosine kinase inhibitor			Tyrosine kinase inhibitor
4396	-27.2	cp	BRD-K09497549	kawain	Calcium channel modulator		MTOR	Calcium channel modulator, MTOR inhibitor, Sodium channel blocker
4397	-27.22	cp	BRD-K40902647	vincamine	Adrenergic receptor antagonist		CHRM1, CHRM2, CHRM3, CHRM4	Adrenergic receptor antagonist
4399	-27.25	cp	BRD-A13650332	flucloxacillin	Bacterial cell wall synthesis inhibitor			Bacterial cell wall synthesis inhibitor
4401	-27.27	cp	BRD-A84493640	atovaquone	Mitochondrial electron transport inhibitor		DHODH	Mitochondrial electron transport inhibitor
4403	-27.31	cp	BRD-K57569181	pentoxifylline	Phosphodiesterase inhibitor		TNF, ACHE, ADORA1, ADORA2A, ADRA2B, CHIA, NT5E, PDE4A, PDE4B, PDE5A	Phosphodiesterase inhibitor
4406	-27.37	cp	BRD-A15530910	carpindolol	Adrenergic receptor antagonist			Adrenergic receptor antagonist, Serotonin receptor antagonist
4409	-27.43	cp	BRD-K45435259	SCH-23390	Dopamine receptor antagonist		DRD1, DRD5, HTR2C, KCNJ4, KCNJ6	Dopamine receptor antagonist
4413	-27.45	cp	BRD-A99411506	esculin	Antioxidant			Antioxidant
4414	-27.45	cp	BRD-A43849199	karakoline	Phytotoxin			Phytotoxin
4417	-27.47	cp	BRD-A97104540	fenoterol	Adrenergic receptor agonist		ADRB2, ADRB1, ADRB3	Adrenergic receptor agonist
4419	-27.49	cp	BRD-K83063356	RS-102895	CCR antagonist		CCR2	CCR antagonist
4424	-27.6	cp	BRD-K84566043	fenpiverinium	Acetylcholine receptor antagonist			Acetylcholine receptor antagonist
4425	-27.6	cp	BRD-K77771411	moxonidine	Imidazoline receptor agonist		NISCH, ADRA2A, ADRA2B, ADRA2C	Imidazoline receptor agonist
4429	-27.65	cp	BRD-K15086322	JNJ-10191584	Histamine receptor antagonist		HRH4	Histamine receptor antagonist
4430	-27.68	cp	BRD-K03642198	AY-9944	Hedgehog pathway modulator			Hedgehog pathway modulator
4435	-27.72	cp	BRD-K92723993	imatinib	BCR-ABL kinase inhibitor		ABL1, KIT, PDGFRA, BCR, CSF1R, PDGFRB, ABCG2, CYP2C19, CYP2C8, CYP3A5, DDR1, NTRK1, RET	BCR-ABL kinase inhibitor, KIT inhibitor, PDGFR receptor inhibitor
4436	-27.75	cp	BRD-K83144676	olmesartan	Angiotensin antagonist		AGTR1	Angiotensin antagonist
4438	-27.76	cp	BRD-K69600043	thiethylperazine	Dopamine receptor antagonist		DRD1, DRD2, DRD4	Dopamine receptor antagonist
4441	-27.82	cp	BRD-K66896231	BRD-K66896231	Acetylcholinesterase inhibitor		ACHE	Acetylcholinesterase inhibitor
4452	-27.97	cp	BRD-K46435977	valaciclovir	DNA polymerase inhibitor			DNA polymerase inhibitor
4455	-27.99	cp	BRD-K71003802	hippeastrine	Plant alkaloid			Plant alkaloid
4457	-28.05	cp	BRD-K94887716	TFMPP	Serotonin receptor agonist			Serotonin receptor agonist, Serotonin receptor antagonist
4463	-28.12	cp	BRD-K45988865	tetramethylsilane	Internal standard for NMR spectroscopy			Internal standard for NMR spectroscopy
4465	-28.16	cp	BRD-K62012036	acitretin	Retinoid receptor agonist		RARA, RARB, RARG, RBP1, RXRA, RXRB, RXRG, STAT3	Retinoid receptor agonist
4491	-28.47	cp	BRD-K67831364	ZM-323881	VEGFR inhibitor		KDR	VEGFR inhibitor
4493	-28.49	cp	BRD-K09397065	SR-57227A	Serotonin receptor agonist		HTR3A	Serotonin receptor agonist
4495	-28.5	cp	BRD-K60460488	nelfinavir	HIV protease inhibitor		CYP2C19, CYP3A5, CYP3A7	HIV protease inhibitor
4498	-28.54	cp	BRD-U97083655	teicoplanin	Bacterial cell wall synthesis inhibitor			Bacterial cell wall synthesis inhibitor
4500	-28.55	cp	BRD-K43887077	dopamine	Dopamine receptor agonist		DRD2, DRD1, DRD3, DRD4, DRD5, DBH, HTR1A, HTR7, SLC6A2, SLC6A3, SLC6A4	Dopamine receptor agonist
4502	-28.58	cp	BRD-K03842655	penitrem-a	Potassium channel blocker		KCNMA1	Potassium channel blocker
4505	-28.62	cp	BRD-A64228451	terreic-acid	BTK inhibitor		BTK	BTK inhibitor
4509	-28.65	cp	BRD-A39415247	norethisterone	Progesterone receptor agonist		PGR	Progesterone receptor agonist
4512	-28.68	cp	BRD-K34608650	BRD-K34608650	Cannabinoid receptor agonist		CNR2	Cannabinoid receptor agonist
4516	-28.7	cp	BRD-K39823328	VU-0366037-2	Glutamate receptor modulator		GRM4	Glutamate receptor modulator
4520	-28.77	cp	BRD-K85090592	pilocarpine	Acetylcholine receptor agonist		CHRM3, CHRM1, CHRM2, CHRM4, CHRM5	Acetylcholine receptor agonist
4521	-28.78	cp	BRD-K87990216	piretanide	Glucocorticoid receptor agonist		SLC12A1, SLC12A2	Glucocorticoid receptor agonist
4524	-28.81	cp	BRD-A37347161	BRL-52537	Opioid receptor agonist		OPRK1	Opioid receptor agonist
4526	-28.85	cp	BRD-A37817666	picrotoxin	GABA receptor antagonist		GABRA1, GLRA2, GLRA3, GABRR1, GLRA1, GLRB, HTR3A, HTR3B	GABA receptor antagonist
4536	-29.02	cp	BRD-K01649396	indatraline	Norepinephrine transporter inhibitor		SLC6A2, SLC6A3, SLC6A4	Norepinephrine transporter inhibitor
4537	-29.02	cp	BRD-K67537649	PQ-401	IGF-1 inhibitor		IGF1R	IGF-1 inhibitor, IGF-1R inhibitor
4541	-29.06	cp	BRD-K76908866	CP-724714	EGFR inhibitor		ERBB2	EGFR inhibitor, Receptor tyrosine protein kinase inhibitor, Tyrosine kinase inhibitor
4543	-29.07	cp	BRD-A37492983	iocetamic-acid	Radiopaque medium			Radiopaque medium
4544	-29.09	cp	BRD-K79425933	benperidol	Dopamine receptor antagonist		DRD2	Dopamine receptor antagonist
4548	-29.13	cp	BRD-A26711594	nicardipine	Calcium channel blocker		CACNA1C, ADORA3, ADRA1A, ADRA1B, ADRA1D, CACNA1D, CACNA2D1, CACNB2, CALM1, CHRM1, CHRM2, CHRM3, CHRM4, CHRM5, PDE1A, PDE1B	Calcium channel blocker
4555	-29.26	cp	BRD-A54845972	dihydroergotamine	Serotonin receptor agonist		HTR1D, HTR1B, ADRA2A, DRD2, HTR1E, HTR1F, HTR2B, HTR7	Serotonin receptor agonist
4561	-29.35	cp	BRD-K67043667	altretamine	DNA synthesis inhibitor			DNA synthesis inhibitor
4562	-29.38	cp	BRD-K98684188	GSK-0660	PPAR receptor antagonist		PPARD	PPAR receptor antagonist
4565	-29.41	cp	BRD-K41051431	mecillinam	Bacterial cell wall synthesis inhibitor			Bacterial cell wall synthesis inhibitor
4568	-29.46	cp	BRD-K87049188	fusaric-acid	Dopamine beta hydroxylase inhibitor		DBH	Dopamine beta hydroxylase inhibitor
4571	-29.51	cp	BRD-K14821540	FCCP	Mitochondrial oxidative phosphorylation uncoupler			Mitochondrial oxidative phosphorylation uncoupler
4572	-29.54	cp	BRD-K16664969	GTP-14564	FLT3 inhibitor		FLT3, CSF1R, KIT, PDGFRB	FLT3 inhibitor, Tyrosine kinase inhibitor
4579	-29.67	cp	BRD-K22878149	SB-205607	Delta 1 opioid receptor agonist		OPRD1, OPRK1, OPRM1	Delta 1 opioid receptor agonist
4583	-29.76	cp	BRD-K37691127	hinokitiol	Tyrosinase inhibitor		TYR	Tyrosinase inhibitor
4584	-29.76	cp	BRD-K05396879	15-delta-prostaglandin-j2	PPAR receptor agonist		PPARG, NR1H4	PPAR receptor agonist
4590	-29.8	cp	BRD-A33711280	metixene	Acetylcholine receptor antagonist		CHRM5, CHRM1, CHRM2, CHRM3, CHRM4	Acetylcholine receptor antagonist
4593	-29.86	cp	BRD-K81272440	dantrolene	Calcium channel blocker		RYR1, RYR3	Calcium channel blocker
4598	-29.9	cp	BRD-K32744045	disulfiram	Aldehyde dehydrogenase inhibitor		ALDH2, ALDH1A2, ALDH5A1, ALDH7A1, CYP2E1, DBH, DNMT1, TRPA1	Aldehyde dehydrogenase inhibitor, TRPV agonist, DNA methyltransferase inhibitor
4602	-29.99	cp	BRD-K91904471	SD-169	p38 MAPK inhibitor		MAPK14	p38 MAPK inhibitor
4604	-30	cp	BRD-A25569250	KI-16425	Lysophosphatidic acid receptor antagonist		LPAR1, LPAR3	Lysophosphatidic acid receptor antagonist
4605	-30	cp	BRD-K79116891	proxymetacaine	Sodium channel blocker		SCN10A, SCN5A, SCN9A	Sodium channel blocker
4610	-30.1	cp	BRD-K92870997	pterostilbene	Cyclooxygenase inhibitor		FAAH, PPARA, PTGS1, PTGS2	Cyclooxygenase inhibitor, PPAR receptor agonist
4618	-30.22	cp	BRD-K53737926	amitriptyline	Norepinephrine inhibitor		CHRM1, CHRM2, CHRM3, CHRM4, CHRM5, HRH1, HTR6, SLC6A2, SLC6A4, ADRA1A, ADRA1B, ADRA1D, ADRA2A, ADRB1, ADRB2, ADRB3, HRH2, HRH4, HTR1A, HTR1B, HTR1D, HTR2A, HTR2C, HTR7, KCNA1, KCND2, KCND3, KCNQ2, KCNQ3, NTRK1, NTRK2, OPRD1, OPRK1, OPRM1, SIGMAR1	Norepinephrine inhibitor, Norepinephrine reuptake inhibitor, Serotonin receptor antagonist, Serotonin reuptake inhibitor
4619	-30.26	cp	BRD-K37561857	zardaverine	Phosphodiesterase inhibitor		PDE4D, PDE3A, PDE4A, PDE4B, PDE4C	Phosphodiesterase inhibitor
4621	-30.29	cp	BRD-K28428262	brivanib	FGFR inhibitor		FGFR1, KDR, FLT1, CYP3A4, FGFR2, FGFR3, FLT4, KCNH2	FGFR inhibitor, VEGFR inhibitor
4622	-30.31	cp	BRD-K66782112	BRD-K66782112	Histamine receptor antagonist		HRH2	Histamine receptor antagonist
4625	-30.37	cp	BRD-K13800121	parecoxib	Cyclooxygenase inhibitor		LTF, PTGS2	Cyclooxygenase inhibitor
4633	-30.48	cp	BRD-A23072235	pheniramine	Histamine receptor antagonist		HRH1	Histamine receptor antagonist
4637	-30.55	cp	BRD-K99107520	felbamate	Glutamate receptor antagonist		GRIN2A, GRIN2B, GRIN3A	Glutamate receptor antagonist
4638	-30.6	cp	BRD-A39969961	eplerenone	Cytochrome P450 inhibitor		NR3C2, CYP3A5	Cytochrome P450 inhibitor
4648	-30.67	cp	BRD-K11433652	aspirin	Cyclooxygenase inhibitor		PTGS1, PTGS2, TP53, AKR1C1, ASIC3, EDNRA, HSPA5, IKBKB, NFKB1, NFKB2, NFKBIA, PRKAA1, PRKAA2, PRKAB1, PRKAB2, PRKAG1, PRKAG2, PRKAG3, RPS6KA3	Cyclooxygenase inhibitor
4658	-30.94	cp	BRD-A08877921	cephalotaxine	Protein synthesis inhibitor			Protein synthesis inhibitor
4666	-31.12	cp	BRD-K32610195	androstenedione	Cytochrome P450 inhibitor		AKR1C3, HSD17B1, HSD3B1	Cytochrome P450 inhibitor
4669	-31.15	cp	BRD-A42346008	metanephrine	Epinephrine metabolite			Epinephrine metabolite
4670	-31.16	cp	BRD-K18909381	CGS-12066B	Serotonin receptor agonist		HTR1B, HTR1A, HTR1D, HTR2A, HTR2B, HTR2C	Serotonin receptor agonist
4673	-31.19	cp	BRD-A27143604	DPN	Estrogen receptor agonist		ESR2	Estrogen receptor agonist
4693	-31.5	cp	BRD-A64297288	amlodipine	Calcium channel blocker		CACNA1C, CACNA1D, CACNA2D1, ABCG2, CA1, CACNA1B, CACNA1S, CACNA2D3, CACNB1, CACNB2, SMPD1	Calcium channel blocker
4697	-31.58	cp	BRD-K32696739	noreleagnine	Monoamine oxidase inhibitor		ADRA2A, ADRA2B, ADRA2C, HTR2A, MAOA, MAOB	Monoamine oxidase inhibitor, Serotonin receptor agonist
4698	-31.59	cp	BRD-K57222227	indometacin	Cyclooxygenase inhibitor		PTGS1, PTGS2, PPARG, PTGDR2, GLO1, PLA2G2A, PPARA, PTGR2, SLC46A1	Cyclooxygenase inhibitor
4704	-31.67	cp	BRD-K90885812	propantheline	Acetylcholine receptor antagonist		CHRM1, CHRM2, CHRM3, CHRM4	Acetylcholine receptor antagonist
4712	-31.81	cp	BRD-A96456596	FPL-55712	Leukotriene receptor antagonist			Leukotriene receptor antagonist
4721	-31.96	cp	BRD-K54210043	NS-1619	Calcium channel activator		KCNMA1, KCNT1, KCNT2, KCNU1	Calcium channel activator
4722	-31.97	cp	BRD-K61097567	SB-218795	Tachykinin antagonist		TACR3	Tachykinin antagonist
4723	-31.98	cp	BRD-K02227374	milnacipran	Serotonin reuptake inhibitor		SLC6A2, SLC6A4, GRIN1, GRIN2A, GRIN2B, GRIN2C, GRIN2D, GRIN3A, GRIN3B	Serotonin reuptake inhibitor
4725	-32.01	cp	BRD-K96809896	SKF-86002	p38 MAPK inhibitor		ALOX5, MAPK14	p38 MAPK inhibitor
4726	-32.01	cp	BRD-A34806832	proscillaridin	ATPase inhibitor		ATP1A1	ATPase inhibitor
4728	-32.03	cp	BRD-K01095011	finasteride	5-alpha reductase inhibitor		SRD5A2, SRD5A1, AKR1D1, AR	5-alpha reductase inhibitor
4734	-32.12	cp	BRD-A95696820	acadesine	AMPK activator			AMPK activator
4752	-32.44	cp	BRD-K61323504	SB-225002	CC chemokine receptor antagonist		CXCR2	CC chemokine receptor antagonist
4756	-32.53	cp	BRD-K80778372	RO-19-4605	GABA benzodiazepine site receptor inverse agonist		GABRA1, GABRA2, GABRA3, GABRA5	GABA benzodiazepine site receptor inverse agonist
4757	-32.54	cp	BRD-K02607075	tubocurarine	Acetylcholine receptor antagonist		CHRNA2, HTR3A, ACHE, HTR3B, KCNN1, KCNN2, KCNN3, ZACN	Acetylcholine receptor antagonist
4764	-32.62	cp	BRD-K17110974	aristolochic-acid	Phospholipase inhibitor			Phospholipase inhibitor
4768	-32.68	cp	BRD-K64402243	ivachtin	Caspase inhibitor		CASP3	Caspase inhibitor
4771	-32.74	cp	BRD-K30197592	5-methoxytryptamine	Serotonin receptor agonist		HTR2A, HTR6, HTR1B, HTR1D, HTR1E, HTR1F, HTR2C, HTR4, HTR7, TRPM8	Serotonin receptor agonist
4772	-32.76	cp	BRD-K45033733	famciclovir	DNA polymerase inhibitor			DNA polymerase inhibitor
4774	-32.85	cp	BRD-K80315159	DPPE	Histamine receptor antagonist		ABCB1, HRH1	Histamine receptor antagonist
4784	-32.98	cp	BRD-A89672324	CGP-55845	GABA receptor antagonist		GABBR1, GABBR2, KCTD12, KCTD16, KCTD8	GABA receptor antagonist
4787	-33	cp	BRD-K97158071	droperidol	Dopamine receptor antagonist		DRD2, ADRA1A	Dopamine receptor antagonist
4804	-33.3	cp	BRD-K72783841	tyrphostin-AG-555	EGFR inhibitor		CDK2, EGFR	EGFR inhibitor
4807	-33.33	cp	BRD-K78633253	EXO-1	ARF inhibitor			ARF inhibitor
4812	-33.39	cp	BRD-A04756508	norgestimate	Progesterone receptor agonist		PGR, ESR1	Progesterone receptor agonist
4813	-33.4	cp	BRD-K97863768	prothionamide	Mycobacterium tuberculosis enoyl-[acyl-carrier-protein] reductase [NADH] (inhA) inhibitor			Mycobacterium tuberculosis enoyl-[acyl-carrier-protein] reductase [NADH] (inhA) inhibitor
4816	-33.42	cp	BRD-K05464208	JX-401	p38 MAPK inhibitor		MAPK14	p38 MAPK inhibitor
4819	-33.52	cp	BRD-A31801025	formestane	Aromatase inhibitor		CYP19A1	Aromatase inhibitor
4823	-33.54	cp	BRD-K84663978	trequinsin	Phosphodiesterase inhibitor		PDE4A, PDE4B, PDE4C, PDE4D, PDE5A, PTGIR	Phosphodiesterase inhibitor
4826	-33.62	cp	BRD-K02275692	cefotiam	Bacterial cell wall synthesis inhibitor			Bacterial cell wall synthesis inhibitor
4831	-33.77	cp	BRD-K10670311	sulfasalazine	Antirheumatic		PTGS1, PTGS2, ACAT1, ALOX5, CHUK, IKBKB, PLA2G1B, PPARG, SLC46A1, SLC7A11, TBXAS1	Antirheumatic, NFkB pathway inhibitor
4836	-33.82	cp	BRD-K77947974	fluspirilene	Dopamine receptor antagonist		DRD2, HTR2A, CACNG1, HRH1, HTR1A, HTR1D, HTR1E	Dopamine receptor antagonist
4837	-33.83	cp	BRD-K52735702	cefdinir	Bacterial cell wall synthesis inhibitor		MPO	Bacterial cell wall synthesis inhibitor
4842	-33.88	cp	BRD-A09467419	mebeverine	Acetylcholine receptor antagonist		CHRM1, CHRM2, CHRM3, CHRM4	Acetylcholine receptor antagonist
4844	-33.9	cp	BRD-K00206590	P-1075	ATP channel activator		KCNJ8	ATP channel activator, Potassium channel activator
4848	-33.98	cp	BRD-A92630576	trimebutine	Opioid receptor agonist		CHRM1, CHRM2, CHRM3, CHRM4	Opioid receptor agonist
4850	-34.03	cp	BRD-A51182606	chloramphenicol	Protein synthesis inhibitor		CD55, CYP2C19	Protein synthesis inhibitor, Bacterial 50S ribosomal subunit inhibitor
4851	-34.03	cp	BRD-K48367671	febuxostat	Xanthine oxidase inhibitor		XDH	Xanthine oxidase inhibitor
4861	-34.24	cp	BRD-K16336526	capsaicin	TRPV agonist		TRPV1, CFTR, ENOX2	TRPV agonist
4862	-34.27	cp	BRD-K54411430	robustic-acid	cAMP inhibitor			cAMP inhibitor
4864	-34.29	cp	BRD-K02123250	JNJ-38877605	Tyrosine kinase inhibitor		MET	Tyrosine kinase inhibitor
4871	-34.43	cp	BRD-K48029790	OBAA	Phospholipase inhibitor		PLA2G1B	Phospholipase inhibitor
4874	-34.52	cp	BRD-K24240364	GYKI-52466	Glutamate receptor antagonist		GRIA1, GRIA2, GRIA3, GRIA4	Glutamate receptor antagonist, Kainate receptor antagonist
4876	-34.59	cp	BRD-A85025557	NCS-382	GABA receptor antagonist		GABBR1, GABBR2, SLC52A2	GABA receptor antagonist
4881	-34.65	cp	BRD-A24228527	ofloxacin	Bacterial DNA gyrase inhibitor		TOP2A	Bacterial DNA gyrase inhibitor
4886	-34.7	cp	BRD-K54529596	captopril	ACE inhibitor		ACE, LTA4H, MMP2, MMP9	ACE inhibitor
4888	-34.75	cp	BRD-K67017579	cilostazol	Phosphodiesterase inhibitor		PDE3A, CYP2C19, CYP3A5, PDE3B	Phosphodiesterase inhibitor
4890	-34.76	cp	BRD-A24514565	warfarin	Vitamin K antagonist		VKORC1, CYP2C19, CYP2C8, CYP4F2	Vitamin K antagonist
4894	-34.83	cp	BRD-A47144777	dihydro-7-desacetyldeoxygedunin	HSP inhibitor		HSP90AA1	HSP inhibitor
4899	-34.92	cp	BRD-A58048407	nimodipine	Calcium channel blocker		CACNA1C, NR3C2, AHR, CACNA1D, CACNA1F, CACNA1S, CACNB1, CACNB2, CACNB3, CACNB4, CFTR	Calcium channel blocker
4902	-35.01	cp	BRD-A35519318	benidipine	Calcium channel blocker		CACNA1C, CACNA1G, CYP3A5	Calcium channel blocker
4903	-35.01	cp	BRD-K18779551	bifemelane	Acetylcholine release stimulant		SLC6A2	Acetylcholine release stimulant, Adrenergic transmitter uptake inhibitor, Reducing agent
4910	-35.14	cp	BRD-K52172416	anastrozole	Aromatase inhibitor		CYP19A1	Aromatase inhibitor
4911	-35.14	cp	BRD-K05181084	NGB-2904	Dopamine receptor antagonist		DRD3	Dopamine receptor antagonist
4915	-35.19	cp	BRD-A97701745	pindolol	Adrenergic receptor antagonist		ADRB1, ADRB2, HTR1A, HTR1B, HTR2A, HTR2B	Adrenergic receptor antagonist, Serotonin receptor antagonist
4916	-35.2	cp	BRD-K67352070	TC-2559	Acetylcholine receptor agonist		CHRNA4	Acetylcholine receptor agonist
4917	-35.2	cp	BRD-K24526313	levcromakalim	Potassium channel activator		KCNJ8, ABCC9, KCNJ5	Potassium channel activator
4930	-35.48	cp	BRD-K36258877	AZ-10417808	Caspase inhibitor		CASP3	Caspase inhibitor
4939	-35.65	cp	BRD-K06221026	DUP-697	Cyclooxygenase inhibitor		PTGS2	Cyclooxygenase inhibitor
4943	-35.65	cp	BRD-K97752965	nicorandil	Nitric oxide donor		ABCC9, KCNJ11, KCNJ8	Nitric oxide donor, Potassium channel activator
4947	-35.71	cp	BRD-A85234536	N6-cyclopentyladenosine	Adenosine receptor agonist		ADORA1, ADORA2A, ADORA2B, ADORA3, SLC29A1	Adenosine receptor agonist
4949	-35.71	cp	BRD-K38197229	bumetanide	Solute carrier family member inhibitor		SLC12A1, SLC12A2, CFTR, GPR35, SLC12A4, SLC12A5	Solute carrier family member inhibitor
4952	-35.81	cp	BRD-M00539986	formoterol	Adrenergic receptor agonist		ADRB2, CYP2C19	Adrenergic receptor agonist
4957	-35.9	cp	BRD-K28075147	biochanin-a	Estrogen receptor agonist			Estrogen receptor agonist
4958	-35.97	cp	BRD-K07996107	harpagoside	Acetylcholinesterase inhibitor		ACHE	Acetylcholinesterase inhibitor
4964	-36.09	cp	BRD-A76279427	myriocin	Serine palmitoyltransferase inhibitor		AKT1, SPTLC1, SPTLC2, SPTLC3	Serine palmitoyltransferase inhibitor
4968	-36.2	cp	BRD-U44700465	HG-5-88-01	Protein kinase inhibitor		ADCK4, EGFR	Protein kinase inhibitor
4969	-36.21	cp	BRD-K76587808	fraxetin	Antioxidant			Antioxidant
4972	-36.22	cp	BRD-K96862998	pirfenidone	TGF beta receptor inhibitor		TNF, FURIN, MAPK14, TNFRSF1A	TGF beta receptor inhibitor
4975	-36.28	cp	BRD-K67013324	luzindole	Melatonin receptor antagonist		MTNR1B, MTNR1A	Melatonin receptor antagonist
4977	-36.34	cp	BRD-A43974499	reboxetine	Adrenergic receptor antagonist		SLC6A2	Adrenergic receptor antagonist
4980	-36.42	cp	BRD-A07440155	labetalol	Adrenergic receptor antagonist		ADRB1, ADRB2, ADRA1A, ADRA1D, ADRA1B	Adrenergic receptor antagonist
4982	-36.47	cp	BRD-K68873215	phosphodiesterase-V-inhibitor-II	Phosphodiesterase inhibitor		PDE5A	Phosphodiesterase inhibitor
4986	-36.52	cp	BRD-A71009679	KUC103420N	-666			-666
4992	-36.61	cp	BRD-K74763371	bosentan	Endothelin receptor antagonist		EDNRB, EDNRA, ABCB1, CYP2C19, CYP3A4	Endothelin receptor antagonist
4994	-36.64	cp	BRD-K56429665	calcipotriol	Vitamin D receptor agonist		VDR	Vitamin D receptor agonist
4996	-36.67	cp	BRD-A07780951	orciprenaline	Adrenergic receptor agonist		ADRB2	Adrenergic receptor agonist
4999	-36.72	cp	BRD-K96144918	mead-acid	KPL-1 tumor suppressor			KPL-1 tumor suppressor
5000	-36.74	cp	BRD-K66175015	afatinib	EGFR inhibitor		EGFR, ERBB2, ERBB4	EGFR inhibitor
5001	-36.75	cp	BRD-K51918615	iodophenpropit	Histamine receptor antagonist		HRH3, HRH4, GRIN2B	Histamine receptor antagonist
5002	-36.8	cp	BRD-A35989968	megestrol	Progesterone receptor agonist		PGR	Progesterone receptor agonist
5003	-36.81	cp	BRD-K39670393	amthamine	Histamine receptor agonist		HRH2	Histamine receptor agonist
5005	-36.83	cp	BRD-K17743125	belinostat	HDAC inhibitor		HDAC1, HDAC2, HDAC3, HDAC4, HDAC5, HDAC6, HDAC7, HDAC8, HDAC9	HDAC inhibitor
5008	-36.86	cp	BRD-K64881305	ispinesib	Kinesin-like spindle protein inhibitor		KIF11	Kinesin-like spindle protein inhibitor
5012	-36.89	cp	BRD-K36616567	doxepin	Histamine receptor antagonist		HRH1, HRH2, SLC6A2, SLC6A4, ADRA1A, ADRA1B, ADRA1D, ADRA2A, ADRA2B, ADRA2C, CHRM1, CHRM2, CHRM3, CHRM4, CHRM5, CYP2C19, DRD2, HRH4, HTR1A, HTR2A, HTR2B, HTR2C, HTR6, KCNH2, SLC6A3	Histamine receptor antagonist
5015	-36.91	cp	BRD-K95609758	BMS-191011	Potassium channel activator		KCNMA1	Potassium channel activator
5016	-36.93	cp	BRD-K99029477	prometon	Photosynthesis inhibitor			Photosynthesis inhibitor
5017	-36.94	cp	BRD-K76133116	benzydamine	Membrane integrity inhibitor		PRSS1, PRSS2	Membrane integrity inhibitor, Prostanoid receptor antagonist, Prostanoid receptor inhibitor
5018	-36.98	cp	BRD-K40656405	L-165041	PPAR receptor agonist		PPARD	PPAR receptor agonist
5020	-36.99	cp	BRD-A25234499	aminoglutethimide	Glucocorticoid receptor antagonist		CYP19A1, CYP11A1, NR3C1	Glucocorticoid receptor antagonist
5025	-37.07	cp	BRD-A80638690	floxuridine	DNA synthesis inhibitor		TYMS	DNA synthesis inhibitor
5027	-37.15	cp	BRD-K34441861	moexipril	ACE inhibitor		ACE, ACE2	ACE inhibitor
5029	-37.24	cp	BRD-K79090631	CGP-60474	CDK inhibitor		CDK1, CDK2	CDK inhibitor
5036	-37.38	cp	BRD-K30990140	FR-122047	Cyclooxygenase inhibitor			Cyclooxygenase inhibitor
5037	-37.38	cp	BRD-K51677086	erythromycin	NFkB pathway inhibitor		CYP3A4, MLNR	NFkB pathway inhibitor
5050	-37.57	cp	BRD-K13032584	procarbazine	Monoamine oxidase inhibitor			Monoamine oxidase inhibitor
5059	-37.75	cp	BRD-K05977355	fluconazole	Sterol demethylase inhibitor		CYP3A5, CYP3A7	Sterol demethylase inhibitor
5068	-37.98	cp	BRD-K92984783	melperone	Serotonin receptor antagonist		DRD2, HTR1A, HTR2A	Serotonin receptor antagonist, Dopamine receptor antagonist
5070	-38.02	cp	BRD-A09539288	homatropine	Acetylcholine receptor antagonist		CES1, CHRM1	Acetylcholine receptor antagonist
5071	-38.07	cp	BRD-A01317026	7,8-dihydro-L-biopterin	Dihydroneopterin aldolase inhibitor		NOS2, TPH1	Dihydroneopterin aldolase inhibitor
5073	-38.08	cp	BRD-A73741725	exemestane	Aromatase inhibitor		CYP19A1	Aromatase inhibitor
5074	-38.09	cp	BRD-K40758068	efavirenz	HIV protease inhibitor		CYP2B6, CYP2C19, CYP2C8, CYP3A4, CYP3A5	HIV protease inhibitor
5075	-38.13	cp	BRD-K40992116	parachlorophenol	Anti-infective			Anti-infective
5076	-38.13	cp	BRD-A98702003	carbenoxolone	11-beta-HSD1 inhibitor		HSD11B1, GJA1, GJA10, GJA3, GJA4, GJA5, GJA8, GJA9, GJB1, GJB2, GJB3, GJB4, GJB5, GJB6, GJB7, GJC1, GJC2, GJC3, GJD2, GJD3, GJD4, GJE1, PANX1, PANX2, PANX3	11-beta-HSD1 inhibitor
5081	-38.19	cp	BRD-A80383043	BRD-A80383043	Glutamate receptor agonist		GRM1, GRM2	Glutamate receptor agonist, Glutamate receptor antagonist
5082	-38.21	cp	BRD-K56450366	NSC-94258	Antineoplastic		AKR1B1, CYP19A1, HSD17B1	Antineoplastic
5084	-38.23	cp	BRD-K04548931	pidorubicine	Topoisomerase inhibitor		TOP2A	Topoisomerase inhibitor
5085	-38.26	cp	BRD-K14765469	vesamicol	Acetylcholinesterase inhibitor		SLC18A3	Acetylcholinesterase inhibitor
5087	-38.28	cp	BRD-K23369905	oxiconazole	Bacterial cell wall synthesis inhibitor			Bacterial cell wall synthesis inhibitor
5088	-38.29	cp	BRD-K08109516	L-701324	Glutamate receptor antagonist		GRIN1, GRIN2A, GRIN2B, GRIN2C, GRIN2D	Glutamate receptor antagonist
[truncated: 1,087 more rows]
