# Supplementary material for: Integrated pan-cancer analysis revealed therapeutic targets in the ABC transporter protein family
Source: PLoS One. 2025 May 30;20(5):e0308585. doi: 10.1371/journal.pone.0308585 (PMC12124511; doi:10.1371/journal.pone.0308585)
Supplement: S1 File [file pone.0308585.s003.xlsx]

## Sheet: S1_file
#node	identifier	node_degree
ABCA1	9606.ENSP00000363868	5
ABCA10	9606.ENSP00000269081	3
ABCB5	9606.ENSP00000384881	12
ABCC10	9606.ENSP00000361608	2
ABCC8	9606.ENSP00000494321	5
ABCC9	9606.ENSP00000261200	3
ABCE1	9606.ENSP00000296577	6
APOA1	9606.ENSP00000236850	8
ARAF	9606.ENSP00000290277	12
BDNF	9606.ENSP00000414303	19
BRAF	9606.ENSP00000419060	21
CD44	9606.ENSP00000398632	25
CD74	9606.ENSP00000009530	11
EGFR	9606.ENSP00000275493	34
EIF3B	9606.ENSP00000354125	7
EIF3J	9606.ENSP00000261868	4
ERBB2	9606.ENSP00000269571	27
ETF1	9606.ENSP00000353741	4
EZR	9606.ENSP00000338934	17
FAM187B	9606.ENSP00000323355	1
FN1	9606.ENSP00000346839	31
HRAS	9606.ENSP00000407586	24
HSP90AB1	9606.ENSP00000360609	23
ICAM1	9606.ENSP00000264832	22
KCNJ11	9606.ENSP00000345708	3
KRAS	9606.ENSP00000256078	24
LINGO1	9606.ENSP00000347451	7
MAP2K1	9606.ENSP00000302486	17
MAP2K2	9606.ENSP00000262948	14
MAP2K6	9606.ENSP00000468348	4
MAP3K7	9606.ENSP00000358335	5
MAPK14	9606.ENSP00000229795	16
MET	9606.ENSP00000317272	21
MMP9	9606.ENSP00000361405	23
MSN	9606.ENSP00000353408	11
NGF	9606.ENSP00000358525	20
NGFR	9606.ENSP00000172229	15
NRAS	9606.ENSP00000358548	22
NTF3	9606.ENSP00000397297	13
NTF4	9606.ENSP00000469455	12
NTRK1	9606.ENSP00000431418	20
PROM1	9606.ENSP00000426809	12
RAF1	9606.ENSP00000401888	16
RDX	9606.ENSP00000496414	12
RTN4R	9606.ENSP00000043402	9
SELE	9606.ENSP00000331736	9
SELL	9606.ENSP00000498227	10
SORT1	9606.ENSP00000256637	10
SPP1	9606.ENSP00000378517	15
VCAN	9606.ENSP00000265077	10
YWHAQ	9606.ENSP00000371267	9
YWHAZ	9606.ENSP00000379287	15
