# Supplementary material for: Integrated pan-cancer analysis revealed therapeutic targets in the ABC transporter protein family
Source: PLoS One. 2025 May 30;20(5):e0308585. doi: 10.1371/journal.pone.0308585 (PMC12124511; doi:10.1371/journal.pone.0308585)
Supplement: S2 File [file pone.0308585.s004.xlsx]

## Sheet: S2_file
#node1	node2	node1_string_id	node2_string_id	neighborhood_on_chromosome	gene_fusion	phylogenetic_cooccurrence	homology	coexpression	experimentally_determined_interaction	database_annotated	automated_textmining	combined_score
ABCA1	APOA1	9606.ENSP00000363868	9606.ENSP00000236850	0	0	0	0	0.055	0.697	0.9	0.999	0.999
ABCA1	ICAM1	9606.ENSP00000363868	9606.ENSP00000264832	0	0	0	0	0.054	0	0	0.498	0.505
ABCA1	MMP9	9606.ENSP00000363868	9606.ENSP00000361405	0	0	0	0	0.088	0	0	0.43	0.458
ABCA1	ABCC8	9606.ENSP00000363868	9606.ENSP00000494321	0	0	0	0	0.057	0.1	0	0.355	0.405
ABCA1	ABCB5	9606.ENSP00000363868	9606.ENSP00000384881	0	0	0	0.551	0.057	0.1	0	0.589	0.621
ABCA10	ABCC9	9606.ENSP00000269081	9606.ENSP00000261200	0	0	0	0	0.071	0.1	0	0.47	0.519
ABCA10	FAM187B	9606.ENSP00000269081	9606.ENSP00000323355	0	0	0	0	0	0	0	0.565	0.565
ABCA10	MAP2K6	9606.ENSP00000269081	9606.ENSP00000468348	0	0	0	0	0.044	0	0	0.642	0.643
ABCB5	NGFR	9606.ENSP00000384881	9606.ENSP00000172229	0	0	0	0	0	0	0	0.582	0.582
ABCB5	ERBB2	9606.ENSP00000384881	9606.ENSP00000269571	0	0	0	0	0.071	0.311	0	0.239	0.47
ABCB5	ABCE1	9606.ENSP00000384881	9606.ENSP00000296577	0	0	0	0	0	0	0	0.622	0.622
ABCB5	KCNJ11	9606.ENSP00000384881	9606.ENSP00000345708	0	0	0	0	0.053	0.183	0	0.83	0.857
ABCB5	NRAS	9606.ENSP00000384881	9606.ENSP00000358548	0	0	0	0	0.067	0.053	0	0.489	0.509
ABCB5	ABCC10	9606.ENSP00000384881	9606.ENSP00000361608	0	0	0	0.574	0.234	0.076	0	0.429	0.561
ABCB5	RAF1	9606.ENSP00000384881	9606.ENSP00000401888	0	0	0	0	0.05	0.323	0	0.148	0.404
ABCB5	ABCC8	9606.ENSP00000384881	9606.ENSP00000494321	0	0	0	0.577	0.234	0.076	0	0.268	0.436
ABCB5	BRAF	9606.ENSP00000384881	9606.ENSP00000419060	0	0	0	0	0.05	0.054	0	0.58	0.59
ABCB5	CD44	9606.ENSP00000384881	9606.ENSP00000398632	0	0	0	0	0.052	0.305	0	0.449	0.605
ABCB5	PROM1	9606.ENSP00000384881	9606.ENSP00000426809	0	0	0	0	0	0	0	0.786	0.786
ABCC10	ABCE1	9606.ENSP00000361608	9606.ENSP00000296577	0	0	0	0	0	0	0	0.499	0.499
ABCC8	ABCC9	9606.ENSP00000494321	9606.ENSP00000261200	0	0	0.053	0.973	0	0.378	0.72	0.454	0.898
ABCC8	KCNJ11	9606.ENSP00000494321	9606.ENSP00000345708	0	0.036	0	0	0.227	0.992	0.72	0.999	0.999
ABCC8	HSP90AB1	9606.ENSP00000494321	9606.ENSP00000360609	0	0	0	0	0	0.073	0	0.443	0.461
ABCC9	KCNJ11	9606.ENSP00000261200	9606.ENSP00000345708	0	0.024	0	0	0.106	0.868	0.9	0.977	0.999
ABCE1	CD74	9606.ENSP00000296577	9606.ENSP00000009530	0	0	0	0	0.106	0.744	0	0	0.761
ABCE1	EIF3J	9606.ENSP00000296577	9606.ENSP00000261868	0	0	0	0	0.479	0.977	0	0.69	0.996
ABCE1	EIF3B	9606.ENSP00000296577	9606.ENSP00000354125	0	0	0	0	0.72	0.969	0	0.52	0.995
ABCE1	ETF1	9606.ENSP00000296577	9606.ENSP00000353741	0	0	0	0	0.854	0.99	0	0.842	0.999
APOA1	SPP1	9606.ENSP00000236850	9606.ENSP00000378517	0	0	0	0	0.063	0.14	0	0.324	0.407
APOA1	SELE	9606.ENSP00000236850	9606.ENSP00000331736	0	0	0	0	0	0.049	0	0.417	0.421
APOA1	EGFR	9606.ENSP00000236850	9606.ENSP00000275493	0	0	0	0	0.062	0	0	0.466	0.477
APOA1	ICAM1	9606.ENSP00000236850	9606.ENSP00000264832	0	0	0	0	0.044	0	0	0.507	0.508
APOA1	YWHAZ	9606.ENSP00000236850	9606.ENSP00000379287	0	0	0	0	0	0	0	0.521	0.521
APOA1	SORT1	9606.ENSP00000236850	9606.ENSP00000256637	0	0	0	0	0	0	0	0.62	0.62
APOA1	FN1	9606.ENSP00000236850	9606.ENSP00000346839	0	0	0	0	0.08	0.111	0	0.826	0.845
ARAF	KRAS	9606.ENSP00000290277	9606.ENSP00000256078	0	0	0	0	0.079	0.745	0.9	0.864	0.996
ARAF	MAP2K2	9606.ENSP00000290277	9606.ENSP00000262948	0	0	0	0.575	0.126	0.925	0.9	0.572	0.996
ARAF	EGFR	9606.ENSP00000290277	9606.ENSP00000275493	0	0	0	0.583	0.042	0.102	0	0.552	0.581
ARAF	FN1	9606.ENSP00000290277	9606.ENSP00000346839	0	0	0	0	0.055	0	0.5	0.117	0.546
ARAF	HSP90AB1	9606.ENSP00000290277	9606.ENSP00000360609	0	0	0	0	0.047	0.718	0	0.344	0.809
ARAF	YWHAQ	9606.ENSP00000290277	9606.ENSP00000371267	0	0	0	0	0.067	0.853	0.9	0.057	0.985
ARAF	YWHAZ	9606.ENSP00000290277	9606.ENSP00000379287	0	0	0	0	0.067	0.893	0.9	0.421	0.993
ARAF	MAP2K1	9606.ENSP00000290277	9606.ENSP00000302486	0	0	0	0.577	0.109	0.911	0.9	0.372	0.994
ARAF	NRAS	9606.ENSP00000290277	9606.ENSP00000358548	0	0	0	0	0.081	0.568	0.9	0.885	0.994
ARAF	RAF1	9606.ENSP00000290277	9606.ENSP00000401888	0	0	0.06	0.959	0.064	0.786	0.9	0.803	0.995
ARAF	HRAS	9606.ENSP00000290277	9606.ENSP00000407586	0	0	0	0	0.076	0.809	0.9	0.782	0.995
ARAF	BRAF	9606.ENSP00000290277	9606.ENSP00000419060	0	0	0.063	0.954	0	0.88	0.9	0.861	0.998
BDNF	RTN4R	9606.ENSP00000414303	9606.ENSP00000043402	0	0	0	0	0	0	0	0.756	0.756
BDNF	NGFR	9606.ENSP00000414303	9606.ENSP00000172229	0	0	0	0	0	0.095	0.9	0.998	0.999
BDNF	KRAS	9606.ENSP00000414303	9606.ENSP00000256078	0	0	0	0	0	0	0.5	0.225	0.596
BDNF	SORT1	9606.ENSP00000414303	9606.ENSP00000256637	0	0	0	0	0	0.772	0	0.995	0.998
BDNF	ICAM1	9606.ENSP00000414303	9606.ENSP00000264832	0	0	0	0	0	0	0	0.621	0.621
BDNF	ERBB2	9606.ENSP00000414303	9606.ENSP00000269571	0	0	0	0	0	0	0.65	0.305	0.746
BDNF	EGFR	9606.ENSP00000414303	9606.ENSP00000275493	0	0	0	0	0.107	0	0.65	0.639	0.877
BDNF	MET	9606.ENSP00000414303	9606.ENSP00000317272	0	0	0	0	0.072	0.044	0.65	0.27	0.742
BDNF	SELE	9606.ENSP00000414303	9606.ENSP00000331736	0	0	0	0	0	0	0	0.434	0.434
BDNF	FN1	9606.ENSP00000414303	9606.ENSP00000346839	0	0	0	0	0.083	0	0	0.682	0.695
BDNF	LINGO1	9606.ENSP00000414303	9606.ENSP00000347451	0	0	0	0	0	0	0	0.488	0.488
BDNF	NGF	9606.ENSP00000414303	9606.ENSP00000358525	0	0	0	0.835	0.099	0	0	0.679	0.698
BDNF	NRAS	9606.ENSP00000414303	9606.ENSP00000358548	0	0	0	0	0.049	0	0.5	0.161	0.566
BDNF	MMP9	9606.ENSP00000414303	9606.ENSP00000361405	0	0	0	0	0	0	0	0.74	0.74
BDNF	NTF3	9606.ENSP00000414303	9606.ENSP00000397297	0	0	0.099	0.859	0.082	0.958	0	0.774	0.991
BDNF	CD44	9606.ENSP00000414303	9606.ENSP00000398632	0	0	0	0	0	0	0	0.429	0.429
BDNF	HRAS	9606.ENSP00000414303	9606.ENSP00000407586	0	0	0	0	0.042	0	0.5	0.217	0.592
BDNF	NTF4	9606.ENSP00000414303	9606.ENSP00000469455	0	0	0	0.902	0.042	0.968	0.5	0.433	0.99
BDNF	NTRK1	9606.ENSP00000414303	9606.ENSP00000431418	0	0	0	0	0.06	0.065	0.65	0.999	0.999
BRAF	NGFR	9606.ENSP00000419060	9606.ENSP00000172229	0	0	0	0	0	0.066	0	0.555	0.566
BRAF	MAPK14	9606.ENSP00000419060	9606.ENSP00000229795	0	0	0	0.605	0.074	0.11	0	0.391	0.455
BRAF	KRAS	9606.ENSP00000419060	9606.ENSP00000256078	0	0	0	0	0.081	0.87	0.9	0.973	0.999
BRAF	MAP2K2	9606.ENSP00000419060	9606.ENSP00000262948	0	0	0	0.575	0.102	0.904	0.9	0.835	0.998
BRAF	ERBB2	9606.ENSP00000419060	9606.ENSP00000269571	0	0	0	0.569	0	0.102	0	0.447	0.482
BRAF	EGFR	9606.ENSP00000419060	9606.ENSP00000275493	0	0	0	0.571	0	0.255	0	0.486	0.601
BRAF	MAP2K1	9606.ENSP00000419060	9606.ENSP00000302486	0	0	0	0.58	0.119	0.996	0.9	0.983	0.999
BRAF	FN1	9606.ENSP00000419060	9606.ENSP00000346839	0	0	0	0	0.055	0	0.5	0.451	0.718
BRAF	NGF	9606.ENSP00000419060	9606.ENSP00000358525	0	0	0	0	0	0	0.5	0.353	0.662
BRAF	NRAS	9606.ENSP00000419060	9606.ENSP00000358548	0	0	0	0	0.087	0.871	0.9	0.972	0.999
BRAF	HSP90AB1	9606.ENSP00000419060	9606.ENSP00000360609	0	0	0	0	0	0.979	0	0.931	0.998
BRAF	MMP9	9606.ENSP00000419060	9606.ENSP00000361405	0	0	0	0	0.086	0	0	0.458	0.483
BRAF	YWHAQ	9606.ENSP00000419060	9606.ENSP00000371267	0	0	0	0	0.067	0.91	0.9	0.685	0.997
BRAF	YWHAZ	9606.ENSP00000419060	9606.ENSP00000379287	0	0	0	0	0.067	0.989	0.9	0.45	0.999
BRAF	CD44	9606.ENSP00000419060	9606.ENSP00000398632	0	0	0	0	0.059	0	0	0.461	0.472
BRAF	RAF1	9606.ENSP00000419060	9606.ENSP00000401888	0	0	0.066	0.945	0	0.927	0.9	0.983	0.999
BRAF	HRAS	9606.ENSP00000419060	9606.ENSP00000407586	0	0	0	0	0.074	0.921	0.9	0.952	0.999
BRAF	PROM1	9606.ENSP00000419060	9606.ENSP00000426809	0	0	0	0	0	0	0	0.431	0.431
BRAF	NTRK1	9606.ENSP00000419060	9606.ENSP00000431418	0	0	0	0.567	0.05	0.095	0.5	0.334	0.675
CD44	CD74	9606.ENSP00000398632	9606.ENSP00000009530	0	0	0	0	0.111	0.541	0.72	0.992	0.999
CD44	NGFR	9606.ENSP00000398632	9606.ENSP00000172229	0	0	0	0	0	0	0	0.604	0.604
CD44	KRAS	9606.ENSP00000398632	9606.ENSP00000256078	0	0	0	0	0.059	0.19	0	0.582	0.654
CD44	ICAM1	9606.ENSP00000398632	9606.ENSP00000264832	0	0	0	0	0.148	0	0	0.995	0.995
CD44	VCAN	9606.ENSP00000398632	9606.ENSP00000265077	0	0	0	0	0.083	0.464	0	0.993	0.996
CD44	ERBB2	9606.ENSP00000398632	9606.ENSP00000269571	0	0	0	0	0	0.695	0.9	0.992	0.999
CD44	EGFR	9606.ENSP00000398632	9606.ENSP00000275493	0	0	0	0	0.072	0.785	0	0.995	0.998
CD44	MET	9606.ENSP00000398632	9606.ENSP00000317272	0	0	0	0	0.076	0.487	0	0.991	0.995
CD44	SELE	9606.ENSP00000398632	9606.ENSP00000331736	0	0	0	0	0.067	0.304	0.5	0.993	0.997
CD44	EZR	9606.ENSP00000398632	9606.ENSP00000338934	0	0	0	0	0.074	0.52	0	0.992	0.996
CD44	FN1	9606.ENSP00000398632	9606.ENSP00000346839	0	0	0	0	0.073	0.292	0.9	0.996	0.999
CD44	MSN	9606.ENSP00000398632	9606.ENSP00000353408	0	0	0	0	0.255	0.52	0	0.992	0.996
CD44	NGF	9606.ENSP00000398632	9606.ENSP00000358525	0	0	0	0	0	0	0	0.415	0.415
CD44	NRAS	9606.ENSP00000398632	9606.ENSP00000358548	0	0	0	0	0.06	0.166	0	0.323	0.424
CD44	HSP90AB1	9606.ENSP00000398632	9606.ENSP00000360609	0	0	0	0	0.047	0	0	0.779	0.78
CD44	MMP9	9606.ENSP00000398632	9606.ENSP00000361405	0	0	0	0	0.1	0	0.5	0.995	0.998
CD44	SPP1	9606.ENSP00000398632	9606.ENSP00000378517	0	0	0	0	0.143	0.369	0.9	0.996	0.999
CD44	NTRK1	9606.ENSP00000398632	9606.ENSP00000431418	0	0	0	0	0	0	0	0.617	0.617
CD44	HRAS	9606.ENSP00000398632	9606.ENSP00000407586	0	0	0	0	0.058	0.164	0	0.607	0.664
CD44	PROM1	9606.ENSP00000398632	9606.ENSP00000426809	0	0	0	0	0	0	0	0.885	0.885
CD44	SELL	9606.ENSP00000398632	9606.ENSP00000498227	0	0	0	0	0.11	0.052	0	0.998	0.998
CD44	RDX	9606.ENSP00000398632	9606.ENSP00000496414	0	0	0	0	0.054	0.903	0	0.992	0.999
CD74	VCAN	9606.ENSP00000009530	9606.ENSP00000265077	0	0	0	0	0.049	0.046	0	0.409	0.416
CD74	EGFR	9606.ENSP00000009530	9606.ENSP00000275493	0	0	0	0	0	0	0	0.436	0.436
CD74	KRAS	9606.ENSP00000009530	9606.ENSP00000256078	0	0	0	0	0.071	0.114	0	0.398	0.461
CD74	ICAM1	9606.ENSP00000009530	9606.ENSP00000264832	0	0	0	0	0.182	0	0	0.4	0.488
CD74	EZR	9606.ENSP00000009530	9606.ENSP00000338934	0	0	0	0	0.094	0	0	0.471	0.5
CD74	MET	9606.ENSP00000009530	9606.ENSP00000317272	0	0	0	0	0.051	0	0	0.519	0.524
CD74	NTRK1	9606.ENSP00000009530	9606.ENSP00000431418	0	0	0	0	0	0	0	0.568	0.568
CD74	EIF3B	9606.ENSP00000009530	9606.ENSP00000354125	0	0	0	0	0	0.676	0	0.09	0.693
CD74	EIF3J	9606.ENSP00000009530	9606.ENSP00000261868	0	0	0	0	0	0.665	0	0.132	0.697
EGFR	NGFR	9606.ENSP00000275493	9606.ENSP00000172229	0	0	0	0	0	0	0	0.659	0.659
EGFR	MAPK14	9606.ENSP00000275493	9606.ENSP00000229795	0	0	0	0.579	0.042	0.6	0	0.519	0.799
EGFR	KRAS	9606.ENSP00000275493	9606.ENSP00000256078	0	0	0	0	0.053	0.662	0.9	0.918	0.997
EGFR	SORT1	9606.ENSP00000275493	9606.ENSP00000256637	0	0	0	0	0	0.045	0	0.527	0.528
EGFR	MAP2K2	9606.ENSP00000275493	9606.ENSP00000262948	0	0	0	0.593	0.042	0.181	0	0.52	0.591
EGFR	ICAM1	9606.ENSP00000275493	9606.ENSP00000264832	0	0	0	0	0.042	0.135	0	0.864	0.877
EGFR	ERBB2	9606.ENSP00000275493	9606.ENSP00000269571	0	0	0.064	0.939	0.08	0.998	0.9	0.983	0.999
EGFR	EIF3B	9606.ENSP00000275493	9606.ENSP00000354125	0	0	0	0	0.049	0.161	0	0.35	0.436
EGFR	MAP2K1	9606.ENSP00000275493	9606.ENSP00000302486	0	0	0	0.597	0.049	0.098	0	0.549	0.579
EGFR	LINGO1	9606.ENSP00000275493	9606.ENSP00000347451	0	0	0	0	0	0.331	0	0.441	0.61
EGFR	NTRK1	9606.ENSP00000275493	9606.ENSP00000431418	0	0	0	0.603	0.107	0.109	0	0.571	0.628
EGFR	RDX	9606.ENSP00000275493	9606.ENSP00000496414	0	0	0	0	0.061	0.11	0	0.649	0.681
EGFR	MSN	9606.ENSP00000275493	9606.ENSP00000353408	0	0	0	0	0.065	0.075	0	0.698	0.716
EGFR	NTF4	9606.ENSP00000275493	9606.ENSP00000469455	0	0	0	0	0.083	0	0.65	0.232	0.731
EGFR	NTF3	9606.ENSP00000275493	9606.ENSP00000397297	0	0	0	0	0.082	0	0.65	0.292	0.752
EGFR	PROM1	9606.ENSP00000275493	9606.ENSP00000426809	0	0	0	0	0	0	0	0.801	0.801
EGFR	SPP1	9606.ENSP00000275493	9606.ENSP00000378517	0	0	0	0	0	0	0	0.812	0.812
EGFR	YWHAQ	9606.ENSP00000275493	9606.ENSP00000371267	0	0	0	0	0.049	0.785	0	0.204	0.823
EGFR	MMP9	9606.ENSP00000275493	9606.ENSP00000361405	0	0	0	0	0.055	0	0	0.825	0.827
EGFR	RAF1	9606.ENSP00000275493	9606.ENSP00000401888	0	0	0	0.575	0.042	0.645	0	0.59	0.848
EGFR	EZR	9606.ENSP00000275493	9606.ENSP00000338934	0	0	0	0	0.047	0.441	0	0.813	0.891
EGFR	NGF	9606.ENSP00000275493	9606.ENSP00000358525	0	0	0	0	0.086	0	0.65	0.691	0.892
EGFR	YWHAZ	9606.ENSP00000275493	9606.ENSP00000379287	0	0	0	0	0.049	0.825	0	0.588	0.925
EGFR	FN1	9606.ENSP00000275493	9606.ENSP00000346839	0	0	0	0	0.138	0.292	0	0.916	0.944
EGFR	NRAS	9606.ENSP00000275493	9606.ENSP00000358548	0	0	0	0	0.053	0.249	0.9	0.899	0.991
EGFR	HRAS	9606.ENSP00000275493	9606.ENSP00000407586	0	0	0	0	0.053	0.315	0.9	0.931	0.994
EGFR	MET	9606.ENSP00000275493	9606.ENSP00000317272	0	0	0	0.582	0.25	0.806	0	0.978	0.996
EGFR	HSP90AB1	9606.ENSP00000275493	9606.ENSP00000360609	0	0	0	0	0.054	0.837	0	0.993	0.998
EIF3B	EIF3J	9606.ENSP00000354125	9606.ENSP00000261868	0	0	0	0	0.169	0.996	0.9	0.998	0.999
EIF3B	MET	9606.ENSP00000354125	9606.ENSP00000317272	0	0	0	0	0.049	0	0	0.397	0.402
EIF3B	ETF1	9606.ENSP00000354125	9606.ENSP00000353741	0	0	0	0	0.666	0	0	0.429	0.801
EIF3B	HSP90AB1	9606.ENSP00000354125	9606.ENSP00000360609	0	0	0	0	0.414	0	0	0.167	0.491
EIF3J	ETF1	9606.ENSP00000261868	9606.ENSP00000353741	0	0	0	0	0.405	0.095	0	0.572	0.75
ERBB2	NGFR	9606.ENSP00000269571	9606.ENSP00000172229	0	0	0	0	0.042	0	0	0.573	0.573
ERBB2	MAPK14	9606.ENSP00000269571	9606.ENSP00000229795	0	0	0	0.579	0	0.045	0	0.489	0.491
ERBB2	KRAS	9606.ENSP00000269571	9606.ENSP00000256078	0	0	0	0	0.053	0.199	0.5	0.923	0.966
ERBB2	ICAM1	9606.ENSP00000269571	9606.ENSP00000264832	0	0	0	0	0	0	0	0.446	0.446
ERBB2	MAP2K1	9606.ENSP00000269571	9606.ENSP00000302486	0	0	0	0.609	0	0.176	0	0.314	0.41
ERBB2	RAF1	9606.ENSP00000269571	9606.ENSP00000401888	0	0	0	0.578	0	0.224	0	0.327	0.455
ERBB2	MSN	9606.ENSP00000269571	9606.ENSP00000353408	0	0	0	0	0	0.216	0	0.363	0.48
ERBB2	RDX	9606.ENSP00000269571	9606.ENSP00000496414	0	0	0	0	0	0.266	0	0.352	0.505
ERBB2	SPP1	9606.ENSP00000269571	9606.ENSP00000378517	0	0	0	0	0	0.188	0	0.431	0.518
ERBB2	MMP9	9606.ENSP00000269571	9606.ENSP00000361405	0	0	0	0	0.055	0	0	0.65	0.655
ERBB2	NTF4	9606.ENSP00000269571	9606.ENSP00000469455	0	0	0	0	0.074	0	0.65	0.151	0.7
ERBB2	FN1	9606.ENSP00000269571	9606.ENSP00000346839	0	0	0	0	0.066	0	0	0.717	0.724
ERBB2	NTF3	9606.ENSP00000269571	9606.ENSP00000397297	0	0	0	0	0	0	0.65	0.246	0.725
ERBB2	NTRK1	9606.ENSP00000269571	9606.ENSP00000431418	0	0	0	0.602	0.107	0.617	0	0.332	0.751
ERBB2	PROM1	9606.ENSP00000269571	9606.ENSP00000426809	0	0	0	0	0.059	0	0	0.766	0.77
ERBB2	YWHAZ	9606.ENSP00000269571	9606.ENSP00000379287	0	0	0	0	0.042	0.106	0	0.794	0.808
ERBB2	MET	9606.ENSP00000269571	9606.ENSP00000317272	0	0	0	0.581	0.072	0.617	0	0.604	0.847
ERBB2	NGF	9606.ENSP00000269571	9606.ENSP00000358525	0	0	0	0	0	0	0.65	0.587	0.849
ERBB2	EZR	9606.ENSP00000269571	9606.ENSP00000338934	0	0	0	0	0.062	0.607	0	0.673	0.869
ERBB2	NRAS	9606.ENSP00000269571	9606.ENSP00000358548	0	0	0	0	0.053	0.16	0.5	0.788	0.904
ERBB2	HRAS	9606.ENSP00000269571	9606.ENSP00000407586	0	0	0	0	0.053	0.328	0.5	0.742	0.907
ERBB2	HSP90AB1	9606.ENSP00000269571	9606.ENSP00000360609	0	0	0	0	0	0.645	0	0.983	0.993
ETF1	HSP90AB1	9606.ENSP00000353741	9606.ENSP00000360609	0	0	0	0	0.279	0	0	0.253	0.438
EZR	KRAS	9606.ENSP00000338934	9606.ENSP00000256078	0	0	0	0	0.062	0.151	0	0.353	0.44
EZR	ICAM1	9606.ENSP00000338934	9606.ENSP00000264832	0	0	0	0	0.049	0.318	0.9	0.98	0.998
EZR	VCAN	9606.ENSP00000338934	9606.ENSP00000265077	0	0	0	0	0	0.066	0	0.441	0.455
EZR	MET	9606.ENSP00000338934	9606.ENSP00000317272	0	0	0	0	0.048	0.044	0	0.536	0.541
EZR	RAF1	9606.ENSP00000338934	9606.ENSP00000401888	0	0	0	0	0.067	0.044	0	0.464	0.48
EZR	SPP1	9606.ENSP00000338934	9606.ENSP00000378517	0	0	0	0	0	0	0	0.553	0.553
EZR	MMP9	9606.ENSP00000338934	9606.ENSP00000361405	0	0	0	0	0	0	0	0.59	0.59
EZR	YWHAZ	9606.ENSP00000338934	9606.ENSP00000379287	0	0	0	0	0.113	0.051	0	0.615	0.648
EZR	FN1	9606.ENSP00000338934	9606.ENSP00000346839	0	0	0	0	0	0.07	0	0.68	0.689
EZR	SELL	9606.ENSP00000338934	9606.ENSP00000498227	0	0	0	0	0.042	0.292	0	0.807	0.857
EZR	HSP90AB1	9606.ENSP00000338934	9606.ENSP00000360609	0	0	0	0	0.108	0.045	0	0.922	0.927
EZR	MSN	9606.ENSP00000338934	9606.ENSP00000353408	0	0	0.052	0.976	0.056	0.856	0.9	0.983	0.999
EZR	RDX	9606.ENSP00000338934	9606.ENSP00000496414	0	0	0.051	0.978	0.056	0.837	0.9	0.984	0.999
FN1	RTN4R	9606.ENSP00000346839	9606.ENSP00000043402	0	0	0	0	0	0	0	0.583	0.583
FN1	NGFR	9606.ENSP00000346839	9606.ENSP00000172229	0	0	0	0	0	0	0	0.431	0.431
FN1	MAPK14	9606.ENSP00000346839	9606.ENSP00000229795	0	0	0	0	0	0	0	0.452	0.452
FN1	KRAS	9606.ENSP00000346839	9606.ENSP00000256078	0	0	0	0	0	0	0.5	0.48	0.728
FN1	MAP2K2	9606.ENSP00000346839	9606.ENSP00000262948	0	0	0	0	0.086	0	0.5	0.144	0.574
FN1	ICAM1	9606.ENSP00000346839	9606.ENSP00000264832	0	0	0	0	0.055	0	0	0.903	0.904
FN1	VCAN	9606.ENSP00000346839	9606.ENSP00000265077	0	0	0	0	0.099	0	0	0.858	0.866
FN1	MAP2K1	9606.ENSP00000346839	9606.ENSP00000302486	0	0	0	0	0.086	0	0.5	0.451	0.727
FN1	MET	9606.ENSP00000346839	9606.ENSP00000317272	0	0	0	0	0.093	0	0	0.73	0.745
FN1	SELE	9606.ENSP00000346839	9606.ENSP00000331736	0	0	0	0	0	0	0	0.726	0.726
FN1	SELL	9606.ENSP00000346839	9606.ENSP00000498227	0	0	0	0	0	0	0	0.445	0.445
FN1	RDX	9606.ENSP00000346839	9606.ENSP00000496414	0	0	0	0	0.082	0	0	0.464	0.487
FN1	NGF	9606.ENSP00000346839	9606.ENSP00000358525	0	0	0	0	0.107	0	0	0.543	0.574
FN1	YWHAZ	9606.ENSP00000346839	9606.ENSP00000379287	0	0	0	0	0	0.072	0	0.562	0.576
FN1	HSP90AB1	9606.ENSP00000346839	9606.ENSP00000360609	0	0	0	0	0.051	0.045	0	0.571	0.577
FN1	NTRK1	9606.ENSP00000346839	9606.ENSP00000431418	0	0	0	0	0	0	0	0.599	0.599
FN1	NRAS	9606.ENSP00000346839	9606.ENSP00000358548	0	0	0	0	0.047	0	0.5	0.316	0.645
FN1	RAF1	9606.ENSP00000346839	9606.ENSP00000401888	0	0	0	0	0.055	0	0.5	0.328	0.654
FN1	PROM1	9606.ENSP00000346839	9606.ENSP00000426809	0	0	0	0	0	0	0	0.712	0.712
FN1	MSN	9606.ENSP00000346839	9606.ENSP00000353408	0	0	0	0	0.049	0.071	0.5	0.479	0.739
FN1	HRAS	9606.ENSP00000346839	9606.ENSP00000407586	0	0	0	0	0	0	0.5	0.62	0.801
FN1	MMP9	9606.ENSP00000346839	9606.ENSP00000361405	0	0	0	0.601	0.048	0.359	0	0.774	0.85
FN1	SPP1	9606.ENSP00000346839	9606.ENSP00000378517	0	0	0	0	0.098	0	0	0.996	0.996
HRAS	MAPK14	9606.ENSP00000407586	9606.ENSP00000229795	0	0	0	0	0.056	0.098	0	0.651	0.677
HRAS	KRAS	9606.ENSP00000407586	9606.ENSP00000256078	0	0	0.05	0.981	0	0.883	0.9	0.411	0.992
HRAS	MAP2K2	9606.ENSP00000407586	9606.ENSP00000262948	0	0	0	0	0.062	0.163	0.9	0.641	0.968
HRAS	ICAM1	9606.ENSP00000407586	9606.ENSP00000264832	0	0	0	0	0.067	0	0.9	0.234	0.922
HRAS	MAP2K1	9606.ENSP00000407586	9606.ENSP00000302486	0	0	0	0	0.062	0.382	0.9	0.832	0.989
HRAS	MET	9606.ENSP00000407586	9606.ENSP00000317272	0	0	0	0	0.074	0.368	0.9	0.414	0.961
HRAS	MSN	9606.ENSP00000407586	9606.ENSP00000353408	0	0	0	0	0	0.192	0	0.449	0.535
HRAS	NGF	9606.ENSP00000407586	9606.ENSP00000358525	0	0	0	0	0	0	0	0.517	0.517
HRAS	NRAS	9606.ENSP00000407586	9606.ENSP00000358548	0	0	0.05	0.981	0	0.33	0.9	0.059	0.932
HRAS	HSP90AB1	9606.ENSP00000407586	9606.ENSP00000360609	0.042	0	0	0	0.066	0.126	0	0.371	0.443
HRAS	MMP9	9606.ENSP00000407586	9606.ENSP00000361405	0	0	0	0	0	0	0	0.413	0.413
HRAS	NTF3	9606.ENSP00000407586	9606.ENSP00000397297	0	0	0	0	0	0	0.5	0.132	0.547
HRAS	RAF1	9606.ENSP00000407586	9606.ENSP00000401888	0	0	0	0	0.074	0.999	0.9	0.985	0.999
HRAS	RDX	9606.ENSP00000407586	9606.ENSP00000496414	0	0	0	0	0.058	0.071	0	0.405	0.434
HRAS	MAP2K6	9606.ENSP00000407586	9606.ENSP00000468348	0	0	0	0	0.086	0.316	0	0.209	0.462
HRAS	NTF4	9606.ENSP00000407586	9606.ENSP00000469455	0	0	0	0	0	0	0.5	0.069	0.514
HRAS	NTRK1	9606.ENSP00000407586	9606.ENSP00000431418	0	0	0	0	0.074	0.11	0	0.52	0.569
HSP90AB1	MAPK14	9606.ENSP00000360609	9606.ENSP00000229795	0	0	0	0	0.061	0.197	0	0.53	0.615
HSP90AB1	KRAS	9606.ENSP00000360609	9606.ENSP00000256078	0.042	0	0	0	0.055	0.207	0	0.551	0.635
HSP90AB1	MAP2K2	9606.ENSP00000360609	9606.ENSP00000262948	0	0	0	0	0.099	0.244	0	0.329	0.504
HSP90AB1	MAP2K1	9606.ENSP00000360609	9606.ENSP00000302486	0	0	0	0	0.11	0.162	0	0.705	0.761
HSP90AB1	MET	9606.ENSP00000360609	9606.ENSP00000317272	0	0	0	0	0.043	0.362	0	0.491	0.662
HSP90AB1	MAP3K7	9606.ENSP00000360609	9606.ENSP00000358335	0	0	0	0	0.059	0.301	0	0.493	0.638
HSP90AB1	NRAS	9606.ENSP00000360609	9606.ENSP00000358548	0.042	0	0	0	0.062	0.126	0	0.559	0.608
HSP90AB1	MMP9	9606.ENSP00000360609	9606.ENSP00000361405	0	0	0	0	0.051	0	0	0.456	0.462
HSP90AB1	NTRK1	9606.ENSP00000360609	9606.ENSP00000431418	0	0	0	0	0	0.247	0	0.343	0.484
HSP90AB1	YWHAQ	9606.ENSP00000360609	9606.ENSP00000371267	0	0	0	0	0.176	0.177	0	0.64	0.735
HSP90AB1	YWHAZ	9606.ENSP00000360609	9606.ENSP00000379287	0	0	0	0	0.178	0.185	0	0.773	0.835
HSP90AB1	RAF1	9606.ENSP00000360609	9606.ENSP00000401888	0	0	0	0	0.05	0.973	0	0.758	0.993
ICAM1	MAPK14	9606.ENSP00000264832	9606.ENSP00000229795	0	0	0	0	0	0	0	0.436	0.436
ICAM1	KRAS	9606.ENSP00000264832	9606.ENSP00000256078	0	0	0	0	0.067	0	0.9	0.327	0.931
ICAM1	NGF	9606.ENSP00000264832	9606.ENSP00000358525	0	0	0	0	0.043	0	0	0.425	0.426
ICAM1	PROM1	9606.ENSP00000264832	9606.ENSP00000426809	0	0	0	0	0	0	0	0.475	0.475
ICAM1	SPP1	9606.ENSP00000264832	9606.ENSP00000378517	0	0	0	0	0.049	0	0	0.542	0.545
ICAM1	MET	9606.ENSP00000264832	9606.ENSP00000317272	0	0	0	0	0.049	0	0	0.553	0.556
ICAM1	RDX	9606.ENSP00000264832	9606.ENSP00000496414	0	0	0	0	0.049	0.12	0	0.703	0.729
ICAM1	MMP9	9606.ENSP00000264832	9606.ENSP00000361405	0	0	0	0	0.094	0	0	0.779	0.791
ICAM1	NRAS	9606.ENSP00000264832	9606.ENSP00000358548	0	0	0	0	0.069	0	0.9	0.178	0.916
ICAM1	SELL	9606.ENSP00000264832	9606.ENSP00000498227	0	0	0	0	0.114	0	0	0.921	0.927
ICAM1	SELE	9606.ENSP00000264832	9606.ENSP00000331736	0	0	0	0	0.17	0	0	0.941	0.949
ICAM1	MSN	9606.ENSP00000264832	9606.ENSP00000353408	0	0	0	0	0.083	0.089	0.9	0.91	0.991
KRAS	MAPK14	9606.ENSP00000256078	9606.ENSP00000229795	0	0	0	0	0.063	0.098	0	0.79	0.807
KRAS	MMP9	9606.ENSP00000256078	9606.ENSP00000361405	0	0	0	0	0	0	0	0.517	0.517
KRAS	NTF3	9606.ENSP00000256078	9606.ENSP00000397297	0	0	0	0	0	0	0.5	0.098	0.53
KRAS	NTF4	9606.ENSP00000256078	9606.ENSP00000469455	0	0	0	0	0	0	0.5	0.111	0.536
KRAS	YWHAZ	9606.ENSP00000256078	9606.ENSP00000379287	0	0	0	0	0.105	0.366	0	0.26	0.543
KRAS	PROM1	9606.ENSP00000256078	9606.ENSP00000426809	0	0	0	0	0	0.201	0	0.542	0.618
KRAS	NTRK1	9606.ENSP00000256078	9606.ENSP00000431418	0	0	0	0	0.074	0.11	0	0.623	0.663
KRAS	NRAS	9606.ENSP00000256078	9606.ENSP00000358548	0	0	0.05	0.981	0.095	0.422	0.9	0.059	0.944
KRAS	MAP2K2	9606.ENSP00000256078	9606.ENSP00000262948	0	0	0	0	0.047	0.163	0.9	0.624	0.966
KRAS	MET	9606.ENSP00000256078	9606.ENSP00000317272	0	0	0	0	0.074	0.337	0.9	0.703	0.979
KRAS	MAP2K1	9606.ENSP00000256078	9606.ENSP00000302486	0	0	0	0	0.049	0.615	0.9	0.883	0.995
KRAS	RAF1	9606.ENSP00000256078	9606.ENSP00000401888	0	0	0	0	0.081	0.947	0.9	0.976	0.999
LINGO1	RTN4R	9606.ENSP00000347451	9606.ENSP00000043402	0	0	0.139	0.594	0.162	0.51	0	0.989	0.995
LINGO1	NGFR	9606.ENSP00000347451	9606.ENSP00000172229	0	0	0	0	0.086	0.625	0.7	0.995	0.999
LINGO1	SORT1	9606.ENSP00000347451	9606.ENSP00000256637	0	0	0	0	0.072	0	0	0.552	0.566
LINGO1	NTRK1	9606.ENSP00000347451	9606.ENSP00000431418	0	0	0	0	0.053	0.1	0	0.354	0.402
LINGO1	NGF	9606.ENSP00000347451	9606.ENSP00000358525	0	0	0	0	0	0	0	0.406	0.406
MAP2K1	MAPK14	9606.ENSP00000302486	9606.ENSP00000229795	0	0	0	0.629	0.094	0.322	0.9	0.579	0.97
MAP2K1	MAP2K2	9606.ENSP00000302486	9606.ENSP00000262948	0	0	0.051	0.979	0.049	0.836	0.9	0.783	0.996
MAP2K1	NGF	9606.ENSP00000302486	9606.ENSP00000358525	0	0	0	0	0	0	0	0.44	0.44
MAP2K1	MMP9	9606.ENSP00000302486	9606.ENSP00000361405	0	0	0	0	0.087	0	0	0.519	0.542
MAP2K1	YWHAQ	9606.ENSP00000302486	9606.ENSP00000371267	0	0	0	0	0.166	0.715	0	0.177	0.788
MAP2K1	YWHAZ	9606.ENSP00000302486	9606.ENSP00000379287	0	0	0	0	0.13	0.767	0	0.271	0.84
MAP2K1	MAP3K7	9606.ENSP00000302486	9606.ENSP00000358335	0	0	0	0.62	0.076	0.161	0.9	0.191	0.928
MAP2K1	NRAS	9606.ENSP00000302486	9606.ENSP00000358548	0	0	0	0	0.06	0.163	0.9	0.813	0.983
MAP2K1	RAF1	9606.ENSP00000302486	9606.ENSP00000401888	0	0	0	0.577	0.131	0.974	0.9	0.97	0.999
MAP2K2	MAPK14	9606.ENSP00000262948	9606.ENSP00000229795	0	0	0	0.639	0.091	0.322	0.9	0.298	0.951
MAP2K2	YWHAZ	9606.ENSP00000262948	9606.ENSP00000379287	0	0	0	0	0.115	0.427	0	0.192	0.555
MAP2K2	YWHAQ	9606.ENSP00000262948	9606.ENSP00000371267	0	0	0	0	0.131	0.657	0	0.114	0.713
MAP2K2	MAP3K7	9606.ENSP00000262948	9606.ENSP00000358335	0	0	0	0.626	0.044	0.161	0.9	0.148	0.922
MAP2K2	NRAS	9606.ENSP00000262948	9606.ENSP00000358548	0	0	0	0	0.05	0.163	0.9	0.654	0.968
MAP2K2	RAF1	9606.ENSP00000262948	9606.ENSP00000401888	0	0	0	0.575	0.126	0.925	0.9	0.495	0.996
MAP2K6	MAPK14	9606.ENSP00000468348	9606.ENSP00000229795	0	0	0.133	0.618	0.125	0.946	0.9	0.378	0.997
MAP2K6	MAP3K7	9606.ENSP00000468348	9606.ENSP00000358335	0	0	0	0.621	0.098	0.924	0.9	0.562	0.996
MAP3K7	MAPK14	9606.ENSP00000358335	9606.ENSP00000229795	0	0	0	0.604	0.08	0.11	0.9	0.35	0.939
MAPK14	NGF	9606.ENSP00000229795	9606.ENSP00000358525	0	0	0	0	0	0	0	0.408	0.408
MAPK14	YWHAZ	9606.ENSP00000229795	9606.ENSP00000379287	0	0	0	0	0.09	0.074	0	0.427	0.475
MAPK14	MMP9	9606.ENSP00000229795	9606.ENSP00000361405	0	0	0	0	0.105	0	0	0.498	0.532
MAPK14	SELE	9606.ENSP00000229795	9606.ENSP00000331736	0	0	0	0	0.06	0.067	0	0.531	0.553
MET	SPP1	9606.ENSP00000317272	9606.ENSP00000378517	0	0	0	0	0.081	0.052	0	0.417	0.448
MET	RDX	9606.ENSP00000317272	9606.ENSP00000496414	0	0	0	0	0.078	0.044	0	0.538	0.558
MET	PROM1	9606.ENSP00000317272	9606.ENSP00000426809	0	0	0	0	0	0	0	0.597	0.597
MET	NTRK1	9606.ENSP00000317272	9606.ENSP00000431418	0	0	0	0.631	0	0.113	0	0.617	0.646
MET	NTF3	9606.ENSP00000317272	9606.ENSP00000397297	0	0	0	0	0	0	0.65	0.164	0.694
MET	NTF4	9606.ENSP00000317272	9606.ENSP00000469455	0	0	0	0	0.066	0	0.65	0.144	0.695
MET	MMP9	9606.ENSP00000317272	9606.ENSP00000361405	0	0	0	0	0.049	0	0	0.744	0.746
MET	NGF	9606.ENSP00000317272	9606.ENSP00000358525	0	0	0	0	0.063	0	0.65	0.313	0.755
MET	NRAS	9606.ENSP00000317272	9606.ENSP00000358548	0	0	0	0	0.08	0.274	0.9	0.556	0.966
MMP9	VCAN	9606.ENSP00000361405	9606.ENSP00000265077	0	0	0	0	0.075	0.422	0	0.628	0.783
MMP9	SELE	9606.ENSP00000361405	9606.ENSP00000331736	0	0	0	0	0.083	0	0	0.633	0.65
MMP9	NGF	9606.ENSP00000361405	9606.ENSP00000358525	0	0	0	0	0	0	0	0.545	0.545
MMP9	RAF1	9606.ENSP00000361405	9606.ENSP00000401888	0	0	0	0	0.102	0	0	0.398	0.437
MMP9	NTRK1	9606.ENSP00000361405	9606.ENSP00000431418	0	0	0	0	0	0	0	0.447	0.447
MMP9	SELL	9606.ENSP00000361405	9606.ENSP00000498227	0	0	0	0	0.151	0	0	0.417	0.484
MMP9	PROM1	9606.ENSP00000361405	9606.ENSP00000426809	0	0	0	0	0.042	0	0	0.573	0.573
MMP9	SPP1	9606.ENSP00000361405	9606.ENSP00000378517	0	0	0	0	0.138	0	0	0.941	0.947
MSN	VCAN	9606.ENSP00000353408	9606.ENSP00000265077	0	0	0	0	0.06	0.066	0	0.409	0.435
MSN	SPP1	9606.ENSP00000353408	9606.ENSP00000378517	0	0	0	0	0.061	0	0	0.527	0.536
MSN	SELL	9606.ENSP00000353408	9606.ENSP00000498227	0	0	0	0	0.065	0.292	0	0.811	0.863
MSN	RDX	9606.ENSP00000353408	9606.ENSP00000496414	0	0	0.05	0.981	0.056	0.776	0.9	0.982	0.999
NGF	RTN4R	9606.ENSP00000358525	9606.ENSP00000043402	0	0	0	0	0	0	0	0.488	0.488
NGF	NGFR	9606.ENSP00000358525	9606.ENSP00000172229	0	0	0	0	0	0.863	0.9	0.999	0.999
NGF	SORT1	9606.ENSP00000358525	9606.ENSP00000256637	0	0	0	0	0	0.746	0	0.99	0.997
NGF	NRAS	9606.ENSP00000358525	9606.ENSP00000358548	0	0	0	0	0	0	0	0.476	0.476
NGF	NTF3	9606.ENSP00000358525	9606.ENSP00000397297	0	0	0	0.897	0.12	0	0	0.806	0.821
NGF	NTF4	9606.ENSP00000358525	9606.ENSP00000469455	0	0	0	0.86	0	0	0	0.922	0.922
NGF	NTRK1	9606.ENSP00000358525	9606.ENSP00000431418	0	0	0	0	0	0.983	0.9	0.999	0.999
NGFR	RTN4R	9606.ENSP00000172229	9606.ENSP00000043402	0	0	0	0	0.067	0.518	0	0.996	0.998
NGFR	PROM1	9606.ENSP00000172229	9606.ENSP00000426809	0	0	0	0	0	0	0	0.592	0.592
NGFR	NTF3	9606.ENSP00000172229	9606.ENSP00000397297	0	0	0	0	0.059	0.625	0.9	0.998	0.999
NGFR	NTRK1	9606.ENSP00000172229	9606.ENSP00000431418	0	0	0	0	0.074	0.715	0	0.999	0.999
NGFR	SORT1	9606.ENSP00000172229	9606.ENSP00000256637	0	0	0	0	0	0.688	0.9	0.997	0.999
NGFR	NTF4	9606.ENSP00000172229	9606.ENSP00000469455	0	0	0	0	0.082	0	0.9	0.998	0.999
NRAS	YWHAQ	9606.ENSP00000358548	9606.ENSP00000371267	0	0	0	0	0.123	0.094	0	0.397	0.479
NRAS	YWHAZ	9606.ENSP00000358548	9606.ENSP00000379287	0	0	0	0	0.146	0.094	0	0.408	0.502
NRAS	NTF3	9606.ENSP00000358548	9606.ENSP00000397297	0	0	0	0	0	0	0.5	0.062	0.511
NRAS	NTF4	9606.ENSP00000358548	9606.ENSP00000469455	0	0	0	0	0	0	0.5	0.085	0.523
NRAS	NTRK1	9606.ENSP00000358548	9606.ENSP00000431418	0	0	0	0	0.074	0.11	0	0.582	0.625
NRAS	RAF1	9606.ENSP00000358548	9606.ENSP00000401888	0	0	0	0	0.081	0.908	0.9	0.899	0.999
NTF3	RTN4R	9606.ENSP00000397297	9606.ENSP00000043402	0	0	0	0	0	0	0	0.4	0.4
NTF3	SORT1	9606.ENSP00000397297	9606.ENSP00000256637	0	0	0	0	0	0.354	0	0.851	0.899
NTF3	NTF4	9606.ENSP00000397297	9606.ENSP00000469455	0	0	0	0.909	0.049	0	0	0.56	0.563
NTF3	NTRK1	9606.ENSP00000397297	9606.ENSP00000431418	0	0	0	0	0	0.292	0.9	0.999	0.999
NTF4	SORT1	9606.ENSP00000469455	9606.ENSP00000256637	0	0	0	0	0	0	0	0.883	0.883
NTF4	NTRK1	9606.ENSP00000469455	9606.ENSP00000431418	0	0	0	0	0	0	0.65	0.999	0.999
NTRK1	RTN4R	9606.ENSP00000431418	9606.ENSP00000043402	0	0.001	0	0	0.102	0.1	0	0.367	0.444
NTRK1	SORT1	9606.ENSP00000431418	9606.ENSP00000256637	0	0	0	0	0	0.45	0	0.835	0.905
PROM1	SPP1	9606.ENSP00000426809	9606.ENSP00000378517	0	0	0	0	0.049	0	0	0.446	0.45
RAF1	YWHAQ	9606.ENSP00000401888	9606.ENSP00000371267	0	0	0	0	0.074	0.93	0.9	0.092	0.993
RAF1	YWHAZ	9606.ENSP00000401888	9606.ENSP00000379287	0	0	0	0	0.119	0.996	0.9	0.961	0.999
RDX	VCAN	9606.ENSP00000496414	9606.ENSP00000265077	0	0	0	0	0.042	0.066	0	0.405	0.421
RDX	SPP1	9606.ENSP00000496414	9606.ENSP00000378517	0	0	0	0	0.061	0	0	0.526	0.535
RDX	SELL	9606.ENSP00000496414	9606.ENSP00000498227	0	0	0	0	0	0	0	0.858	0.858
RTN4R	VCAN	9606.ENSP00000043402	9606.ENSP00000265077	0	0	0	0	0	0.099	0	0.431	0.465
RTN4R	SORT1	9606.ENSP00000043402	9606.ENSP00000256637	0	0	0	0	0	0	0	0.607	0.607
SELE	SPP1	9606.ENSP00000331736	9606.ENSP00000378517	0	0	0	0	0.098	0	0	0.651	0.671
SELE	SELL	9606.ENSP00000331736	9606.ENSP00000498227	0	0	0.068	0.907	0.072	0.292	0	0.984	0.988
SELL	VCAN	9606.ENSP00000498227	9606.ENSP00000265077	0	0	0	0	0.061	0.336	0	0.885	0.922
SELL	SPP1	9606.ENSP00000498227	9606.ENSP00000378517	0	0	0	0	0.067	0	0	0.535	0.547
SPP1	VCAN	9606.ENSP00000378517	9606.ENSP00000265077	0	0	0	0	0.072	0	0	0.619	0.631
YWHAQ	YWHAZ	9606.ENSP00000371267	9606.ENSP00000379287	0	0	0.051	0.979	0.189	0.705	0.9	0.566	0.988
