# Supplementary material for: Integrated pan-cancer analysis revealed therapeutic targets in the ABC transporter protein family
Source: PLoS One. 2025 May 30;20(5):e0308585. doi: 10.1371/journal.pone.0308585 (PMC12124511; doi:10.1371/journal.pone.0308585)
Supplement: S3 File [file pone.0308585.s005.csv]

1	ENSG00000002822.15
2	ENSG00000004846.16
3	ENSG00000007237.19
4	ENSG00000008256.16
5	ENSG00000061337.15
6	ENSG00000064225.12
7	ENSG00000065371.17
8	ENSG00000069424.15
9	ENSG00000071575.11
10	ENSG00000071991.9
11	ENSG00000072041.17
12	ENSG00000072786.13
13	ENSG00000077498.9
14	ENSG00000079950.14
15	ENSG00000080166.16
16	ENSG00000080823.23
17	ENSG00000089041.17
18	ENSG00000092529.25
19	ENSG00000100099.21
20	ENSG00000100146.18
21	ENSG00000101197.13
22	ENSG00000102032.13
23	ENSG00000103249.18
24	ENSG00000103994.18
25	ENSG00000104833.12
26	ENSG00000105679.9
27	ENSG00000107165.13
28	ENSG00000108828.16
29	ENSG00000110756.18
30	ENSG00000112137.18
31	ENSG00000114547.10
32	ENSG00000118298.12
33	ENSG00000120215.10
34	ENSG00000123374.11
35	ENSG00000123447.6
36	ENSG00000123560.14
37	ENSG00000124900.12
38	ENSG00000126856.15
39	ENSG00000132185.18
40	ENSG00000134160.14
41	ENSG00000134508.12
42	ENSG00000135903.20
43	ENSG00000135919.14
44	ENSG00000136040.9
45	ENSG00000136732.16
46	ENSG00000137575.12
47	ENSG00000139915.21
48	ENSG00000140522.12
49	ENSG00000143669.14
50	ENSG00000144847.13
51	ENSG00000145335.17
52	ENSG00000145979.18
53	ENSG00000147509.14
54	ENSG00000154493.19
55	ENSG00000154608.14
56	ENSG00000158008.10
57	ENSG00000158022.7
58	ENSG00000159685.11
59	ENSG00000160307.10
60	ENSG00000161091.13
61	ENSG00000163081.4
62	ENSG00000164111.15
63	ENSG00000164175.15
64	ENSG00000165192.14
65	ENSG00000166007.11
66	ENSG00000167291.16
67	ENSG00000167995.17
68	ENSG00000173546.7
69	ENSG00000176177.10
70	ENSG00000179817.5
71	ENSG00000180318.4
72	ENSG00000182287.15
73	ENSG00000182612.10
74	ENSG00000183674.12
75	ENSG00000184351.8
76	ENSG00000185634.12
77	ENSG00000185664.14
78	ENSG00000187098.17
79	ENSG00000187140.6
80	ENSG00000187688.15
81	ENSG00000188269.10
82	ENSG00000188467.11
83	ENSG00000188662.6
84	ENSG00000196666.6
85	ENSG00000197106.7
86	ENSG00000197535.15
87	ENSG00000197692.5
88	ENSG00000198598.6
89	ENSG00000203446.2
90	ENSG00000205126.2
91	ENSG00000205444.3
92	ENSG00000205786.8
93	ENSG00000207702.1
94	ENSG00000215196.5
95	ENSG00000221988.13
96	ENSG00000222031.1
97	ENSG00000222044.1
98	ENSG00000224184.6
99	ENSG00000224329.2
100	ENSG00000224330.2
101	ENSG00000224776.3
102	ENSG00000224887.1
103	ENSG00000225106.1
104	ENSG00000226674.11
105	ENSG00000226708.1
106	ENSG00000226869.6
107	ENSG00000227297.1
108	ENSG00000228022.6
109	ENSG00000228033.6
110	ENSG00000228478.1
111	ENSG00000229195.1
112	ENSG00000229401.1
113	ENSG00000229537.7
114	ENSG00000230269.7
115	ENSG00000230381.2
116	ENSG00000230836.1
117	ENSG00000231811.3
118	ENSG00000231817.9
119	ENSG00000232242.2
120	ENSG00000232411.1
121	ENSG00000233379.2
122	ENSG00000233987.2
123	ENSG00000234323.8
124	ENSG00000235172.8
125	ENSG00000235526.1
126	ENSG00000236013.7
127	ENSG00000236385.1
128	ENSG00000236544.1
129	ENSG00000236885.2
130	ENSG00000237606.2
131	ENSG00000237743.3
132	ENSG00000237790.1
133	ENSG00000239445.6
134	ENSG00000240405.7
135	ENSG00000242728.1
136	ENSG00000244159.1
137	ENSG00000244405.8
138	ENSG00000246731.3
139	ENSG00000248461.3
140	ENSG00000248964.7
141	ENSG00000249274.1
142	ENSG00000249727.2
143	ENSG00000249910.3
144	ENSG00000250198.3
145	ENSG00000250816.1
146	ENSG00000251191.8
147	ENSG00000253490.5
148	ENSG00000253522.6
149	ENSG00000254491.1
150	ENSG00000254547.1
151	ENSG00000254659.3
152	ENSG00000254813.5
153	ENSG00000254932.2
154	ENSG00000255028.5
155	ENSG00000255494.1
156	ENSG00000255605.1
157	ENSG00000256422.6
158	ENSG00000256673.1
159	ENSG00000257346.1
160	ENSG00000258203.5
161	ENSG00000259380.6
162	ENSG00000259392.2
163	ENSG00000259720.2
164	ENSG00000259828.1
165	ENSG00000260422.1
166	ENSG00000260423.2
167	ENSG00000260880.5
168	ENSG00000260941.1
169	ENSG00000260981.1
170	ENSG00000261025.1
171	ENSG00000261103.3
172	ENSG00000261195.1
173	ENSG00000261364.1
174	ENSG00000261711.6
175	ENSG00000261959.1
176	ENSG00000262223.8
177	ENSG00000263821.1
178	ENSG00000266463.1
179	ENSG00000266554.2
180	ENSG00000267683.1
181	ENSG00000270090.5
182	ENSG00000272379.1
183	ENSG00000272457.1
184	ENSG00000273124.1
185	ENSG00000273214.1
186	ENSG00000275297.1
187	ENSG00000276478.1
188	ENSG00000277357.1
189	ENSG00000278910.4
190	ENSG00000279297.1
191	ENSG00000279360.1
192	ENSG00000279603.1
193	ENSG00000283517.1
194	ENSG00000285576.1
195	ENSG00000285722.1
196	ENSG00000285759.1
197	ENSG00000286103.1
198	ENSG00000286220.1
199	ENSG00000286243.1
200	ENSG00000286248.1
201	ENSG00000286604.1
202	ENSG00000286985.1
203	ENSG00000287036.1
204	ENSG00000287308.1
205	ENSG00000287389.1
206	ENSG00000287405.1
207	ENSG00000287448.1
208	ENSG00000287526.1
209	ENSG00000287824.1
210	ENSG00000287866.1
211	ENSG00000288002.1
212	ENSG00000288074.1
213	ENSG00000288554.1
