# Supplementary material for: Integrated pan-cancer analysis revealed therapeutic targets in the ABC transporter protein family
Source: PLoS One. 2025 May 30;20(5):e0308585. doi: 10.1371/journal.pone.0308585 (PMC12124511; doi:10.1371/journal.pone.0308585)
Supplement: S4 File [file pone.0308585.s006.csv]

1	ENSG00000005801.18
2	ENSG00000007545.16
3	ENSG00000008438.5
4	ENSG00000008710.20
5	ENSG00000011258.16
6	ENSG00000015479.20
7	ENSG00000058673.17
8	ENSG00000059145.19
9	ENSG00000059588.10
10	ENSG00000063438.19
11	ENSG00000064933.18
12	ENSG00000066427.24
13	ENSG00000068885.15
14	ENSG00000070476.15
15	ENSG00000070669.17
16	ENSG00000075790.12
17	ENSG00000077458.13
18	ENSG00000078795.17
19	ENSG00000080603.17
20	ENSG00000082258.13
21	ENSG00000083828.16
22	ENSG00000083844.10
23	ENSG00000088766.12
24	ENSG00000089505.18
25	ENSG00000090554.13
26	ENSG00000090905.19
27	ENSG00000092529.25
28	ENSG00000093100.13
29	ENSG00000100038.20
30	ENSG00000100201.23
31	ENSG00000100523.16
32	ENSG00000101162.4
33	ENSG00000101191.17
34	ENSG00000104093.14
35	ENSG00000104218.16
36	ENSG00000104365.16
37	ENSG00000104728.16
38	ENSG00000105778.19
39	ENSG00000106588.12
40	ENSG00000107890.17
41	ENSG00000108255.8
42	ENSG00000108452.1
43	ENSG00000109046.15
44	ENSG00000109163.7
45	ENSG00000109920.13
46	ENSG00000110025.13
47	ENSG00000110844.14
48	ENSG00000111011.18
49	ENSG00000111215.12
50	ENSG00000111325.16
51	ENSG00000111554.14
52	ENSG00000111731.12
53	ENSG00000111886.11
54	ENSG00000112200.17
55	ENSG00000112706.12
56	ENSG00000113525.10
57	ENSG00000113593.12
58	ENSG00000114857.18
59	ENSG00000114982.19
60	ENSG00000116001.17
61	ENSG00000116497.18
62	ENSG00000116652.6
63	ENSG00000116703.14
64	ENSG00000116754.13
65	ENSG00000117281.16
66	ENSG00000118194.20
67	ENSG00000118976.5
68	ENSG00000119139.21
69	ENSG00000119608.14
70	ENSG00000119725.20
71	ENSG00000120210.8
72	ENSG00000120329.7
73	ENSG00000120500.18
74	ENSG00000121454.6
75	ENSG00000121741.16
76	ENSG00000122417.15
77	ENSG00000122435.10
78	ENSG00000122872.8
79	ENSG00000123552.18
80	ENSG00000123870.10
81	ENSG00000124091.9
82	ENSG00000124103.10
83	ENSG00000124575.7
84	ENSG00000124610.5
85	ENSG00000124835.2
86	ENSG00000125631.7
87	ENSG00000125772.14
88	ENSG00000125997.5
89	ENSG00000126091.21
90	ENSG00000127362.2
91	ENSG00000127364.4
92	ENSG00000127366.5
93	ENSG00000129007.14
94	ENSG00000129566.13
95	ENSG00000129933.21
96	ENSG00000130167.14
97	ENSG00000130377.13
98	ENSG00000130684.14
99	ENSG00000131051.24
100	ENSG00000131484.4
101	ENSG00000131503.21
102	ENSG00000131721.6
103	ENSG00000131778.19
104	ENSG00000131982.5
105	ENSG00000132485.14
106	ENSG00000132680.11
107	ENSG00000134007.5
108	ENSG00000134551.13
109	ENSG00000134644.16
110	ENSG00000134909.18
111	ENSG00000135164.19
112	ENSG00000135315.12
113	ENSG00000135407.10
114	ENSG00000135517.9
115	ENSG00000135637.14
116	ENSG00000135976.20
117	ENSG00000136206.4
118	ENSG00000136939.1
119	ENSG00000139163.16
120	ENSG00000139746.16
121	ENSG00000139797.8
122	ENSG00000139908.15
123	ENSG00000143033.18
124	ENSG00000143190.23
125	ENSG00000143458.12
126	ENSG00000143552.9
127	ENSG00000143971.9
128	ENSG00000145975.15
129	ENSG00000146776.14
130	ENSG00000146858.8
131	ENSG00000147059.8
132	ENSG00000147162.14
133	ENSG00000147896.3
134	ENSG00000149187.18
135	ENSG00000149346.15
136	ENSG00000149651.4
137	ENSG00000150783.10
138	ENSG00000151303.11
139	ENSG00000152443.13
140	ENSG00000152457.18
141	ENSG00000152527.14
142	ENSG00000152926.15
143	ENSG00000153914.16
144	ENSG00000154263.17
145	ENSG00000154485.5
146	ENSG00000154874.15
147	ENSG00000155754.15
148	ENSG00000156194.18
149	ENSG00000156313.15
150	ENSG00000157212.19
151	ENSG00000157741.15
152	ENSG00000157999.6
153	ENSG00000158482.10
154	ENSG00000158636.16
155	ENSG00000159023.22
156	ENSG00000159086.15
157	ENSG00000160201.12
158	ENSG00000160229.13
159	ENSG00000160305.18
160	ENSG00000160408.15
161	ENSG00000160613.14
162	ENSG00000161021.13
163	ENSG00000161664.7
164	ENSG00000161960.16
165	ENSG00000162526.7
166	ENSG00000162601.11
167	ENSG00000162888.4
168	ENSG00000162959.13
169	ENSG00000162971.11
170	ENSG00000163352.5
171	ENSG00000163357.11
172	ENSG00000163611.11
173	ENSG00000163660.12
174	ENSG00000163806.16
175	ENSG00000163915.7
176	ENSG00000163945.19
177	ENSG00000164118.13
178	ENSG00000164123.7
179	ENSG00000164621.5
180	ENSG00000164828.18
181	ENSG00000164933.12
182	ENSG00000165076.14
183	ENSG00000165202.3
184	ENSG00000165359.16
185	ENSG00000165392.11
186	ENSG00000165555.9
187	ENSG00000165837.12
188	ENSG00000166323.13
189	ENSG00000166333.14
190	ENSG00000166363.5
191	ENSG00000166368.2
192	ENSG00000166436.16
193	ENSG00000166507.19
194	ENSG00000167220.12
195	ENSG00000167377.18
196	ENSG00000167528.13
197	ENSG00000167562.13
198	ENSG00000167578.18
199	ENSG00000167595.15
200	ENSG00000167637.18
201	ENSG00000167785.9
202	ENSG00000167978.17
203	ENSG00000168131.4
204	ENSG00000168148.4
205	ENSG00000168172.9
206	ENSG00000168298.7
207	ENSG00000168634.5
208	ENSG00000168676.11
209	ENSG00000168876.9
210	ENSG00000168970.22
211	ENSG00000169045.17
212	ENSG00000169075.7
213	ENSG00000169203.16
214	ENSG00000169871.13
215	ENSG00000169906.5
216	ENSG00000169914.6
217	ENSG00000170092.14
218	ENSG00000170160.17
219	ENSG00000170236.16
220	ENSG00000170262.13
221	ENSG00000170448.12
222	ENSG00000170782.3
223	ENSG00000170790.5
224	ENSG00000170949.17
225	ENSG00000170967.5
226	ENSG00000171217.5
227	ENSG00000171459.4
228	ENSG00000171671.6
229	ENSG00000171722.13
230	ENSG00000171790.15
231	ENSG00000171970.13
232	ENSG00000171989.6
233	ENSG00000172139.15
234	ENSG00000172404.5
235	ENSG00000172650.14
236	ENSG00000172717.16
237	ENSG00000172795.17
238	ENSG00000172888.12
239	ENSG00000172912.4
240	ENSG00000173275.13
241	ENSG00000173421.17
242	ENSG00000173480.11
243	ENSG00000173588.15
244	ENSG00000173678.14
245	ENSG00000173821.19
246	ENSG00000173862.3
247	ENSG00000174038.13
248	ENSG00000174225.15
249	ENSG00000174353.17
250	ENSG00000174483.20
251	ENSG00000174501.14
252	ENSG00000174715.7
253	ENSG00000175455.16
254	ENSG00000175485.2
255	ENSG00000175514.2
256	ENSG00000175604.2
257	ENSG00000175746.6
258	ENSG00000175787.17
259	ENSG00000176358.15
260	ENSG00000176681.14
261	ENSG00000176700.20
262	ENSG00000176857.5
263	ENSG00000177076.6
264	ENSG00000177082.13
265	ENSG00000177418.2
266	ENSG00000177452.7
267	ENSG00000177483.11
268	ENSG00000177688.7
269	ENSG00000177725.5
270	ENSG00000177736.4
271	ENSG00000177800.2
272	ENSG00000177853.14
273	ENSG00000177947.14
274	ENSG00000177993.3
275	ENSG00000178021.11
276	ENSG00000178127.13
277	ENSG00000178229.8
278	ENSG00000178279.4
279	ENSG00000178338.11
280	ENSG00000178358.4
281	ENSG00000178386.13
282	ENSG00000178404.10
283	ENSG00000178440.7
284	ENSG00000178631.7
285	ENSG00000178636.8
286	ENSG00000179038.8
287	ENSG00000179055.7
288	ENSG00000179219.5
289	ENSG00000179447.2
290	ENSG00000179571.10
291	ENSG00000179978.11
292	ENSG00000179994.11
293	ENSG00000180152.3
294	ENSG00000180182.11
295	ENSG00000180189.10
296	ENSG00000180221.6
297	ENSG00000180376.17
298	ENSG00000180610.10
299	ENSG00000180662.8
300	ENSG00000180747.15
301	ENSG00000180846.8
302	ENSG00000180878.3
303	ENSG00000181001.3
304	ENSG00000181016.9
305	ENSG00000181023.8
306	ENSG00000181109.3
307	ENSG00000181211.1
308	ENSG00000181227.3
309	ENSG00000181450.18
310	ENSG00000181609.5
311	ENSG00000181616.9
312	ENSG00000181722.17
313	ENSG00000181741.7
314	ENSG00000181800.6
315	ENSG00000182264.9
316	ENSG00000182347.10
317	ENSG00000182625.3
318	ENSG00000182986.14
319	ENSG00000183054.11
320	ENSG00000183055.5
321	ENSG00000183122.5
322	ENSG00000183137.15
323	ENSG00000183432.6
324	ENSG00000183444.10
325	ENSG00000183458.14
326	ENSG00000183562.3
327	ENSG00000183598.4
328	ENSG00000183604.14
329	ENSG00000183850.14
330	ENSG00000183911.7
331	ENSG00000183977.14
332	ENSG00000184068.2
333	ENSG00000184084.7
334	ENSG00000184206.12
335	ENSG00000184260.6
336	ENSG00000184270.6
337	ENSG00000184357.5
338	ENSG00000184361.13
339	ENSG00000184612.8
340	ENSG00000184647.11
341	ENSG00000184863.11
342	ENSG00000184933.5
343	ENSG00000184984.10
344	ENSG00000185031.6
345	ENSG00000185040.13
346	ENSG00000185130.5
347	ENSG00000185246.18
348	ENSG00000185275.6
349	ENSG00000185485.14
350	ENSG00000185495.10
351	ENSG00000185689.16
352	ENSG00000185710.9
353	ENSG00000185829.18
354	ENSG00000185899.1
355	ENSG00000185946.16
356	ENSG00000186038.9
357	ENSG00000186136.1
358	ENSG00000186272.13
359	ENSG00000186481.16
360	ENSG00000186645.10
361	ENSG00000186704.9
362	ENSG00000186743.2
363	ENSG00000186912.6
364	ENSG00000186919.13
365	ENSG00000187229.3
366	ENSG00000187536.4
367	ENSG00000187747.2
368	ENSG00000187753.13
369	ENSG00000187762.5
370	ENSG00000187904.3
371	ENSG00000187918.5
372	ENSG00000188004.11
373	ENSG00000188050.3
374	ENSG00000188107.15
375	ENSG00000188152.13
376	ENSG00000188185.13
377	ENSG00000188394.8
378	ENSG00000188451.8
379	ENSG00000188603.22
380	ENSG00000188629.13
381	ENSG00000188738.15
382	ENSG00000188771.5
383	ENSG00000188933.16
384	ENSG00000189089.5
385	ENSG00000189099.11
386	ENSG00000189136.9
387	ENSG00000189144.14
388	ENSG00000189316.3
389	ENSG00000189398.5
390	ENSG00000195401.2
391	ENSG00000196233.14
392	ENSG00000196295.12
393	ENSG00000196417.13
394	ENSG00000196418.12
395	ENSG00000196670.14
396	ENSG00000196757.8
397	ENSG00000196778.3
398	ENSG00000196912.12
399	ENSG00000197061.5
400	ENSG00000197153.5
401	ENSG00000197182.14
402	ENSG00000197332.9
403	ENSG00000197372.10
404	ENSG00000197550.3
405	ENSG00000197608.11
406	ENSG00000197670.6
407	ENSG00000197714.9
408	ENSG00000197753.11
409	ENSG00000197815.4
410	ENSG00000197882.3
411	ENSG00000197978.9
412	ENSG00000198039.11
413	ENSG00000198040.11
414	ENSG00000198155.5
415	ENSG00000198198.17
416	ENSG00000198237.8
417	ENSG00000198393.8
418	ENSG00000198466.12
419	ENSG00000198482.14
420	ENSG00000198590.12
421	ENSG00000198685.4
422	ENSG00000198711.5
423	ENSG00000198799.12
424	ENSG00000199102.1
425	ENSG00000199122.3
426	ENSG00000199145.1
427	ENSG00000199172.3
428	ENSG00000199218.1
429	ENSG00000199237.1
430	ENSG00000199260.1
431	ENSG00000199283.1
432	ENSG00000199313.1
433	ENSG00000199319.1
434	ENSG00000199331.1
435	ENSG00000199349.1
436	ENSG00000199366.1
437	ENSG00000199377.1
438	ENSG00000199405.1
439	ENSG00000199436.1
440	ENSG00000199459.1
441	ENSG00000199466.1
442	ENSG00000199471.1
443	ENSG00000199477.1
444	ENSG00000199497.1
445	ENSG00000199512.1
446	ENSG00000199525.1
447	ENSG00000199530.1
448	ENSG00000199535.1
449	ENSG00000199536.1
450	ENSG00000199545.1
451	ENSG00000199562.1
452	ENSG00000199567.1
453	ENSG00000199568.1
454	ENSG00000199591.1
455	ENSG00000199592.1
456	ENSG00000199598.1
457	ENSG00000199627.1
458	ENSG00000199630.1
459	ENSG00000199664.1
460	ENSG00000199672.1
461	ENSG00000199674.1
462	ENSG00000199676.1
463	ENSG00000199683.1
464	ENSG00000199691.1
465	ENSG00000199695.1
466	ENSG00000199719.1
467	ENSG00000199730.1
468	ENSG00000199762.1
469	ENSG00000199781.1
470	ENSG00000199788.1
471	ENSG00000199804.1
472	ENSG00000199805.1
473	ENSG00000199806.1
474	ENSG00000199824.1
475	ENSG00000199846.1
476	ENSG00000199855.1
477	ENSG00000199856.2
478	ENSG00000199872.1
479	ENSG00000199879.1
480	ENSG00000199881.1
481	ENSG00000199883.1
482	ENSG00000199890.1
483	ENSG00000199932.1
484	ENSG00000199933.1
485	ENSG00000199938.1
486	ENSG00000199944.1
487	ENSG00000199961.1
488	ENSG00000199962.1
489	ENSG00000199975.1
490	ENSG00000199977.1
491	ENSG00000199990.1
492	ENSG00000199994.1
493	ENSG00000200047.1
494	ENSG00000200065.1
495	ENSG00000200070.1
496	ENSG00000200075.1
497	ENSG00000200086.1
498	ENSG00000200087.1
499	ENSG00000200090.1
500	ENSG00000200091.1
501	ENSG00000200095.1
502	ENSG00000200105.1
503	ENSG00000200113.1
504	ENSG00000200114.1
505	ENSG00000200118.1
506	ENSG00000200120.1
507	ENSG00000200135.1
508	ENSG00000200138.1
509	ENSG00000200151.1
510	ENSG00000200152.1
511	ENSG00000200156.1
512	ENSG00000200169.1
513	ENSG00000200170.1
514	ENSG00000200176.1
515	ENSG00000200183.1
516	ENSG00000200184.1
517	ENSG00000200197.1
518	ENSG00000200204.1
519	ENSG00000200209.1
520	ENSG00000200241.1
521	ENSG00000200243.1
522	ENSG00000200257.1
523	ENSG00000200261.1
524	ENSG00000200296.1
525	ENSG00000200312.1
526	ENSG00000200344.1
527	ENSG00000200351.1
528	ENSG00000200355.1
529	ENSG00000200388.1
530	ENSG00000200389.1
531	ENSG00000200394.1
532	ENSG00000200397.1
533	ENSG00000200403.1
534	ENSG00000200421.1
535	ENSG00000200428.1
536	ENSG00000200455.1
537	ENSG00000200488.1
538	ENSG00000200502.1
539	ENSG00000200506.1
540	ENSG00000200520.1
541	ENSG00000200522.1
542	ENSG00000200525.1
543	ENSG00000200537.1
544	ENSG00000200558.1
545	ENSG00000200560.1
546	ENSG00000200571.1
547	ENSG00000200575.1
548	ENSG00000200579.1
549	ENSG00000200591.1
550	ENSG00000200594.1
551	ENSG00000200597.1
552	ENSG00000200651.1
553	ENSG00000200665.1
554	ENSG00000200685.1
555	ENSG00000200701.1
556	ENSG00000200718.1
557	ENSG00000200719.1
558	ENSG00000200731.1
559	ENSG00000200732.1
560	ENSG00000200737.1
561	ENSG00000200742.1
562	ENSG00000200753.1
563	ENSG00000200754.1
564	ENSG00000200769.1
565	ENSG00000200783.1
566	ENSG00000200788.1
567	ENSG00000200792.1
568	ENSG00000200795.1
569	ENSG00000200814.1
570	ENSG00000200816.1
571	ENSG00000200834.1
572	ENSG00000200840.1
573	ENSG00000200847.1
574	ENSG00000200855.1
575	ENSG00000200867.1
576	ENSG00000200874.1
577	ENSG00000200882.1
578	ENSG00000200883.1
579	ENSG00000200888.1
580	ENSG00000200903.1
581	ENSG00000200913.1
582	ENSG00000200924.1
583	ENSG00000200953.1
584	ENSG00000200959.1
585	ENSG00000200972.1
586	ENSG00000200974.1
587	ENSG00000200985.1
588	ENSG00000200999.1
589	ENSG00000201013.1
590	ENSG00000201028.1
591	ENSG00000201034.1
592	ENSG00000201044.1
593	ENSG00000201047.1
594	ENSG00000201071.1
595	ENSG00000201076.1
596	ENSG00000201098.1
597	ENSG00000201114.1
598	ENSG00000201121.1
599	ENSG00000201134.1
600	ENSG00000201151.1
601	ENSG00000201157.1
602	ENSG00000201176.1
603	ENSG00000201178.1
604	ENSG00000201179.1
605	ENSG00000201185.1
606	ENSG00000201198.1
607	ENSG00000201201.1
608	ENSG00000201208.1
609	ENSG00000201217.1
610	ENSG00000201221.1
611	ENSG00000201229.1
612	ENSG00000201264.1
613	ENSG00000201291.1
614	ENSG00000201302.1
615	ENSG00000201315.1
616	ENSG00000201317.1
617	ENSG00000201342.1
618	ENSG00000201343.1
619	ENSG00000201348.1
620	ENSG00000201358.1
621	ENSG00000201364.1
622	ENSG00000201365.1
623	ENSG00000201367.1
624	ENSG00000201376.1
625	ENSG00000201382.1
626	ENSG00000201388.1
627	ENSG00000201390.1
628	ENSG00000201413.1
629	ENSG00000201428.1
630	ENSG00000201435.1
631	ENSG00000201448.1
632	ENSG00000201451.1
633	ENSG00000201458.1
634	ENSG00000201470.1
635	ENSG00000201492.1
636	ENSG00000201498.1
637	ENSG00000201501.1
638	ENSG00000201510.1
639	ENSG00000201519.1
640	ENSG00000201533.1
641	ENSG00000201542.1
642	ENSG00000201544.1
643	ENSG00000201547.1
644	ENSG00000201554.1
645	ENSG00000201563.1
646	ENSG00000201564.1
647	ENSG00000201573.1
648	ENSG00000201574.1
649	ENSG00000201579.1
650	ENSG00000201581.1
651	ENSG00000201586.1
652	ENSG00000201592.1
653	ENSG00000201616.1
654	ENSG00000201619.1
655	ENSG00000201643.1
656	ENSG00000201649.1
657	ENSG00000201662.1
658	ENSG00000201684.1
659	ENSG00000201715.1
660	ENSG00000201724.1
661	ENSG00000201736.1
662	ENSG00000201746.1
663	ENSG00000201758.1
664	ENSG00000201772.1
665	ENSG00000201785.1
666	ENSG00000201791.1
667	ENSG00000201793.1
668	ENSG00000201794.1
669	ENSG00000201800.1
670	ENSG00000201801.1
671	ENSG00000201806.1
672	ENSG00000201812.1
673	ENSG00000201813.1
674	ENSG00000201818.1
675	ENSG00000201820.1
676	ENSG00000201821.1
677	ENSG00000201850.1
678	ENSG00000201882.1
679	ENSG00000201900.1
680	ENSG00000201901.1
681	ENSG00000201912.1
682	ENSG00000201922.1
683	ENSG00000201942.1
684	ENSG00000201944.1
685	ENSG00000201957.1
686	ENSG00000201988.2
687	ENSG00000201998.1
688	ENSG00000202016.1
689	ENSG00000202019.1
690	ENSG00000202058.1
691	ENSG00000202059.1
692	ENSG00000202071.1
693	ENSG00000202078.1
694	ENSG00000202081.1
695	ENSG00000202089.1
696	ENSG00000202100.1
697	ENSG00000202111.1
698	ENSG00000202119.1
699	ENSG00000202125.1
700	ENSG00000202141.1
701	ENSG00000202150.1
702	ENSG00000202159.1
703	ENSG00000202172.1
704	ENSG00000202184.1
705	ENSG00000202190.1
706	ENSG00000202205.1
707	ENSG00000202217.1
708	ENSG00000202222.1
709	ENSG00000202227.1
710	ENSG00000202239.1
711	ENSG00000202241.1
712	ENSG00000202255.1
713	ENSG00000202260.1
714	ENSG00000202273.1
715	ENSG00000202290.1
716	ENSG00000202297.1
717	ENSG00000202310.1
718	ENSG00000202314.1
719	ENSG00000202318.1
720	ENSG00000202347.1
721	ENSG00000202354.1
722	ENSG00000202357.1
723	ENSG00000202358.1
724	ENSG00000202382.1
725	ENSG00000202392.1
726	ENSG00000202412.1
727	ENSG00000202415.1
728	ENSG00000202417.1
729	ENSG00000202429.1
730	ENSG00000202434.1
731	ENSG00000202441.2
732	ENSG00000202445.1
733	ENSG00000202461.1
734	ENSG00000202470.1
735	ENSG00000202502.1
736	ENSG00000202512.1
737	ENSG00000202514.1
738	ENSG00000202515.1
739	ENSG00000202522.1
740	ENSG00000202523.1
741	ENSG00000202533.1
742	ENSG00000202538.1
743	ENSG00000203258.3
744	ENSG00000203286.5
745	ENSG00000203321.2
746	ENSG00000203325.3
747	ENSG00000203326.12
748	ENSG00000203327.2
749	ENSG00000203392.3
750	ENSG00000203395.2
751	ENSG00000203397.2
752	ENSG00000203435.2
753	ENSG00000203437.3
754	ENSG00000203506.5
755	ENSG00000203527.2
756	ENSG00000203588.3
757	ENSG00000203616.2
758	ENSG00000203647.2
759	ENSG00000203648.3
760	ENSG00000203667.10
761	ENSG00000203729.8
762	ENSG00000203730.3
763	ENSG00000203737.5
764	ENSG00000203801.8
765	ENSG00000203804.5
766	ENSG00000204010.3
767	ENSG00000204011.5
768	ENSG00000204086.4
769	ENSG00000204113.6
770	ENSG00000204149.13
771	ENSG00000204177.10
772	ENSG00000204183.3
773	ENSG00000204188.7
774	ENSG00000204195.4
775	ENSG00000204380.4
776	ENSG00000204410.16
777	ENSG00000204464.7
778	ENSG00000204519.11
779	ENSG00000204623.9
780	ENSG00000204842.18
781	ENSG00000204920.11
782	ENSG00000204990.3
783	ENSG00000205041.1
784	ENSG00000205238.9
785	ENSG00000205323.9
786	ENSG00000205482.9
787	ENSG00000205500.8
788	ENSG00000205537.2
789	ENSG00000205583.13
790	ENSG00000205644.5
791	ENSG00000205682.2
792	ENSG00000205746.9
793	ENSG00000205790.1
794	ENSG00000205918.9
795	ENSG00000206144.5
796	ENSG00000206181.6
797	ENSG00000206344.7
798	ENSG00000206448.3
799	ENSG00000206582.1
800	ENSG00000206585.1
801	ENSG00000206588.1
802	ENSG00000206592.1
803	ENSG00000206595.1
804	ENSG00000206596.1
805	ENSG00000206601.1
806	ENSG00000206603.1
807	ENSG00000206605.1
808	ENSG00000206612.1
809	ENSG00000206623.1
810	ENSG00000206625.1
811	ENSG00000206627.1
812	ENSG00000206629.1
813	ENSG00000206633.1
814	ENSG00000206634.1
815	ENSG00000206635.1
816	ENSG00000206638.1
817	ENSG00000206645.1
818	ENSG00000206650.1
819	ENSG00000206651.1
820	ENSG00000206654.1
821	ENSG00000206679.1
822	ENSG00000206687.1
823	ENSG00000206698.1
824	ENSG00000206699.1
825	ENSG00000206702.1
826	ENSG00000206712.1
827	ENSG00000206713.1
828	ENSG00000206715.1
829	ENSG00000206728.1
830	ENSG00000206731.1
831	ENSG00000206732.1
832	ENSG00000206734.1
833	ENSG00000206737.1
834	ENSG00000206738.1
835	ENSG00000206739.1
836	ENSG00000206743.1
837	ENSG00000206754.1
838	ENSG00000206755.1
839	ENSG00000206756.1
840	ENSG00000206762.1
841	ENSG00000206763.1
842	ENSG00000206768.1
843	ENSG00000206779.1
844	ENSG00000206784.1
845	ENSG00000206785.1
846	ENSG00000206816.1
847	ENSG00000206819.1
848	ENSG00000206832.1
849	ENSG00000206838.1
850	ENSG00000206846.1
851	ENSG00000206847.1
852	ENSG00000206848.1
853	ENSG00000206859.1
854	ENSG00000206869.1
855	ENSG00000206875.1
856	ENSG00000206881.1
857	ENSG00000206897.1
858	ENSG00000206899.1
859	ENSG00000206903.1
860	ENSG00000206908.1
861	ENSG00000206913.1
862	ENSG00000206914.1
863	ENSG00000206924.1
864	ENSG00000206926.1
865	ENSG00000206932.1
866	ENSG00000206935.1
867	ENSG00000206936.1
868	ENSG00000206938.1
869	ENSG00000206954.1
870	ENSG00000206965.1
871	ENSG00000206969.1
872	ENSG00000206976.1
873	ENSG00000206985.1
874	ENSG00000206991.1
875	ENSG00000207003.1
876	ENSG00000207004.1
877	ENSG00000207005.1
878	ENSG00000207008.1
879	ENSG00000207021.1
880	ENSG00000207029.1
881	ENSG00000207031.1
882	ENSG00000207034.1
883	ENSG00000207036.1
884	ENSG00000207041.1
885	ENSG00000207042.1
886	ENSG00000207062.1
887	ENSG00000207082.1
888	ENSG00000207086.1
889	ENSG00000207087.1
890	ENSG00000207088.1
891	ENSG00000207091.1
892	ENSG00000207092.1
893	ENSG00000207109.1
894	ENSG00000207117.1
895	ENSG00000207119.2
896	ENSG00000207136.1
897	ENSG00000207139.1
898	ENSG00000207155.1
899	ENSG00000207162.1
900	ENSG00000207167.1
901	ENSG00000207171.1
902	ENSG00000207175.1
903	ENSG00000207181.1
904	ENSG00000207185.1
905	ENSG00000207196.1
906	ENSG00000207199.1
907	ENSG00000207200.1
908	ENSG00000207201.1
909	ENSG00000207205.1
910	ENSG00000207208.1
911	ENSG00000207223.1
912	ENSG00000207233.1
913	ENSG00000207234.1
914	ENSG00000207248.1
915	ENSG00000207258.1
916	ENSG00000207286.1
917	ENSG00000207292.1
918	ENSG00000207313.1
919	ENSG00000207322.1
920	ENSG00000207325.1
921	ENSG00000207326.1
922	ENSG00000207327.1
923	ENSG00000207336.1
924	ENSG00000207340.1
925	ENSG00000207342.1
926	ENSG00000207344.1
927	ENSG00000207357.1
928	ENSG00000207368.1
929	ENSG00000207370.1
930	ENSG00000207392.1
931	ENSG00000207399.1
932	ENSG00000207438.1
933	ENSG00000207444.1
934	ENSG00000207445.1
935	ENSG00000207452.1
936	ENSG00000207455.1
937	ENSG00000207457.1
938	ENSG00000207468.1
939	ENSG00000207475.1
940	ENSG00000207484.1
941	ENSG00000207490.1
942	ENSG00000207493.1
943	ENSG00000207494.1
944	ENSG00000207497.1
945	ENSG00000207507.1
946	ENSG00000207508.1
947	ENSG00000207513.1
948	ENSG00000207523.1
949	ENSG00000207524.1
950	ENSG00000207525.1
951	ENSG00000207554.1
952	ENSG00000207563.1
953	ENSG00000207574.1
954	ENSG00000207583.1
955	ENSG00000207588.1
956	ENSG00000207590.1
957	ENSG00000207595.1
958	ENSG00000207606.1
959	ENSG00000207607.3
960	ENSG00000207612.1
961	ENSG00000207622.1
962	ENSG00000207624.1
963	ENSG00000207626.1
964	ENSG00000207627.1
965	ENSG00000207642.1
966	ENSG00000207650.1
967	ENSG00000207719.1
968	ENSG00000207721.1
969	ENSG00000207730.3
970	ENSG00000207737.1
971	ENSG00000207741.1
972	ENSG00000207750.1
973	ENSG00000207752.1
974	ENSG00000207766.1
975	ENSG00000207780.1
976	ENSG00000207802.1
977	ENSG00000207813.1
978	ENSG00000207821.1
979	ENSG00000207864.3
980	ENSG00000207923.1
981	ENSG00000207930.1
982	ENSG00000207951.1
983	ENSG00000207952.1
984	ENSG00000207956.1
985	ENSG00000207963.1
986	ENSG00000207967.1
987	ENSG00000207988.1
988	ENSG00000207997.1
989	ENSG00000208002.1
990	ENSG00000208018.1
991	ENSG00000208025.1
992	ENSG00000208028.1
993	ENSG00000208308.1
994	ENSG00000208772.1
995	ENSG00000208892.1
996	ENSG00000209482.1
997	ENSG00000211491.2
998	ENSG00000211513.5
999	ENSG00000211514.1
1000	ENSG00000211683.3
1001	ENSG00000211851.1
1002	ENSG00000211856.1
1003	ENSG00000211858.1
1004	ENSG00000211862.1
1005	ENSG00000211865.1
1006	ENSG00000211867.1
1007	ENSG00000211868.1
1008	ENSG00000211870.1
1009	ENSG00000211872.1
1010	ENSG00000211873.1
1011	ENSG00000211875.1
1012	ENSG00000211877.1
1013	ENSG00000211879.1
1014	ENSG00000211881.1
1015	ENSG00000212017.2
1016	ENSG00000212126.3
1017	ENSG00000212128.2
1018	ENSG00000212135.1
1019	ENSG00000212163.6
1020	ENSG00000212170.1
1021	ENSG00000212175.1
1022	ENSG00000212176.1
1023	ENSG00000212181.1
1024	ENSG00000212195.2
1025	ENSG00000212205.1
1026	ENSG00000212207.1
1027	ENSG00000212232.1
1028	ENSG00000212240.1
1029	ENSG00000212248.1
1030	ENSG00000212257.1
1031	ENSG00000212260.1
1032	ENSG00000212296.1
1033	ENSG00000212327.1
1034	ENSG00000212329.1
1035	ENSG00000212331.1
1036	ENSG00000212332.1
1037	ENSG00000212338.1
1038	ENSG00000212342.1
1039	ENSG00000212348.1
1040	ENSG00000212360.1
1041	ENSG00000212371.1
1042	ENSG00000212389.1
1043	ENSG00000212402.1
1044	ENSG00000212411.1
1045	ENSG00000212418.1
1046	ENSG00000212420.1
1047	ENSG00000212429.1
1048	ENSG00000212440.1
1049	ENSG00000212443.1
1050	ENSG00000212458.1
1051	ENSG00000212461.1
1052	ENSG00000212464.1
1053	ENSG00000212493.1
1054	ENSG00000212496.1
1055	ENSG00000212497.1
1056	ENSG00000212526.1
1057	ENSG00000212529.1
1058	ENSG00000212533.1
1059	ENSG00000212534.1
1060	ENSG00000212535.1
1061	ENSG00000212536.1
1062	ENSG00000212549.1
1063	ENSG00000212567.1
1064	ENSG00000212597.1
1065	ENSG00000212601.1
1066	ENSG00000212615.1
1067	ENSG00000212624.1
1068	ENSG00000213003.3
1069	ENSG00000213005.3
1070	ENSG00000213018.2
1071	ENSG00000213020.10
1072	ENSG00000213033.4
1073	ENSG00000213041.4
1074	ENSG00000213046.4
1075	ENSG00000213049.3
1076	ENSG00000213050.5
1077	ENSG00000213055.3
1078	ENSG00000213057.5
1079	ENSG00000213090.2
1080	ENSG00000213109.4
1081	ENSG00000213133.4
1082	ENSG00000213137.3
1083	ENSG00000213149.3
1084	ENSG00000213150.2
1085	ENSG00000213170.3
1086	ENSG00000213172.3
1087	ENSG00000213176.4
1088	ENSG00000213180.4
1089	ENSG00000213188.3
1090	ENSG00000213197.3
1091	ENSG00000213204.8
1092	ENSG00000213212.3
1093	ENSG00000213216.2
1094	ENSG00000213226.4
1095	ENSG00000213234.4
1096	ENSG00000213277.3
1097	ENSG00000213287.3
1098	ENSG00000213384.2
1099	ENSG00000213409.4
1100	ENSG00000213413.2
1101	ENSG00000213438.2
1102	ENSG00000213440.2
1103	ENSG00000213462.5
1104	ENSG00000213484.2
1105	ENSG00000213513.3
1106	ENSG00000213514.2
1107	ENSG00000213529.3
1108	ENSG00000213540.3
1109	ENSG00000213592.4
1110	ENSG00000213600.3
1111	ENSG00000213608.5
1112	ENSG00000213658.12
1113	ENSG00000213659.4
1114	ENSG00000213669.2
1115	ENSG00000213693.4
1116	ENSG00000213703.2
1117	ENSG00000213716.3
1118	ENSG00000213721.3
1119	ENSG00000213731.2
1120	ENSG00000213735.2
1121	ENSG00000213742.7
1122	ENSG00000213744.3
1123	ENSG00000213755.3
1124	ENSG00000213772.3
1125	ENSG00000213779.4
1126	ENSG00000213782.7
1127	ENSG00000213842.2
1128	ENSG00000213871.3
1129	ENSG00000213872.3
1130	ENSG00000213891.3
1131	ENSG00000213964.3
1132	ENSG00000213972.3
1133	ENSG00000213988.11
1134	ENSG00000213997.3
1135	ENSG00000214029.5
1136	ENSG00000214062.5
1137	ENSG00000214067.2
1138	ENSG00000214102.7
1139	ENSG00000214124.3
1140	ENSG00000214135.8
1141	ENSG00000214176.9
1142	ENSG00000214188.9
1143	ENSG00000214189.9
1144	ENSG00000214190.2
1145	ENSG00000214198.8
1146	ENSG00000214211.2
1147	ENSG00000214264.4
1148	ENSG00000214283.4
1149	ENSG00000214300.7
1150	ENSG00000214322.3
1151	ENSG00000214331.8
1152	ENSG00000214353.8
1153	ENSG00000214354.3
1154	ENSG00000214359.3
1155	ENSG00000214367.9
1156	ENSG00000214439.4
1157	ENSG00000214511.3
1158	ENSG00000214549.2
1159	ENSG00000214558.4
1160	ENSG00000214626.2
1161	ENSG00000214628.3
1162	ENSG00000214629.3
1163	ENSG00000214650.3
1164	ENSG00000214651.4
1165	ENSG00000214671.4
1166	ENSG00000214676.4
1167	ENSG00000214700.5
1168	ENSG00000214745.2
1169	ENSG00000214759.3
1170	ENSG00000214761.3
1171	ENSG00000214770.3
1172	ENSG00000214773.1
1173	ENSG00000214787.10
1174	ENSG00000214837.8
1175	ENSG00000214875.2
1176	ENSG00000214919.3
1177	ENSG00000214954.8
1178	ENSG00000214998.2
1179	ENSG00000215009.5
1180	ENSG00000215149.3
1181	ENSG00000215154.6
1182	ENSG00000215156.5
1183	ENSG00000215158.9
1184	ENSG00000215184.2
1185	ENSG00000215208.3
1186	ENSG00000215223.3
1187	ENSG00000215283.3
1188	ENSG00000215297.3
1189	ENSG00000215302.8
1190	ENSG00000215367.10
1191	ENSG00000215388.3
1192	ENSG00000215417.13
1193	ENSG00000215424.10
1194	ENSG00000215444.2
1195	ENSG00000215493.3
1196	ENSG00000215559.8
1197	ENSG00000215630.6
1198	ENSG00000215720.4
1199	ENSG00000215790.8
1200	ENSG00000215796.3
1201	ENSG00000215867.4
1202	ENSG00000215887.5
1203	ENSG00000215893.3
1204	ENSG00000216035.1
1205	ENSG00000216192.1
1206	ENSG00000216306.3
1207	ENSG00000216316.1
1208	ENSG00000216613.2
1209	ENSG00000216636.1
1210	ENSG00000216639.1
1211	ENSG00000216802.1
1212	ENSG00000216809.1
1213	ENSG00000216813.1
1214	ENSG00000216977.1
1215	ENSG00000217004.1
1216	ENSG00000217041.1
1217	ENSG00000217083.1
1218	ENSG00000217181.1
1219	ENSG00000217195.1
1220	ENSG00000217227.1
1221	ENSG00000217330.1
1222	ENSG00000217414.2
1223	ENSG00000217488.2
1224	ENSG00000217495.2
1225	ENSG00000217512.1
1226	ENSG00000217527.1
1227	ENSG00000217555.13
1228	ENSG00000217653.1
1229	ENSG00000217767.2
1230	ENSG00000217783.2
1231	ENSG00000217897.2
1232	ENSG00000218018.3
1233	ENSG00000218073.1
1234	ENSG00000218189.4
1235	ENSG00000218233.1
1236	ENSG00000218313.1
1237	ENSG00000218424.2
1238	ENSG00000218428.1
1239	ENSG00000218510.8
1240	ENSG00000218521.1
1241	ENSG00000218574.1
1242	ENSG00000218596.2
1243	ENSG00000218676.1
1244	ENSG00000218682.1
1245	ENSG00000218749.1
1246	ENSG00000218757.1
1247	ENSG00000218872.1
1248	ENSG00000218896.1
1249	ENSG00000218902.3
1250	ENSG00000218991.1
1251	ENSG00000218996.1
1252	ENSG00000219085.1
1253	ENSG00000219150.2
1254	ENSG00000219249.2
1255	ENSG00000219294.6
1256	ENSG00000219361.1
1257	ENSG00000219384.1
1258	ENSG00000219395.2
1259	ENSG00000219409.2
1260	ENSG00000219410.6
1261	ENSG00000219433.2
1262	ENSG00000219547.1
1263	ENSG00000219565.2
1264	ENSG00000219608.3
1265	ENSG00000219682.4
1266	ENSG00000219712.1
1267	ENSG00000219881.1
1268	ENSG00000219902.1
1269	ENSG00000220091.2
1270	ENSG00000220237.1
1271	ENSG00000220305.1
1272	ENSG00000220392.1
1273	ENSG00000220446.2
1274	ENSG00000220506.2
1275	ENSG00000220643.1
1276	ENSG00000220660.2
1277	ENSG00000220695.1
1278	ENSG00000220739.2
1279	ENSG00000220867.1
1280	ENSG00000220871.1
1281	ENSG00000220920.1
1282	ENSG00000220925.2
1283	ENSG00000221046.1
1284	ENSG00000221063.3
1285	ENSG00000221066.1
1286	ENSG00000221102.1
1287	ENSG00000221164.1
1288	ENSG00000221184.1
1289	ENSG00000221203.1
1290	ENSG00000221214.1
1291	ENSG00000221216.1
1292	ENSG00000221230.1
1293	ENSG00000221264.1
1294	ENSG00000221265.1
1295	ENSG00000221275.1
1296	ENSG00000221296.2
1297	ENSG00000221303.1
1298	ENSG00000221333.1
1299	ENSG00000221375.1
1300	ENSG00000221406.1
1301	ENSG00000221439.1
1302	ENSG00000221493.1
1303	ENSG00000221500.1
1304	ENSG00000221510.1
1305	ENSG00000221514.1
1306	ENSG00000221518.1
1307	ENSG00000221520.1
1308	ENSG00000221604.1
1309	ENSG00000221611.1
1310	ENSG00000221639.1
1311	ENSG00000221676.1
1312	ENSG00000221716.1
1313	ENSG00000221771.1
1314	ENSG00000221808.1
1315	ENSG00000221813.4
1316	ENSG00000221819.6
1317	ENSG00000221836.3
1318	ENSG00000221938.5
1319	ENSG00000221962.5
1320	ENSG00000222005.9
1321	ENSG00000222007.6
1322	ENSG00000222024.2
1323	ENSG00000222046.2
1324	ENSG00000222051.1
1325	ENSG00000222057.1
1326	ENSG00000222069.1
1327	ENSG00000222108.1
1328	ENSG00000222112.1
1329	ENSG00000222145.1
1330	ENSG00000222162.1
1331	ENSG00000222179.1
1332	ENSG00000222208.1
1333	ENSG00000222224.1
1334	ENSG00000222266.1
1335	ENSG00000222287.1
1336	ENSG00000222293.1
1337	ENSG00000222344.1
1338	ENSG00000222345.1
1339	ENSG00000222351.1
1340	ENSG00000222378.1
1341	ENSG00000222383.1
1342	ENSG00000222385.1
1343	ENSG00000222389.1
1344	ENSG00000222414.1
1345	ENSG00000222421.1
1346	ENSG00000222430.1
1347	ENSG00000222431.1
1348	ENSG00000222445.1
1349	ENSG00000222448.1
1350	ENSG00000222460.1
1351	ENSG00000222465.1
1352	ENSG00000222467.1
1353	ENSG00000222477.1
1354	ENSG00000222489.1
1355	ENSG00000222506.1
1356	ENSG00000222511.2
1357	ENSG00000222515.1
1358	ENSG00000222533.1
1359	ENSG00000222561.1
1360	ENSG00000222585.1
1361	ENSG00000222588.1
1362	ENSG00000222594.1
1363	ENSG00000222604.2
1364	ENSG00000222610.1
1365	ENSG00000222626.1
1366	ENSG00000222640.1
1367	ENSG00000222682.1
1368	ENSG00000222714.1
1369	ENSG00000222724.1
1370	ENSG00000222726.1
1371	ENSG00000222736.1
1372	ENSG00000222743.1
1373	ENSG00000222760.1
1374	ENSG00000222810.1
1375	ENSG00000222858.1
1376	ENSG00000222872.1
1377	ENSG00000222898.1
1378	ENSG00000222915.1
1379	ENSG00000222921.1
1380	ENSG00000222960.1
1381	ENSG00000222969.1
1382	ENSG00000222973.1
1383	ENSG00000222974.1
1384	ENSG00000222976.1
1385	ENSG00000222990.1
1386	ENSG00000223001.1
1387	ENSG00000223006.1
1388	ENSG00000223023.1
1389	ENSG00000223027.1
1390	ENSG00000223039.1
1391	ENSG00000223044.1
1392	ENSG00000223060.1
1393	ENSG00000223113.1
1394	ENSG00000223117.1
1395	ENSG00000223138.1
1396	ENSG00000223177.1
1397	ENSG00000223188.1
1398	ENSG00000223189.1
1399	ENSG00000223224.1
1400	ENSG00000223263.1
1401	ENSG00000223280.1
1402	ENSG00000223305.1
1403	ENSG00000223324.1
1404	ENSG00000223336.1
1405	ENSG00000223373.1
1406	ENSG00000223374.1
1407	ENSG00000223390.1
1408	ENSG00000223409.1
1409	ENSG00000223429.1
1410	ENSG00000223430.1
1411	ENSG00000223442.1
1412	ENSG00000223443.2
1413	ENSG00000223450.1
1414	ENSG00000223492.1
1415	ENSG00000223503.1
1416	ENSG00000223505.2
1417	ENSG00000223509.8
1418	ENSG00000223513.1
1419	ENSG00000223522.2
1420	ENSG00000223525.1
1421	ENSG00000223528.7
1422	ENSG00000223549.1
1423	ENSG00000223571.6
1424	ENSG00000223575.2
1425	ENSG00000223576.2
1426	ENSG00000223583.1
1427	ENSG00000223584.1
1428	ENSG00000223592.2
1429	ENSG00000223598.1
1430	ENSG00000223642.7
1431	ENSG00000223646.2
1432	ENSG00000223650.1
1433	ENSG00000223653.6
1434	ENSG00000223688.2
1435	ENSG00000223692.1
1436	ENSG00000223697.3
1437	ENSG00000223704.2
1438	ENSG00000223720.2
1439	ENSG00000223724.1
1440	ENSG00000223754.1
1441	ENSG00000223770.5
1442	ENSG00000223787.2
1443	ENSG00000223815.2
1444	ENSG00000223828.1
1445	ENSG00000223842.1
1446	ENSG00000223849.1
1447	ENSG00000223861.1
1448	ENSG00000223864.1
1449	ENSG00000223867.1
1450	ENSG00000223878.1
1451	ENSG00000223882.1
1452	ENSG00000223884.7
1453	ENSG00000223890.1
1454	ENSG00000223896.2
1455	ENSG00000223899.1
1456	ENSG00000223901.2
1457	ENSG00000223908.5
1458	ENSG00000223911.1
1459	ENSG00000223915.1
1460	ENSG00000223922.1
1461	ENSG00000223928.1
1462	ENSG00000223945.2
1463	ENSG00000223946.1
1464	ENSG00000223947.1
1465	ENSG00000223965.2
1466	ENSG00000223973.2
1467	ENSG00000223974.1
1468	ENSG00000223984.1
1469	ENSG00000224001.2
1470	ENSG00000224007.1
1471	ENSG00000224011.1
1472	ENSG00000224017.2
1473	ENSG00000224019.1
1474	ENSG00000224029.1
1475	ENSG00000224031.1
1476	ENSG00000224055.1
1477	ENSG00000224072.1
1478	ENSG00000224083.1
1479	ENSG00000224101.1
1480	ENSG00000224117.1
1481	ENSG00000224121.1
1482	ENSG00000224138.1
1483	ENSG00000224142.1
1484	ENSG00000224186.8
1485	ENSG00000224195.1
1486	ENSG00000224208.1
1487	ENSG00000224216.1
1488	ENSG00000224218.1
1489	ENSG00000224231.2
1490	ENSG00000224232.1
1491	ENSG00000224245.1
1492	ENSG00000224255.2
1493	ENSG00000224256.1
1494	ENSG00000224276.1
1495	ENSG00000224315.2
1496	ENSG00000224316.1
1497	ENSG00000224323.2
1498	ENSG00000224331.2
1499	ENSG00000224333.1
1500	ENSG00000224340.1
1501	ENSG00000224347.6
1502	ENSG00000224354.2
1503	ENSG00000224356.5
1504	ENSG00000224394.1
1505	ENSG00000224401.2
1506	ENSG00000224412.1
1507	ENSG00000224414.1
1508	ENSG00000224429.8
1509	ENSG00000224430.2
1510	ENSG00000224431.1
1511	ENSG00000224442.1
1512	ENSG00000224451.2
1513	ENSG00000224462.2
1514	ENSG00000224463.1
1515	ENSG00000224464.2
1516	ENSG00000224467.1
1517	ENSG00000224468.3
1518	ENSG00000224471.2
1519	ENSG00000224479.6
1520	ENSG00000224488.1
1521	ENSG00000224500.1
1522	ENSG00000224505.2
1523	ENSG00000224530.1
1524	ENSG00000224533.4
1525	ENSG00000224543.4
1526	ENSG00000224545.1
1527	ENSG00000224551.1
1528	ENSG00000224563.1
1529	ENSG00000224574.1
1530	ENSG00000224593.1
1531	ENSG00000224598.1
1532	ENSG00000224611.1
1533	ENSG00000224618.1
1534	ENSG00000224626.1
1535	ENSG00000224629.1
1536	ENSG00000224644.1
1537	ENSG00000224658.1
1538	ENSG00000224678.3
1539	ENSG00000224690.2
1540	ENSG00000224700.2
1541	ENSG00000224706.1
1542	ENSG00000224707.1
1543	ENSG00000224713.4
1544	ENSG00000224727.1
1545	ENSG00000224733.1
1546	ENSG00000224745.1
1547	ENSG00000224751.2
1548	ENSG00000224764.1
1549	ENSG00000224775.2
1550	ENSG00000224796.1
1551	ENSG00000224797.1
1552	ENSG00000224802.2
1553	ENSG00000224821.5
1554	ENSG00000224822.1
1555	ENSG00000224844.1
1556	ENSG00000224855.5
1557	ENSG00000224891.1
1558	ENSG00000224892.6
1559	ENSG00000224895.1
1560	ENSG00000224901.1
1561	ENSG00000224946.1
1562	ENSG00000224967.1
1563	ENSG00000224972.1
1564	ENSG00000224973.6
1565	ENSG00000224975.1
1566	ENSG00000225008.1
1567	ENSG00000225014.1
1568	ENSG00000225017.1
1569	ENSG00000225037.1
1570	ENSG00000225057.2
1571	ENSG00000225075.1
1572	ENSG00000225076.1
1573	ENSG00000225078.2
1574	ENSG00000225080.1
1575	ENSG00000225082.2
1576	ENSG00000225084.1
1577	ENSG00000225092.2
1578	ENSG00000225094.3
1579	ENSG00000225112.1
1580	ENSG00000225118.1
1581	ENSG00000225124.1
1582	ENSG00000225133.1
1583	ENSG00000225181.1
1584	ENSG00000225192.1
1585	ENSG00000225193.5
1586	ENSG00000225195.2
1587	ENSG00000225203.2
1588	ENSG00000225213.2
1589	ENSG00000225215.1
1590	ENSG00000225216.6
1591	ENSG00000225222.2
1592	ENSG00000225224.1
1593	ENSG00000225234.1
1594	ENSG00000225254.2
1595	ENSG00000225272.2
1596	ENSG00000225282.1
1597	ENSG00000225292.2
1598	ENSG00000225300.1
1599	ENSG00000225303.2
1600	ENSG00000225311.1
1601	ENSG00000225313.5
1602	ENSG00000225349.2
1603	ENSG00000225358.1
1604	ENSG00000225364.1
1605	ENSG00000225401.2
1606	ENSG00000225407.3
1607	ENSG00000225415.2
1608	ENSG00000225423.1
1609	ENSG00000225442.2
1610	ENSG00000225447.1
1611	ENSG00000225460.1
1612	ENSG00000225470.8
1613	ENSG00000225479.1
1614	ENSG00000225484.7
1615	ENSG00000225493.1
1616	ENSG00000225496.1
1617	ENSG00000225497.5
1618	ENSG00000225505.1
1619	ENSG00000225513.1
1620	ENSG00000225514.1
1621	ENSG00000225551.1
1622	ENSG00000225552.1
1623	ENSG00000225558.1
1624	ENSG00000225569.1
1625	ENSG00000225572.1
1626	ENSG00000225578.1
1627	ENSG00000225602.5
1628	ENSG00000225623.1
1629	ENSG00000225632.1
1630	ENSG00000225636.1
1631	ENSG00000225650.2
1632	ENSG00000225658.1
1633	ENSG00000225673.3
1634	ENSG00000225689.2
1635	ENSG00000225703.1
1636	ENSG00000225711.1
1637	ENSG00000225715.1
1638	ENSG00000225726.1
1639	ENSG00000225727.3
1640	ENSG00000225730.1
1641	ENSG00000225750.1
1642	ENSG00000225751.2
1643	ENSG00000225752.1
1644	ENSG00000225755.2
1645	ENSG00000225761.1
1646	ENSG00000225767.1
1647	ENSG00000225779.1
1648	ENSG00000225796.2
1649	ENSG00000225798.1
1650	ENSG00000225805.4
1651	ENSG00000225808.1
1652	ENSG00000225832.1
1653	ENSG00000225839.2
1654	ENSG00000225871.2
1655	ENSG00000225879.2
1656	ENSG00000225891.2
1657	ENSG00000225893.1
1658	ENSG00000225900.1
1659	ENSG00000225903.1
1660	ENSG00000225920.2
1661	ENSG00000225928.2
1662	ENSG00000225929.1
1663	ENSG00000225934.2
1664	ENSG00000225951.1
1665	ENSG00000225952.1
1666	ENSG00000225956.1
1667	ENSG00000225963.8
1668	ENSG00000225976.5
1669	ENSG00000226002.1
1670	ENSG00000226009.2
1671	ENSG00000226010.1
1672	ENSG00000226017.2
1673	ENSG00000226029.1
1674	ENSG00000226048.1
1675	ENSG00000226055.2
1676	ENSG00000226056.1
1677	ENSG00000226088.1
1678	ENSG00000226089.2
1679	ENSG00000226128.1
1680	ENSG00000226144.2
1681	ENSG00000226148.1
1682	ENSG00000226149.6
1683	ENSG00000226153.1
1684	ENSG00000226159.2
1685	ENSG00000226163.1
1686	ENSG00000226167.1
1687	ENSG00000226186.1
1688	ENSG00000226188.2
1689	ENSG00000226205.1
1690	ENSG00000226216.1
1691	ENSG00000226220.1
1692	ENSG00000226239.2
1693	ENSG00000226241.2
1694	ENSG00000226249.1
1695	ENSG00000226253.1
1696	ENSG00000226254.1
1697	ENSG00000226263.1
1698	ENSG00000226284.1
1699	ENSG00000226312.7
1700	ENSG00000226318.1
1701	ENSG00000226330.1
1702	ENSG00000226339.1
1703	ENSG00000226345.1
1704	ENSG00000226367.6
1705	ENSG00000226394.2
1706	ENSG00000226410.1
1707	ENSG00000226430.7
1708	ENSG00000226438.1
1709	ENSG00000226440.7
1710	ENSG00000226441.2
1711	ENSG00000226450.2
1712	ENSG00000226493.1
1713	ENSG00000226498.2
1714	ENSG00000226501.2
1715	ENSG00000226520.1
1716	ENSG00000226523.1
1717	ENSG00000226533.1
1718	ENSG00000226545.1
1719	ENSG00000226552.2
1720	ENSG00000226599.1
1721	ENSG00000226627.2
1722	ENSG00000226632.1
1723	ENSG00000226640.2
1724	ENSG00000226641.1
1725	ENSG00000226647.2
1726	ENSG00000226648.2
1727	ENSG00000226649.1
1728	ENSG00000226658.1
1729	ENSG00000226669.2
1730	ENSG00000226676.1
1731	ENSG00000226688.7
1732	ENSG00000226705.1
1733	ENSG00000226744.1
1734	ENSG00000226746.2
1735	ENSG00000226758.1
1736	ENSG00000226759.8
1737	ENSG00000226761.3
1738	ENSG00000226763.5
1739	ENSG00000226766.1
1740	ENSG00000226769.1
1741	ENSG00000226772.1
1742	ENSG00000226783.1
1743	ENSG00000226797.2
1744	ENSG00000226801.2
1745	ENSG00000226803.9
1746	ENSG00000226807.6
1747	ENSG00000226842.1
1748	ENSG00000226874.1
1749	ENSG00000226876.3
1750	ENSG00000226877.9
1751	ENSG00000226878.2
1752	ENSG00000226883.1
1753	ENSG00000226890.1
1754	ENSG00000226899.1
1755	ENSG00000226928.1
1756	ENSG00000226942.2
1757	ENSG00000226952.1
1758	ENSG00000226963.1
1759	ENSG00000226982.4
1760	ENSG00000226984.1
1761	ENSG00000226989.1
1762	ENSG00000227002.2
1763	ENSG00000227006.2
1764	ENSG00000227014.6
1765	ENSG00000227032.1
1766	ENSG00000227033.1
1767	ENSG00000227055.1
1768	ENSG00000227056.2
1769	ENSG00000227064.1
1770	ENSG00000227068.1
1771	ENSG00000227072.1
1772	ENSG00000227073.1
1773	ENSG00000227083.1
1774	ENSG00000227113.2
1775	ENSG00000227123.1
1776	ENSG00000227155.7
1777	ENSG00000227161.1
1778	ENSG00000227170.1
1779	ENSG00000227176.1
1780	ENSG00000227189.2
1781	ENSG00000227197.1
1782	ENSG00000227200.1
1783	ENSG00000227211.2
1784	ENSG00000227212.3
1785	ENSG00000227213.1
1786	ENSG00000227215.1
1787	ENSG00000227227.1
1788	ENSG00000227230.1
1789	ENSG00000227245.1
1790	ENSG00000227248.1
1791	ENSG00000227249.1
1792	ENSG00000227267.3
1793	ENSG00000227274.1
1794	ENSG00000227290.2
1795	ENSG00000227312.2
1796	ENSG00000227321.2
1797	ENSG00000227329.2
1798	ENSG00000227331.1
1799	ENSG00000227348.1
1800	ENSG00000227379.2
1801	ENSG00000227382.1
1802	ENSG00000227383.1
1803	ENSG00000227394.1
1804	ENSG00000227409.1
1805	ENSG00000227413.1
1806	ENSG00000227417.3
1807	ENSG00000227433.1
1808	ENSG00000227436.1
1809	ENSG00000227466.1
1810	ENSG00000227474.1
1811	ENSG00000227481.1
1812	ENSG00000227492.2
1813	ENSG00000227495.1
1814	ENSG00000227512.1
1815	ENSG00000227516.1
1816	ENSG00000227518.5
1817	ENSG00000227521.2
1818	ENSG00000227523.1
1819	ENSG00000227528.6
1820	ENSG00000227532.1
1821	ENSG00000227534.1
1822	ENSG00000227535.2
1823	ENSG00000227536.1
1824	ENSG00000227541.1
1825	ENSG00000227560.1
1826	ENSG00000227573.2
1827	ENSG00000227588.2
1828	ENSG00000227597.1
1829	ENSG00000227599.1
1830	ENSG00000227627.3
1831	ENSG00000227638.2
1832	ENSG00000227658.1
1833	ENSG00000227659.1
1834	ENSG00000227660.1
1835	ENSG00000227666.1
1836	ENSG00000227671.4
1837	ENSG00000227673.1
1838	ENSG00000227678.8
1839	ENSG00000227688.2
1840	ENSG00000227698.1
1841	ENSG00000227705.1
1842	ENSG00000227714.1
1843	ENSG00000227726.1
1844	ENSG00000227730.2
1845	ENSG00000227759.2
1846	ENSG00000227769.7
1847	ENSG00000227773.1
1848	ENSG00000227775.3
1849	ENSG00000227782.2
1850	ENSG00000227788.1
1851	ENSG00000227813.1
1852	ENSG00000227817.4
1853	ENSG00000227836.1
1854	ENSG00000227841.1
1855	ENSG00000227911.3
1856	ENSG00000227913.1
1857	ENSG00000227914.3
1858	ENSG00000227927.2
1859	ENSG00000227929.4
1860	ENSG00000227934.1
1861	ENSG00000227945.1
1862	ENSG00000227948.4
1863	ENSG00000227950.1
1864	ENSG00000227962.1
1865	ENSG00000228000.1
1866	ENSG00000228008.1
1867	ENSG00000228014.1
1868	ENSG00000228019.1
1869	ENSG00000228028.2
1870	ENSG00000228049.7
1871	ENSG00000228056.3
1872	ENSG00000228060.3
1873	ENSG00000228061.7
1874	ENSG00000228069.1
1875	ENSG00000228073.1
1876	ENSG00000228076.2
1877	ENSG00000228079.2
1878	ENSG00000228086.1
1879	ENSG00000228097.1
1880	ENSG00000228107.1
1881	ENSG00000228108.1
1882	ENSG00000228113.7
1883	ENSG00000228124.1
1884	ENSG00000228125.2
1885	ENSG00000228137.1
1886	ENSG00000228166.1
1887	ENSG00000228169.3
1888	ENSG00000228171.1
1889	ENSG00000228196.1
1890	ENSG00000228204.2
1891	ENSG00000228212.1
1892	ENSG00000228219.1
1893	ENSG00000228238.1
1894	ENSG00000228242.6
1895	ENSG00000228261.1
1896	ENSG00000228280.1
1897	ENSG00000228289.1
1898	ENSG00000228292.1
1899	ENSG00000228302.2
1900	ENSG00000228308.2
1901	ENSG00000228316.1
1902	ENSG00000228327.3
1903	ENSG00000228330.1
1904	ENSG00000228341.1
1905	ENSG00000228351.3
1906	ENSG00000228352.2
1907	ENSG00000228363.2
1908	ENSG00000228366.1
1909	ENSG00000228368.1
1910	ENSG00000228369.2
1911	ENSG00000228386.2
1912	ENSG00000228409.6
1913	ENSG00000228411.1
1914	ENSG00000228415.3
1915	ENSG00000228417.1
1916	ENSG00000228423.2
1917	ENSG00000228434.1
1918	ENSG00000228446.2
1919	ENSG00000228470.1
1920	ENSG00000228481.1
1921	ENSG00000228485.1
1922	ENSG00000228487.2
1923	ENSG00000228492.2
1924	ENSG00000228513.1
1925	ENSG00000228522.2
1926	ENSG00000228525.1
1927	ENSG00000228526.7
1928	ENSG00000228539.1
1929	ENSG00000228540.1
1930	ENSG00000228548.1
1931	ENSG00000228554.1
1932	ENSG00000228568.1
1933	ENSG00000228598.1
1934	ENSG00000228599.1
1935	ENSG00000228604.3
1936	ENSG00000228606.3
1937	ENSG00000228625.1
1938	ENSG00000228634.1
1939	ENSG00000228653.2
1940	ENSG00000228657.1
1941	ENSG00000228663.1
1942	ENSG00000228677.1
1943	ENSG00000228679.1
1944	ENSG00000228680.1
1945	ENSG00000228686.2
1946	ENSG00000228696.10
1947	ENSG00000228728.1
1948	ENSG00000228729.1
1949	ENSG00000228737.2
1950	ENSG00000228748.2
1951	ENSG00000228751.1
1952	ENSG00000228753.1
1953	ENSG00000228763.1
1954	ENSG00000228768.3
1955	ENSG00000228770.1
1956	ENSG00000228779.1
1957	ENSG00000228784.9
1958	ENSG00000228804.5
1959	ENSG00000228808.1
1960	ENSG00000228809.2
1961	ENSG00000228816.1
1962	ENSG00000228817.4
1963	ENSG00000228828.1
1964	ENSG00000228839.5
1965	ENSG00000228852.6
1966	ENSG00000228879.1
1967	ENSG00000228882.1
1968	ENSG00000228886.1
1969	ENSG00000228919.5
1970	ENSG00000228925.1
1971	ENSG00000228939.1
1972	ENSG00000228955.2
1973	ENSG00000228976.1
1974	ENSG00000228986.1
1975	ENSG00000228988.1
1976	ENSG00000228995.1
1977	ENSG00000229010.1
1978	ENSG00000229016.1
1979	ENSG00000229023.1
1980	ENSG00000229029.2
1981	ENSG00000229036.7
1982	ENSG00000229044.1
1983	ENSG00000229046.1
1984	ENSG00000229048.5
1985	ENSG00000229052.2
1986	ENSG00000229054.1
1987	ENSG00000229065.1
1988	ENSG00000229087.1
1989	ENSG00000229097.1
1990	ENSG00000229105.1
1991	ENSG00000229111.1
1992	ENSG00000229115.1
1993	ENSG00000229118.1
1994	ENSG00000229120.2
1995	ENSG00000229152.2
1996	ENSG00000229162.1
1997	ENSG00000229169.1
1998	ENSG00000229173.1
1999	ENSG00000229190.1
2000	ENSG00000229206.3
[truncated: 4,699 more rows]
